# Supplementary material for: Synthesis and structure of an aryl­tellurenium(II) cation; [4-tert-butyl-2,6-bis­(1-pentyl-1H-benz­imidazol-2-yl-κN 3)phenyl-κC 1]tellurium(II) (1,4-dioxane)tri­iodido­mercurate(II)
Source: Acta Crystallogr E Crystallogr Commun. 2018 Feb 23;74(Pt 3):390–3. doi: 10.1107/S2056989018002645 (PMC5947810; doi:10.1107/S2056989018002645)
Supplement: Supplementary file 1 [file e-74-00390-sup1.cif]

##############################################################################
#                                                                            #
# This CIF contains the data in a paper accepted for publication in          #
# Acta Crystallographica Section E. It conforms to the requirements of       #
# Notes for Authors for Acta Crystallographica Section E, and has been       #
# peer reviewed under the auspices of the IUCr Commission on Journals.       #
#                                                                            #
# Full details of the Crystallographic Information File format               #
# are given in the paper "The Crystallographic Information File (CIF):       #
# a New Standard Archive File for Crystallography" by S. R. Hall, F. H.      #
# Allen and I. D. Brown [Acta Cryst. (1991), A47, 655-685].                  #
#                                                                            #
# The current version of the core CIF dictionary is obtainable from          #
# ftp://ftp.iucr.org/pub/cif_core.dic.                                       #
#                                                                            #
# Software is freely available for graphical display of the structure(s)     #
# in this CIF. For information consult the CIF software page                 #
# http://www.iucr.org/resources/cif/software.                                #
#                                                                            #
# This file may be used for bona fide research purposes within the           #
# scientific community so long as proper attribution is given to the journal # 
# article from which it was obtained.                                        #
#                                                                            #
##############################################################################
data_I
_audit_creation_method     'SHELXL-2017/1'
_journal_date_recd_electronic     2018-01-18
_journal_date_accepted     2018-02-13
_journal_name_full     'Acta Crystallographica, Section E'
_journal_year     2018
_journal_volume     74
_journal_issue      3
_journal_page_first     390
_journal_page_last     393
_journal_paper_category     GM
_journal_paper_doi     10.1107/S2056989018002645
_journal_coeditor_code     ZS2398
_publ_contact_author_name     'Ray J. Butcher'
_publ_contact_author_address
;
Department of Chemistry,
Howard University,
525 College Street NW,
Washington, DC 20059,
USA
;
_publ_contact_author_email     'rbutcher99@yahoo.com'
_publ_contact_author_fax     '202-806-5442'
_publ_contact_author_phone     '703-585-6631'
_publ_section_title
;\
Synthesis and structure of an aryltellurenium(II) cation;
[4-<i>tert</i>-butyl-2,6-bis(1-pentyl-1<i>H</i>-benzimidazol-2-yl-\
\k<i>N</i>^3^)phenyl-\k<i>C</i>^1^]tellurium(II)
(1,4-dioxane)triiodidomercurate(II)
;
loop_
    _publ_author_name
    _publ_author_footnote
    _publ_author_address
    'Rani, Varsha' .
;
Department of Chemistry,
Indian Institute of Technology Bombay, Powai, Mumbai 400076,
India
;
    'Singh, Harkesh B.' .
;
Department of Chemistry,
Indian Institute of Technology Bombay, Powai, Mumbai 400076,
India
;
    'Butcher, Ray J.' .
;
Department of Chemistry,
Howard University,
525 College Street NW,
Washington, DC 20059,
USA
;
_publ_section_synopsis
;\
In the structure of an aryltellurenium(II) salt containing a
[4-<i>tert</i>-butyl-2,6-bis(1-pentyl-1<i>H</i>-benzimidazol-2-yl)phenyl]\
tellurium(II) cation and a [HgI~3~(dioxane)]^-^ anion, the cation and anion
are linked by a C---H...I interaction.
;
_chemical_name_systematic
;\
[4-<i>tert</i>-Butyl-2,6-bis(1-pentyl-1<i>H</i>-benzimidazol-2-yl-\
\k<i>N</i>^3^)phenyl-\k<i>C</i>^1^]tellurium(II)
(1,4-dioxane)triiodidomercurate(II)
;
_chemical_name_common     ?
_chemical_formula_moiety     'C34 H41 N4 Te +, C4 H8 Hg I3 O2 -'
_chemical_formula_sum     'C38 H49 Hg I3 N4 O2 Te'
_chemical_formula_iupac     '(C34 H41 N4 Te) [Hg I3 (C4 H8 O2)]'
_chemical_formula_weight     1302.70
_chemical_melting_point     ?
_shelx_space_group_comment
;
The symmetry employed for this shelxl refinement is uniquely defined
by the following loop, which should always be used as a source of
symmetry information in preference to the above space-group names.
They are only intended as comments.
;
_space_group_crystal_system     monoclinic
_space_group_name_H-M_alt     'P 21/c'
_space_group_name_Hall     '-P 2ybc'
loop_
    _space_group_symop_operation_xyz
    'x, y, z'
    '-x, y+1/2, -z+1/2'
    '-x, -y, -z'
    'x, -y-1/2, z-1/2'
_cell_length_a     9.6074(2)
_cell_length_b     25.4943(6)
_cell_length_c     17.4326(3)
_cell_angle_alpha     90
_cell_angle_beta     95.152(2)
_cell_angle_gamma     90
_cell_volume     4252.59(15)
_cell_formula_units_Z     4
_cell_measurement_reflns_used     22849
_cell_measurement_theta_min     2.021
_cell_measurement_theta_max     31.27
_cell_measurement_temperature     100(2)
_exptl_crystal_description     prism
_exptl_crystal_colour     colorless
_exptl_crystal_size_max     0.27
_exptl_crystal_size_mid     0.21
_exptl_crystal_size_min     0.13
_exptl_crystal_density_diffrn     2.035
_exptl_crystal_density_meas     ?
_exptl_crystal_density_method     ?
_exptl_crystal_F_000     2448
_exptl_absorpt_coefficient_mu     6.505
_exptl_absorpt_correction_type     multi-scan
_exptl_absorpt_process_details
;
(CrysAlis PRO; Rigaku OD, 2015)
;
_shelx_estimated_absorpt_T_min     ?
_shelx_estimated_absorpt_T_max     ?
_exptl_absorpt_correction_T_min     0.23835
_exptl_absorpt_correction_T_max     0.56663
_diffrn_ambient_temperature     100(2)
_diffrn_radiation_type     MoK\a
_diffrn_radiation_wavelength     0.71073
_diffrn_measurement_device_type     'Rigaku CCD dual source '
_diffrn_measurement_method     '\w scans'
_diffrn_detector_area_resol_mean     ?
_diffrn_reflns_number     58708
_diffrn_reflns_av_R_equivalents     0.0413
_diffrn_reflns_theta_min     2.128
_diffrn_reflns_theta_max     31.179
_diffrn_reflns_theta_full     25.242
_diffrn_measured_fraction_theta_max     0.859
_diffrn_measured_fraction_theta_full     0.999
_diffrn_reflns_limit_h_min     -13
_diffrn_reflns_limit_h_max     13
_diffrn_reflns_limit_k_min     -34
_diffrn_reflns_limit_k_max     36
_diffrn_reflns_limit_l_min     -25
_diffrn_reflns_limit_l_max     25
_refine_special_details
;
 Refined as a 2-component twin.
;
_reflns_number_total     12625
_reflns_number_gt     11288
_reflns_threshold_expression     'I > 2\s(I)'
_refine_ls_structure_factor_coef     Fsqd
_refine_ls_matrix_type     full
_refine_ls_R_factor_all     0.0491
_refine_ls_R_factor_gt     0.0414
_refine_ls_wR_factor_gt     0.0770
_refine_ls_wR_factor_ref     0.0795
_refine_ls_goodness_of_fit_ref     1.137
_refine_ls_restrained_S_all     1.137
_refine_ls_number_reflns     12625
_refine_ls_number_parameters     448
_refine_ls_number_restraints     0
_refine_ls_hydrogen_treatment     constr
_refine_ls_weighting_scheme     calc
_refine_ls_weighting_details
              'w=1/[\s^2^(Fo^2^)+(0.0267P)^2^+9.9235P] where P=(Fo^2^+2Fc^2^)/3'
_atom_sites_solution_hydrogens     geom
_atom_sites_solution_primary     ?
_atom_sites_solution_secondary     ?
_refine_ls_shift/su_max     0.004
_refine_ls_shift/su_mean     0.000
_refine_diff_density_max     1.449
_refine_diff_density_min     -1.534
_refine_ls_extinction_method     none
_refine_ls_extinction_coef     .
loop_
    _atom_type_symbol
    _atom_type_description
    _atom_type_scat_dispersion_real
    _atom_type_scat_dispersion_imag
    _atom_type_scat_source
    'C' 'C' 0.0033 0.0016
                         'International Tables Vol C Tables 4.2.6.8 and 6.1.1.4'
    'H' 'H' 0.0000 0.0000
                         'International Tables Vol C Tables 4.2.6.8 and 6.1.1.4'
    'N' 'N' 0.0061 0.0033
                         'International Tables Vol C Tables 4.2.6.8 and 6.1.1.4'
    'Te' 'Te' -0.5308 1.6751
                         'International Tables Vol C Tables 4.2.6.8 and 6.1.1.4'
    'I' 'I' -0.4742 1.8119
                         'International Tables Vol C Tables 4.2.6.8 and 6.1.1.4'
    'Hg' 'Hg' -2.3894 9.2266
                         'International Tables Vol C Tables 4.2.6.8 and 6.1.1.4'
    'O' 'O' 0.0106 0.0060
                         'International Tables Vol C Tables 4.2.6.8 and 6.1.1.4'
_computing_data_collection
;
CrysAlis PRO (Rigaku OD, 2015)
;
_computing_cell_refinement
;
CrysAlis PRO (Rigaku OD, 2015)
;
_computing_data_reduction
;
CrysAlis PRO (Rigaku OD, 2015)
;
_computing_structure_solution
;
SHELXT (Sheldrick, 2015a)
;
_computing_structure_refinement
;
SHELXL2017 (Sheldrick, 2015b)
;
_computing_molecular_graphics
;
SHELXTL (Sheldrick, 2008)
;
_computing_publication_material
;
SHELXTL (Sheldrick, 2008)
;
loop_
    _atom_site_type_symbol
    _atom_site_label
    _atom_site_fract_x
    _atom_site_fract_y
    _atom_site_fract_z
    _atom_site_U_iso_or_equiv
    _atom_site_adp_type
    _atom_site_calc_flag
    _atom_site_occupancy
    _atom_site_disorder_assembly
    _atom_site_disorder_group
    Hg Hg 0.75646(2) 0.67318(2) 0.82692(2) 0.03297(5) Uani d 1 . .
    I I1 0.73560(3) 0.57972(2) 0.75006(2) 0.03369(7) Uani d 1 . .
    I I2 0.55214(3) 0.74060(2) 0.77764(2) 0.04473(8) Uani d 1 . .
    I I3 0.99100(3) 0.69905(2) 0.91390(2) 0.04466(8) Uani d 1 . .
    O O1P 0.6255(4) 0.63149(14) 0.94549(18) 0.0431(8) Uani d 1 . .
    O O2P 0.6836(5) 0.6252(2) 1.1071(2) 0.0653(12) Uani d 1 . .
    C C1P 0.6860(6) 0.5855(2) 0.9821(3) 0.0491(13) Uani d 1 . .
    H H1PA 0.747374 0.568080 0.947248 0.059 Uiso calc 1 . .
    H H1PB 0.610890 0.560639 0.992658 0.059 Uiso calc 1 . .
    C C2P 0.7689(6) 0.5994(3) 1.0559(3) 0.0519(13) Uani d 1 . .
    H H2PA 0.808972 0.567185 1.080570 0.062 Uiso calc 1 . .
    H H2PB 0.847183 0.622757 1.044987 0.062 Uiso calc 1 . .
    C C3P 0.6282(8) 0.6717(3) 1.0710(4) 0.0686(19) Uani d 1 . .
    H H3PA 0.705702 0.695483 1.060347 0.082 Uiso calc 1 . .
    H H3PB 0.568885 0.690112 1.106058 0.082 Uiso calc 1 . .
    C C4P 0.5428(6) 0.6587(3) 0.9969(3) 0.0525(14) Uani d 1 . .
    H H4PA 0.462352 0.636580 1.007958 0.063 Uiso calc 1 . .
    H H4PB 0.506000 0.691438 0.972173 0.063 Uiso calc 1 . .
    Te Te1 0.74063(2) 0.51396(2) 0.54923(2) 0.02140(5) Uani d 1 . .
    N N1 0.5897(3) 0.56893(13) 0.48474(18) 0.0236(6) Uani d 1 . .
    N N2 0.8934(3) 0.44789(13) 0.55087(18) 0.0237(6) Uani d 1 . .
    N N3 0.4931(3) 0.59799(13) 0.37156(18) 0.0244(6) Uani d 1 . .
    N N4 1.0026(3) 0.38656(13) 0.48812(18) 0.0241(6) Uani d 1 . .
    C C1 0.5772(4) 0.56054(15) 0.4084(2) 0.0228(7) Uani d 1 . .
    C C2 0.5088(4) 0.61244(15) 0.4987(2) 0.0247(7) Uani d 1 . .
    C C3 0.4854(4) 0.63775(18) 0.5677(3) 0.0324(9) Uani d 1 . .
    H H3A 0.526433 0.625558 0.616065 0.039 Uiso calc 1 . .
    C C4 0.3999(5) 0.68122(18) 0.5620(3) 0.0364(10) Uani d 1 . .
    H H4A 0.383711 0.699948 0.607423 0.044 Uiso calc 1 . .
    C C5 0.3358(5) 0.69872(19) 0.4909(3) 0.0387(10) Uani d 1 . .
    H H5A 0.275877 0.728408 0.489732 0.046 Uiso calc 1 . .
    C C6 0.3578(5) 0.67387(17) 0.4230(3) 0.0334(9) Uani d 1 . .
    H H6A 0.314010 0.685579 0.374971 0.040 Uiso calc 1 . .
    C C7 0.4471(4) 0.63077(15) 0.4278(2) 0.0259(8) Uani d 1 . .
    C C8 0.4633(4) 0.60656(16) 0.2885(2) 0.0267(8) Uani d 1 . .
    H H8A 0.543550 0.593917 0.261713 0.032 Uiso calc 1 . .
    H H8B 0.453223 0.644667 0.278569 0.032 Uiso calc 1 . .
    C C9 0.3321(4) 0.57888(17) 0.2554(2) 0.0288(8) Uani d 1 . .
    H H9A 0.250131 0.594283 0.277669 0.035 Uiso calc 1 . .
    H H9B 0.337518 0.541345 0.269913 0.035 Uiso calc 1 . .
    C C10 0.3127(4) 0.58365(19) 0.1674(2) 0.0322(9) Uani d 1 . .
    H H10A 0.318795 0.621078 0.152928 0.039 Uiso calc 1 . .
    H H10B 0.389474 0.564727 0.145069 0.039 Uiso calc 1 . .
    C C11 0.1732(5) 0.5616(2) 0.1334(3) 0.0397(11) Uani d 1 . .
    H H11A 0.096416 0.582704 0.151795 0.048 Uiso calc 1 . .
    H H11B 0.163106 0.525180 0.151965 0.048 Uiso calc 1 . .
    C C12 0.1598(6) 0.5616(2) 0.0453(3) 0.0506(13) Uani d 1 . .
    H H12A 0.070863 0.545423 0.026178 0.076 Uiso calc 1 . .
    H H12B 0.237218 0.541619 0.026742 0.076 Uiso calc 1 . .
    H H12C 0.162796 0.597783 0.026544 0.076 Uiso calc 1 . .
    C C13 0.6514(4) 0.51672(15) 0.3791(2) 0.0225(7) Uani d 1 . .
    C C14 0.6451(4) 0.49851(16) 0.3031(2) 0.0250(7) Uani d 1 . .
    H H14A 0.583208 0.515082 0.264960 0.030 Uiso calc 1 . .
    C C15 0.7270(4) 0.45675(16) 0.2818(2) 0.0237(7) Uani d 1 . .
    C C16 0.8152(4) 0.43160(15) 0.3391(2) 0.0246(7) Uani d 1 . .
    H H16A 0.871573 0.403114 0.325237 0.029 Uiso calc 1 . .
    C C17 0.8217(4) 0.44771(15) 0.4163(2) 0.0221(7) Uani d 1 . .
    C C18 0.7395(4) 0.49037(14) 0.4355(2) 0.0215(7) Uani d 1 . .
    C C19 0.7261(4) 0.43807(17) 0.1985(2) 0.0275(8) Uani d 1 . .
    C C20 0.6176(5) 0.46742(19) 0.1444(2) 0.0337(9) Uani d 1 . .
    H H20A 0.636546 0.505170 0.147362 0.050 Uiso calc 1 . .
    H H20B 0.523754 0.460497 0.159841 0.050 Uiso calc 1 . .
    H H20C 0.623314 0.455319 0.091394 0.050 Uiso calc 1 . .
    C C21 0.6910(6) 0.37930(19) 0.1935(3) 0.0427(11) Uani d 1 . .
    H H21A 0.604471 0.372690 0.217678 0.064 Uiso calc 1 . .
    H H21B 0.767486 0.359149 0.220351 0.064 Uiso calc 1 . .
    H H21C 0.678832 0.368573 0.139351 0.064 Uiso calc 1 . .
    C C22 0.8719(5) 0.4479(2) 0.1713(3) 0.0402(11) Uani d 1 . .
    H H22A 0.894545 0.485269 0.175965 0.060 Uiso calc 1 . .
    H H22B 0.872508 0.437028 0.117394 0.060 Uiso calc 1 . .
    H H22C 0.941604 0.427499 0.203245 0.060 Uiso calc 1 . .
    C C23 0.9077(4) 0.42570(14) 0.4821(2) 0.0223(7) Uani d 1 . .
    C C24 0.9865(4) 0.42250(15) 0.6039(2) 0.0232(7) Uani d 1 . .
    C C25 1.0173(4) 0.43169(16) 0.6829(2) 0.0263(8) Uani d 1 . .
    H H25A 0.972775 0.458794 0.709028 0.032 Uiso calc 1 . .
    C C26 1.1166(4) 0.39891(17) 0.7210(2) 0.0302(8) Uani d 1 . .
    H H26A 1.141048 0.403739 0.774576 0.036 Uiso calc 1 . .
    C C27 1.1814(4) 0.35895(17) 0.6821(2) 0.0304(8) Uani d 1 . .
    H H27A 1.247151 0.336915 0.710397 0.036 Uiso calc 1 . .
    C C28 1.1528(4) 0.35036(16) 0.6033(2) 0.0281(8) Uani d 1 . .
    H H28A 1.198365 0.323620 0.577025 0.034 Uiso calc 1 . .
    C C29 1.0539(4) 0.38315(15) 0.5655(2) 0.0236(7) Uani d 1 . .
    C C30 1.0625(4) 0.35688(16) 0.4263(2) 0.0277(8) Uani d 1 . .
    H H30A 1.160849 0.348098 0.443315 0.033 Uiso calc 1 . .
    H H30B 1.062647 0.379541 0.380238 0.033 Uiso calc 1 . .
    C C31 0.9845(5) 0.30670(16) 0.4042(2) 0.0308(9) Uani d 1 . .
    H H31A 0.886719 0.315002 0.385220 0.037 Uiso calc 1 . .
    H H31B 0.982848 0.283726 0.449883 0.037 Uiso calc 1 . .
    C C32 1.0563(6) 0.2783(2) 0.3413(3) 0.0481(13) Uani d 1 . .
    H H32A 1.157460 0.275633 0.357500 0.058 Uiso calc 1 . .
    H H32B 1.045373 0.299530 0.293597 0.058 Uiso calc 1 . .
    C C33 0.9982(7) 0.2230(3) 0.3236(4) 0.0668(18) Uani d 1 . .
    H H33A 1.057355 0.205345 0.287666 0.080 Uiso calc 1 . .
    H H33B 1.003942 0.202324 0.371852 0.080 Uiso calc 1 . .
    C C34 0.8516(8) 0.2232(3) 0.2892(4) 0.0698(18) Uani d 1 . .
    H H34A 0.826398 0.188126 0.269610 0.105 Uiso calc 1 . .
    H H34B 0.841711 0.248498 0.246670 0.105 Uiso calc 1 . .
    H H34C 0.789684 0.233200 0.328424 0.105 Uiso calc 1 . .
loop_
    _atom_site_aniso_label
    _atom_site_aniso_U_11
    _atom_site_aniso_U_22
    _atom_site_aniso_U_33
    _atom_site_aniso_U_12
    _atom_site_aniso_U_13
    _atom_site_aniso_U_23
    Hg 0.03525(9) 0.03204(9) 0.03157(8) -0.00056(7) 0.00279(6) -0.00291(6)
    I1 0.03544(14) 0.03364(14) 0.03205(14) 0.00098(11) 0.00334(11) -0.00527(11)
    I2 0.04247(17) 0.02744(14) 0.0635(2) 0.00214(12) 0.00065(15) 0.00296(14)
    I3 0.04082(16) 0.04536(18) 0.04619(18) -0.00267(14) -0.00499(13)
                                                                    -0.01225(14)
    O1P 0.0482(19) 0.053(2) 0.0277(16) 0.0038(16) 0.0029(14) 0.0056(14)
    O2P 0.071(3) 0.094(3) 0.0289(18) 0.004(2) -0.0056(18) 0.002(2)
    C1P 0.061(3) 0.049(3) 0.036(3) -0.003(3) -0.003(2) 0.009(2)
    C2P 0.048(3) 0.068(4) 0.038(3) -0.003(3) -0.003(2) 0.013(3)
    C3P 0.079(5) 0.083(5) 0.042(3) 0.013(4) 0.001(3) -0.018(3)
    C4P 0.048(3) 0.072(4) 0.039(3) 0.012(3) 0.007(2) 0.000(3)
    Te1 0.02258(11) 0.02243(11) 0.01920(10) -0.00065(9) 0.00201(8) -0.00145(9)
    N1 0.0245(15) 0.0244(16) 0.0216(15) 0.0020(13) -0.0003(12) -0.0026(12)
    N2 0.0256(15) 0.0259(16) 0.0197(14) 0.0010(13) 0.0020(12) -0.0012(12)
    N3 0.0244(15) 0.0264(16) 0.0221(15) 0.0016(13) 0.0010(12) 0.0024(12)
    N4 0.0247(15) 0.0232(15) 0.0243(15) 0.0022(12) 0.0012(12) -0.0006(12)
    C1 0.0221(17) 0.0243(18) 0.0223(17) -0.0017(14) 0.0034(13) -0.0005(14)
    C2 0.0232(17) 0.0243(18) 0.0264(18) 0.0011(14) 0.0017(14) -0.0004(14)
    C3 0.032(2) 0.036(2) 0.030(2) 0.0043(18) 0.0048(16) -0.0031(17)
    C4 0.037(2) 0.035(2) 0.039(2) 0.0091(19) 0.0088(19) -0.0087(19)
    C5 0.039(2) 0.036(2) 0.041(2) 0.013(2) 0.006(2) -0.002(2)
    C6 0.032(2) 0.033(2) 0.036(2) 0.0047(18) 0.0031(17) 0.0045(18)
    C7 0.0255(18) 0.0245(18) 0.0281(19) 0.0016(15) 0.0039(15) -0.0010(15)
    C8 0.0297(19) 0.0264(19) 0.0241(18) 0.0024(16) 0.0034(15) 0.0070(15)
    C9 0.0267(19) 0.035(2) 0.0250(18) 0.0000(16) 0.0023(15) 0.0045(16)
    C10 0.032(2) 0.042(2) 0.0234(18) 0.0032(18) 0.0037(16) 0.0030(17)
    C11 0.035(2) 0.056(3) 0.027(2) -0.003(2) -0.0016(17) 0.002(2)
    C12 0.053(3) 0.068(4) 0.029(2) 0.000(3) -0.003(2) 0.001(2)
    C13 0.0205(16) 0.0227(17) 0.0248(17) -0.0014(14) 0.0050(13) -0.0006(14)
    C14 0.0226(17) 0.0292(19) 0.0230(17) -0.0020(15) 0.0011(14) 0.0015(14)
    C15 0.0241(17) 0.0299(19) 0.0169(16) -0.0014(15) 0.0008(13) 0.0011(14)
    C16 0.0271(18) 0.0232(18) 0.0234(17) 0.0022(15) 0.0026(14) -0.0033(14)
    C17 0.0229(17) 0.0223(17) 0.0209(17) -0.0019(14) 0.0010(13) 0.0011(13)
    C18 0.0236(17) 0.0207(17) 0.0204(16) -0.0022(14) 0.0028(13) 0.0001(13)
    C19 0.0274(19) 0.033(2) 0.0216(17) 0.0010(16) 0.0011(14) -0.0054(15)
    C20 0.032(2) 0.048(3) 0.0198(18) 0.0035(19) 0.0007(16) -0.0041(17)
    C21 0.054(3) 0.040(3) 0.033(2) 0.002(2) -0.002(2) -0.015(2)
    C22 0.029(2) 0.065(3) 0.027(2) 0.001(2) 0.0046(17) -0.005(2)
    C23 0.0254(17) 0.0214(17) 0.0200(16) -0.0004(14) 0.0016(13) 0.0020(13)
    C24 0.0229(17) 0.0234(18) 0.0229(17) -0.0023(14) 0.0000(13) 0.0031(14)
    C25 0.0239(18) 0.031(2) 0.0238(18) -0.0040(15) 0.0023(14) 0.0003(15)
    C26 0.032(2) 0.036(2) 0.0222(18) -0.0047(17) -0.0014(15) 0.0053(16)
    C27 0.0265(19) 0.033(2) 0.032(2) 0.0013(16) 0.0002(16) 0.0073(17)
    C28 0.0282(19) 0.0241(19) 0.032(2) 0.0035(16) 0.0010(16) 0.0039(16)
    C29 0.0225(17) 0.0242(18) 0.0241(17) -0.0018(14) 0.0029(14) 0.0044(14)
    C30 0.0308(19) 0.0263(19) 0.0266(18) 0.0050(16) 0.0062(15) -0.0016(15)
    C31 0.038(2) 0.0251(19) 0.030(2) -0.0003(17) 0.0081(17) -0.0023(16)
    C32 0.051(3) 0.043(3) 0.053(3) -0.007(2) 0.019(2) -0.024(2)
    C33 0.069(4) 0.056(4) 0.076(4) 0.008(3) 0.005(3) -0.036(3)
    C34 0.080(5) 0.056(4) 0.070(4) -0.014(3) -0.006(4) -0.013(3)
_geom_special_details
;
 All esds (except the esd in the dihedral angle between two l.s. planes)
 are estimated using the full covariance matrix.  The cell esds are taken
 into account individually in the estimation of esds in distances, angles
 and torsion angles; correlations between esds in cell parameters are only
 used when they are defined by crystal symmetry.  An approximate (isotropic)
 treatment of cell esds is used for estimating esds involving l.s. planes.
;
loop_
    _geom_bond_atom_site_label_1
    _geom_bond_atom_site_label_2
    _geom_bond_site_symmetry_2
    _geom_bond_distance
    _geom_bond_publ_flag
    Hg I3 . 2.6828(4) ?
    Hg I2 . 2.6912(4) ?
    Hg O1P . 2.730(3) ?
    Hg I1 . 2.7321(3) ?
    O1P C4P . 1.429(6) ?
    O1P C1P . 1.433(6) ?
    O2P C3P . 1.424(8) ?
    O2P C2P . 1.425(7) ?
    C1P C2P . 1.494(7) ?
    C1P H1PA . 0.9900 ?
    C1P H1PB . 0.9900 ?
    C2P H2PA . 0.9900 ?
    C2P H2PB . 0.9900 ?
    C3P C4P . 1.504(8) ?
    C3P H3PA . 0.9900 ?
    C3P H3PB . 0.9900 ?
    C4P H4PA . 0.9900 ?
    C4P H4PB . 0.9900 ?
    Te1 C18 . 2.071(4) ?
    Te1 N2 . 2.232(3) ?
    Te1 N1 . 2.244(3) ?
    N1 C1 . 1.343(5) ?
    N1 C2 . 1.389(5) ?
    N2 C23 . 1.344(5) ?
    N2 C24 . 1.387(5) ?
    N3 C1 . 1.372(5) ?
    N3 C7 . 1.391(5) ?
    N3 C8 . 1.467(5) ?
    N4 C23 . 1.349(5) ?
    N4 C29 . 1.397(5) ?
    N4 C30 . 1.475(5) ?
    C1 C13 . 1.443(5) ?
    C2 C3 . 1.401(6) ?
    C2 C7 . 1.402(5) ?
    C3 C4 . 1.378(6) ?
    C3 H3A . 0.9500 ?
    C4 C5 . 1.406(7) ?
    C4 H4A . 0.9500 ?
    C5 C6 . 1.376(6) ?
    C5 H5A . 0.9500 ?
    C6 C7 . 1.392(6) ?
    C6 H6A . 0.9500 ?
    C8 C9 . 1.513(6) ?
    C8 H8A . 0.9900 ?
    C8 H8B . 0.9900 ?
    C9 C10 . 1.534(5) ?
    C9 H9A . 0.9900 ?
    C9 H9B . 0.9900 ?
    C10 C11 . 1.524(6) ?
    C10 H10A . 0.9900 ?
    C10 H10B . 0.9900 ?
    C11 C12 . 1.529(6) ?
    C11 H11A . 0.9900 ?
    C11 H11B . 0.9900 ?
    C12 H12A . 0.9800 ?
    C12 H12B . 0.9800 ?
    C12 H12C . 0.9800 ?
    C13 C14 . 1.400(5) ?
    C13 C18 . 1.409(5) ?
    C14 C15 . 1.394(6) ?
    C14 H14A . 0.9500 ?
    C15 C16 . 1.405(5) ?
    C15 C19 . 1.527(5) ?
    C16 C17 . 1.404(5) ?
    C16 H16A . 0.9500 ?
    C17 C18 . 1.402(5) ?
    C17 C23 . 1.464(5) ?
    C19 C20 . 1.536(6) ?
    C19 C21 . 1.536(6) ?
    C19 C22 . 1.540(6) ?
    C20 H20A . 0.9800 ?
    C20 H20B . 0.9800 ?
    C20 H20C . 0.9800 ?
    C21 H21A . 0.9800 ?
    C21 H21B . 0.9800 ?
    C21 H21C . 0.9800 ?
    C22 H22A . 0.9800 ?
    C22 H22B . 0.9800 ?
    C22 H22C . 0.9800 ?
    C24 C29 . 1.396(5) ?
    C24 C25 . 1.403(5) ?
    C25 C26 . 1.391(6) ?
    C25 H25A . 0.9500 ?
    C26 C27 . 1.400(6) ?
    C26 H26A . 0.9500 ?
    C27 C28 . 1.394(6) ?
    C27 H27A . 0.9500 ?
    C28 C29 . 1.386(5) ?
    C28 H28A . 0.9500 ?
    C30 C31 . 1.515(6) ?
    C30 H30A . 0.9900 ?
    C30 H30B . 0.9900 ?
    C31 C32 . 1.529(6) ?
    C31 H31A . 0.9900 ?
    C31 H31B . 0.9900 ?
    C32 C33 . 1.538(8) ?
    C32 H32A . 0.9900 ?
    C32 H32B . 0.9900 ?
    C33 C34 . 1.481(9) ?
    C33 H33A . 0.9900 ?
    C33 H33B . 0.9900 ?
    C34 H34A . 0.9800 ?
    C34 H34B . 0.9800 ?
    C34 H34C . 0.9800 ?
loop_
    _geom_angle_atom_site_label_1
    _geom_angle_atom_site_label_2
    _geom_angle_atom_site_label_3
    _geom_angle_site_symmetry_1
    _geom_angle_site_symmetry_3
    _geom_angle
    _geom_angle_publ_flag
    I3 Hg I2 . . 125.097(12) ?
    I3 Hg O1P . . 95.08(7) ?
    I2 Hg O1P . . 96.76(7) ?
    I3 Hg I1 . . 120.825(12) ?
    I2 Hg I1 . . 112.406(11) ?
    O1P Hg I1 . . 90.76(8) ?
    C4P O1P C1P . . 110.1(4) ?
    C4P O1P Hg . . 127.3(3) ?
    C1P O1P Hg . . 117.4(3) ?
    C3P O2P C2P . . 108.7(4) ?
    O1P C1P C2P . . 110.7(5) ?
    O1P C1P H1PA . . 109.5 ?
    C2P C1P H1PA . . 109.5 ?
    O1P C1P H1PB . . 109.5 ?
    C2P C1P H1PB . . 109.5 ?
    H1PA C1P H1PB . . 108.1 ?
    O2P C2P C1P . . 110.9(5) ?
    O2P C2P H2PA . . 109.5 ?
    C1P C2P H2PA . . 109.5 ?
    O2P C2P H2PB . . 109.5 ?
    C1P C2P H2PB . . 109.5 ?
    H2PA C2P H2PB . . 108.1 ?
    O2P C3P C4P . . 110.4(5) ?
    O2P C3P H3PA . . 109.6 ?
    C4P C3P H3PA . . 109.6 ?
    O2P C3P H3PB . . 109.6 ?
    C4P C3P H3PB . . 109.6 ?
    H3PA C3P H3PB . . 108.1 ?
    O1P C4P C3P . . 110.8(5) ?
    O1P C4P H4PA . . 109.5 ?
    C3P C4P H4PA . . 109.5 ?
    O1P C4P H4PB . . 109.5 ?
    C3P C4P H4PB . . 109.5 ?
    H4PA C4P H4PB . . 108.1 ?
    C18 Te1 N2 . . 74.93(13) ?
    C18 Te1 N1 . . 75.77(13) ?
    N2 Te1 N1 . . 150.68(11) ?
    C1 N1 C2 . . 107.4(3) ?
    C1 N1 Te1 . . 113.2(2) ?
    C2 N1 Te1 . . 139.2(3) ?
    C23 N2 C24 . . 106.6(3) ?
    C23 N2 Te1 . . 115.2(2) ?
    C24 N2 Te1 . . 138.1(3) ?
    C1 N3 C7 . . 107.4(3) ?
    C1 N3 C8 . . 128.3(3) ?
    C7 N3 C8 . . 124.1(3) ?
    C23 N4 C29 . . 107.4(3) ?
    C23 N4 C30 . . 128.9(3) ?
    C29 N4 C30 . . 123.1(3) ?
    N1 C1 N3 . . 110.5(3) ?
    N1 C1 C13 . . 118.1(3) ?
    N3 C1 C13 . . 131.5(3) ?
    N1 C2 C3 . . 130.9(4) ?
    N1 C2 C7 . . 108.1(3) ?
    C3 C2 C7 . . 121.0(4) ?
    C4 C3 C2 . . 116.6(4) ?
    C4 C3 H3A . . 121.7 ?
    C2 C3 H3A . . 121.7 ?
    C3 C4 C5 . . 122.1(4) ?
    C3 C4 H4A . . 119.0 ?
    C5 C4 H4A . . 119.0 ?
    C6 C5 C4 . . 121.6(4) ?
    C6 C5 H5A . . 119.2 ?
    C4 C5 H5A . . 119.2 ?
    C5 C6 C7 . . 116.9(4) ?
    C5 C6 H6A . . 121.6 ?
    C7 C6 H6A . . 121.6 ?
    N3 C7 C6 . . 131.6(4) ?
    N3 C7 C2 . . 106.6(3) ?
    C6 C7 C2 . . 121.8(4) ?
    N3 C8 C9 . . 112.9(3) ?
    N3 C8 H8A . . 109.0 ?
    C9 C8 H8A . . 109.0 ?
    N3 C8 H8B . . 109.0 ?
    C9 C8 H8B . . 109.0 ?
    H8A C8 H8B . . 107.8 ?
    C8 C9 C10 . . 111.5(3) ?
    C8 C9 H9A . . 109.3 ?
    C10 C9 H9A . . 109.3 ?
    C8 C9 H9B . . 109.3 ?
    C10 C9 H9B . . 109.3 ?
    H9A C9 H9B . . 108.0 ?
    C11 C10 C9 . . 112.6(4) ?
    C11 C10 H10A . . 109.1 ?
    C9 C10 H10A . . 109.1 ?
    C11 C10 H10B . . 109.1 ?
    C9 C10 H10B . . 109.1 ?
    H10A C10 H10B . . 107.8 ?
    C10 C11 C12 . . 112.5(4) ?
    C10 C11 H11A . . 109.1 ?
    C12 C11 H11A . . 109.1 ?
    C10 C11 H11B . . 109.1 ?
    C12 C11 H11B . . 109.1 ?
    H11A C11 H11B . . 107.8 ?
    C11 C12 H12A . . 109.5 ?
    C11 C12 H12B . . 109.5 ?
    H12A C12 H12B . . 109.5 ?
    C11 C12 H12C . . 109.5 ?
    H12A C12 H12C . . 109.5 ?
    H12B C12 H12C . . 109.5 ?
    C14 C13 C18 . . 118.3(3) ?
    C14 C13 C1 . . 127.6(4) ?
    C18 C13 C1 . . 114.0(3) ?
    C15 C14 C13 . . 121.8(4) ?
    C15 C14 H14A . . 119.1 ?
    C13 C14 H14A . . 119.1 ?
    C14 C15 C16 . . 118.6(3) ?
    C14 C15 C19 . . 122.4(3) ?
    C16 C15 C19 . . 119.0(3) ?
    C17 C16 C15 . . 121.3(4) ?
    C17 C16 H16A . . 119.3 ?
    C15 C16 H16A . . 119.3 ?
    C18 C17 C16 . . 118.6(3) ?
    C18 C17 C23 . . 113.6(3) ?
    C16 C17 C23 . . 127.8(3) ?
    C17 C18 C13 . . 121.3(3) ?
    C17 C18 Te1 . . 119.9(3) ?
    C13 C18 Te1 . . 118.7(3) ?
    C15 C19 C20 . . 112.2(3) ?
    C15 C19 C21 . . 109.9(3) ?
    C20 C19 C21 . . 107.9(4) ?
    C15 C19 C22 . . 108.3(3) ?
    C20 C19 C22 . . 108.5(4) ?
    C21 C19 C22 . . 110.0(4) ?
    C19 C20 H20A . . 109.5 ?
    C19 C20 H20B . . 109.5 ?
    H20A C20 H20B . . 109.5 ?
    C19 C20 H20C . . 109.5 ?
    H20A C20 H20C . . 109.5 ?
    H20B C20 H20C . . 109.5 ?
    C19 C21 H21A . . 109.5 ?
    C19 C21 H21B . . 109.5 ?
    H21A C21 H21B . . 109.5 ?
    C19 C21 H21C . . 109.5 ?
    H21A C21 H21C . . 109.5 ?
    H21B C21 H21C . . 109.5 ?
    C19 C22 H22A . . 109.5 ?
    C19 C22 H22B . . 109.5 ?
    H22A C22 H22B . . 109.5 ?
    C19 C22 H22C . . 109.5 ?
    H22A C22 H22C . . 109.5 ?
    H22B C22 H22C . . 109.5 ?
    N2 C23 N4 . . 111.4(3) ?
    N2 C23 C17 . . 116.2(3) ?
    N4 C23 C17 . . 132.4(3) ?
    N2 C24 C29 . . 108.4(3) ?
    N2 C24 C25 . . 130.0(4) ?
    C29 C24 C25 . . 121.6(4) ?
    C26 C25 C24 . . 116.3(4) ?
    C26 C25 H25A . . 121.8 ?
    C24 C25 H25A . . 121.8 ?
    C25 C26 C27 . . 121.4(4) ?
    C25 C26 H26A . . 119.3 ?
    C27 C26 H26A . . 119.3 ?
    C28 C27 C26 . . 122.4(4) ?
    C28 C27 H27A . . 118.8 ?
    C26 C27 H27A . . 118.8 ?
    C29 C28 C27 . . 116.1(4) ?
    C29 C28 H28A . . 122.0 ?
    C27 C28 H28A . . 122.0 ?
    C28 C29 C24 . . 122.2(4) ?
    C28 C29 N4 . . 131.6(4) ?
    C24 C29 N4 . . 106.2(3) ?
    N4 C30 C31 . . 113.8(3) ?
    N4 C30 H30A . . 108.8 ?
    C31 C30 H30A . . 108.8 ?
    N4 C30 H30B . . 108.8 ?
    C31 C30 H30B . . 108.8 ?
    H30A C30 H30B . . 107.7 ?
    C30 C31 C32 . . 109.7(4) ?
    C30 C31 H31A . . 109.7 ?
    C32 C31 H31A . . 109.7 ?
    C30 C31 H31B . . 109.7 ?
    C32 C31 H31B . . 109.7 ?
    H31A C31 H31B . . 108.2 ?
    C31 C32 C33 . . 113.6(5) ?
    C31 C32 H32A . . 108.9 ?
    C33 C32 H32A . . 108.9 ?
    C31 C32 H32B . . 108.9 ?
    C33 C32 H32B . . 108.9 ?
    H32A C32 H32B . . 107.7 ?
    C34 C33 C32 . . 113.1(6) ?
    C34 C33 H33A . . 109.0 ?
    C32 C33 H33A . . 109.0 ?
    C34 C33 H33B . . 109.0 ?
    C32 C33 H33B . . 109.0 ?
    H33A C33 H33B . . 107.8 ?
    C33 C34 H34A . . 109.5 ?
    C33 C34 H34B . . 109.5 ?
    H34A C34 H34B . . 109.5 ?
    C33 C34 H34C . . 109.5 ?
    H34A C34 H34C . . 109.5 ?
    H34B C34 H34C . . 109.5 ?
loop_
    _geom_torsion_atom_site_label_1
    _geom_torsion_atom_site_label_2
    _geom_torsion_atom_site_label_3
    _geom_torsion_atom_site_label_4
    _geom_torsion_site_symmetry_1
    _geom_torsion_site_symmetry_2
    _geom_torsion_site_symmetry_3
    _geom_torsion_site_symmetry_4
    _geom_torsion
    _geom_torsion_publ_flag
    C4P O1P C1P C2P . . . . -55.9(6) ?
    Hg O1P C1P C2P . . . . 100.4(4) ?
    C3P O2P C2P C1P . . . . -59.8(6) ?
    O1P C1P C2P O2P . . . . 58.5(6) ?
    C2P O2P C3P C4P . . . . 59.4(7) ?
    C1P O1P C4P C3P . . . . 55.9(7) ?
    Hg O1P C4P C3P . . . . -97.5(5) ?
    O2P C3P C4P O1P . . . . -58.5(7) ?
    C2 N1 C1 N3 . . . . 1.5(4) ?
    Te1 N1 C1 N3 . . . . -174.9(2) ?
    C2 N1 C1 C13 . . . . -179.5(3) ?
    Te1 N1 C1 C13 . . . . 4.2(4) ?
    C7 N3 C1 N1 . . . . -1.8(4) ?
    C8 N3 C1 N1 . . . . 173.3(4) ?
    C7 N3 C1 C13 . . . . 179.3(4) ?
    C8 N3 C1 C13 . . . . -5.6(7) ?
    C1 N1 C2 C3 . . . . -179.8(4) ?
    Te1 N1 C2 C3 . . . . -5.0(7) ?
    C1 N1 C2 C7 . . . . -0.6(4) ?
    Te1 N1 C2 C7 . . . . 174.2(3) ?
    N1 C2 C3 C4 . . . . 178.9(4) ?
    C7 C2 C3 C4 . . . . -0.2(6) ?
    C2 C3 C4 C5 . . . . 1.7(7) ?
    C3 C4 C5 C6 . . . . -1.4(8) ?
    C4 C5 C6 C7 . . . . -0.4(7) ?
    C1 N3 C7 C6 . . . . -178.2(4) ?
    C8 N3 C7 C6 . . . . 6.5(7) ?
    C1 N3 C7 C2 . . . . 1.3(4) ?
    C8 N3 C7 C2 . . . . -174.0(3) ?
    C5 C6 C7 N3 . . . . -178.7(4) ?
    C5 C6 C7 C2 . . . . 1.9(6) ?
    N1 C2 C7 N3 . . . . -0.5(4) ?
    C3 C2 C7 N3 . . . . 178.9(4) ?
    N1 C2 C7 C6 . . . . 179.1(4) ?
    C3 C2 C7 C6 . . . . -1.6(6) ?
    C1 N3 C8 C9 . . . . 93.8(5) ?
    C7 N3 C8 C9 . . . . -91.8(5) ?
    N3 C8 C9 C10 . . . . -173.8(3) ?
    C8 C9 C10 C11 . . . . -173.5(4) ?
    C9 C10 C11 C12 . . . . -174.6(4) ?
    N1 C1 C13 C14 . . . . 174.8(4) ?
    N3 C1 C13 C14 . . . . -6.4(7) ?
    N1 C1 C13 C18 . . . . -5.3(5) ?
    N3 C1 C13 C18 . . . . 173.5(4) ?
    C18 C13 C14 C15 . . . . -2.5(6) ?
    C1 C13 C14 C15 . . . . 177.3(4) ?
    C13 C14 C15 C16 . . . . 1.8(6) ?
    C13 C14 C15 C19 . . . . -177.2(4) ?
    C14 C15 C16 C17 . . . . 0.0(6) ?
    C19 C15 C16 C17 . . . . 179.0(4) ?
    C15 C16 C17 C18 . . . . -1.0(6) ?
    C15 C16 C17 C23 . . . . -179.9(4) ?
    C16 C17 C18 C13 . . . . 0.3(5) ?
    C23 C17 C18 C13 . . . . 179.3(3) ?
    C16 C17 C18 Te1 . . . . 178.0(3) ?
    C23 C17 C18 Te1 . . . . -3.0(4) ?
    C14 C13 C18 C17 . . . . 1.5(5) ?
    C1 C13 C18 C17 . . . . -178.4(3) ?
    C14 C13 C18 Te1 . . . . -176.3(3) ?
    C1 C13 C18 Te1 . . . . 3.9(4) ?
    C14 C15 C19 C20 . . . . -4.6(5) ?
    C16 C15 C19 C20 . . . . 176.5(4) ?
    C14 C15 C19 C21 . . . . -124.6(4) ?
    C16 C15 C19 C21 . . . . 56.4(5) ?
    C14 C15 C19 C22 . . . . 115.2(4) ?
    C16 C15 C19 C22 . . . . -63.8(5) ?
    C24 N2 C23 N4 . . . . 1.5(4) ?
    Te1 N2 C23 N4 . . . . 179.4(2) ?
    C24 N2 C23 C17 . . . . -178.1(3) ?
    Te1 N2 C23 C17 . . . . -0.1(4) ?
    C29 N4 C23 N2 . . . . -0.3(4) ?
    C30 N4 C23 N2 . . . . -171.4(4) ?
    C29 N4 C23 C17 . . . . 179.2(4) ?
    C30 N4 C23 C17 . . . . 8.1(7) ?
    C18 C17 C23 N2 . . . . 1.9(5) ?
    C16 C17 C23 N2 . . . . -179.1(4) ?
    C18 C17 C23 N4 . . . . -177.6(4) ?
    C16 C17 C23 N4 . . . . 1.4(7) ?
    C23 N2 C24 C29 . . . . -2.1(4) ?
    Te1 N2 C24 C29 . . . . -179.3(3) ?
    C23 N2 C24 C25 . . . . 177.3(4) ?
    Te1 N2 C24 C25 . . . . 0.1(7) ?
    N2 C24 C25 C26 . . . . 179.7(4) ?
    C29 C24 C25 C26 . . . . -1.0(6) ?
    C24 C25 C26 C27 . . . . -0.2(6) ?
    C25 C26 C27 C28 . . . . 1.4(6) ?
    C26 C27 C28 C29 . . . . -1.2(6) ?
    C27 C28 C29 C24 . . . . 0.0(6) ?
    C27 C28 C29 N4 . . . . 178.4(4) ?
    N2 C24 C29 C28 . . . . -179.4(4) ?
    C25 C24 C29 C28 . . . . 1.2(6) ?
    N2 C24 C29 N4 . . . . 1.9(4) ?
    C25 C24 C29 N4 . . . . -177.6(3) ?
    C23 N4 C29 C28 . . . . -179.6(4) ?
    C30 N4 C29 C28 . . . . -7.9(6) ?
    C23 N4 C29 C24 . . . . -1.0(4) ?
    C30 N4 C29 C24 . . . . 170.7(3) ?
    C23 N4 C30 C31 . . . . -92.9(5) ?
    C29 N4 C30 C31 . . . . 97.3(4) ?
    N4 C30 C31 C32 . . . . -178.7(4) ?
    C30 C31 C32 C33 . . . . 171.3(5) ?
    C31 C32 C33 C34 . . . . 66.0(8) ?
loop_
    _geom_hbond_atom_site_label_D
    _geom_hbond_atom_site_label_H
    _geom_hbond_atom_site_label_A
    _geom_hbond_site_symmetry_A
    _geom_hbond_distance_DH
    _geom_hbond_distance_HA
    _geom_hbond_distance_DA
    _geom_hbond_angle_DHA
    _geom_hbond_publ_flag
    C3 H3A I1 . 0.95 3.16 4.086(4) 164 yes
    C8 H8B I2 4_575 0.99 3.08 3.997(4) 155 yes
    C9 H9B I1 3_666 0.99 3.18 4.095(4) 155 yes
    C30 H30B I1 3_766 0.99 3.28 4.111(4) 142 yes
    C31 H31B I3 2_746 0.99 3.20 4.185(4) 172 yes
_shelx_hkl_file
;
   0   0  -234212.09  412.25   1
   0   0   231309.82  347.30   3
   0   0   233119.57  408.31   4
   0   0   3   -3.98   12.80   3
   0   0   3   57.89   34.24   4
   0   0  -3   26.56   27.74   1
   0   0  -3   11.55   11.81   3
   0   0   3   32.64   21.20   1
   0   0  -3   -1.51   13.35   4
   0   0  -423515.97  390.52   3
   0   0   424189.05  419.00   4
   0   0   424233.80  416.54   1
   0   0  -424736.70  421.97   4
   0   0   5   26.26   45.61   1
   0   0   5  121.28   60.40   4
   0   0   5   -0.81   22.88   3
   0   0  -5   -7.57   25.23   1
   0   0  -5   17.19   41.91   4
   0   0  -5   81.92   45.75   3
   0   0   638720.31  658.55   4
   0   0  -637239.42  658.38   4
   0   0   638881.71  627.39   3
   0   0   638328.11  660.40   1
   0   0   7   83.91   64.44   4
   0   0  -7   29.44   65.26   4
   0   0   7  -11.73   51.56   3
   0   0  -7   -0.82   37.27   1
   0   0   7    6.25   55.05   1
   0   0   858663.79  960.67   4
   0   0   859837.54  957.91   1
   0   0  -860067.08  976.07   4
   0   0  -9   35.73   75.37   4
   0   0   9  -34.61   71.64   1
   0   0   9   27.03   63.25   3
   0   0 -1019136.78  612.51   4
   0   0  1019261.40  608.58   1
   0   0 -11  -61.19   88.31   4
   0   0  11   49.13   97.40   1
   0   0 -1250106.10 1070.21   4
   0   0  1250536.14 1070.15   1
   0   0 -13  414.30  143.13   4
   0   0  13  -26.28  100.78   1
   0   0  1420666.30  740.20   1
   0   0 -1419336.05  711.29   4
   0   0  15  -19.28  117.25   1
   0   0 -15   43.38  110.84   4
   0   0 -16 3013.35  315.72   4
   0   0  16 2872.53  306.28   1
   0   0  17  182.67  158.86   1
   0   0 -17   19.60  163.07   4
   0   0 -18 5429.52  436.91   4
   0   0  18 6694.80  470.90   1
   0   0  19   18.25  147.06   1
   0   0 -19  106.75  158.04   4
   0   0  20  339.21  184.67   1
   0   0 -20  343.17  178.46   4
   0   0  21  360.06  201.70   1
   0   0 -21  407.17  204.09   4
   0   0  22 2776.77  351.46   1
   0   0 -22 2933.63  366.32   4
   0   0 -23  120.22  183.62   4
   0   0  23  114.37  193.23   1
   0   0  24 6598.04  526.34   2
   0   0 -24 4635.30  466.16   4
   0   0  25  183.86  210.17   2
   0  -1   2    1.61   11.04   1
   0  -1  -2    1.28   11.73   4
   0   1  -2    4.99    9.01   3
   0   1  -2   -1.22   10.22   4
   0   1   2    6.18   11.68   1
   0   1   3    2.80   13.48   1
   0   1   381367.34  659.07   3
   0  -1   382393.31  696.47   4
   0   1  -348267.78  464.58   3
   0  -1   3   -2.09   11.94   3
   0   1  -383606.38  701.03   1
   0   1   381996.32  635.20   4
   0  -1  -3   13.52   16.46   1
   0  -1   3   -1.44   17.53   1
   0  -1  -3   13.41   14.26   4
   0   1  -3   -4.25   17.24   4
   0   1   460005.22  641.45   4
   0   1   457278.82  622.25   1
   0  -1   458623.07  674.39   4
   0   1  -461270.93  690.76   1
   0   1  -457426.46  680.60   4
   0  -1  -458557.51  638.99   4
   0  -1   456875.00  674.16   1
   0   1  -458656.82  609.68   3
   0   1   5 3805.57  194.49   4
   0  -1   5 3925.70  206.05   4
   0   1   5   -2.75   24.70   3
   0   1  -5 3779.39  200.60   4
   0  -1  -5    8.93   26.59   1
   0   1  -5 3428.53  201.65   1
   0  -1  -5 4020.90  197.93   4
   0  -1   5 3891.29  202.94   1
   0   1   5 3841.88  191.69   1
   0   1  -5 3731.83  180.57   3
   0  -1   5 4059.03  191.51   3
   0   1   635778.28  625.01   1
   0  -1   636201.89  591.48   3
   0  -1  -634487.56  619.45   4
   0   1  -633357.59  575.81   3
   0  -1  -6   41.12   45.51   1
   0  -1   635486.95  649.24   4
   0   1  -634911.97  646.92   4
   0   1   6 7582.70  284.78   3
   0   1  -6  -15.24   34.33   1
   0  -1   634689.60  641.54   1
   0   1   635135.93  616.58   4
   0   1   724876.01  565.77   1
   0   1   725288.54  571.35   4
   0  -1  -725202.37  574.06   4
   0   1   725386.06  561.00   3
   0   1  -724302.40  528.25   3
   0  -1  -725800.20  580.67   1
   0   1  -724073.38  581.53   4
   0  -1   723766.49  573.04   4
   0  -1   725311.38  536.46   3
   0  -1   724315.63  580.15   1
   0   1  -817187.35  528.03   4
   0  -1   817253.54  524.43   1
   0  -1  -818202.39  536.33   1
   0   1   817786.80  519.74   1
   0  -1   817508.98  529.95   4
   0  -1   817571.33  480.42   3
   0   1   818225.87  515.15   3
   0   1   817988.26  525.13   4
   0  -1  -818322.57  527.78   4
   0  -1   9  226.47   96.09   1
   0   1   9  389.14  106.44   1
   0  -1  -9  128.53   77.70   4
   0  -1   9  338.55  100.52   3
   0   1  -9  321.38  113.40   4
   0  -1 -1018356.86  592.34   4
   0  -1  1018008.24  596.94   1
   0   1  1018677.59  596.64   1
   0   1 -1017350.01  594.21   4
   0  -1  1131755.29  832.58   1
   0  -1 -1130541.21  789.55   4
   0   1  1131388.39  805.26   1
   0   1 -1131319.33  832.77   4
   0   1  12 1628.02  210.31   1
   0  -1  12 1846.39  229.88   1
   0   1 -12 2014.25  249.31   4
   0  -1 -12 1771.56  221.92   4
   0   1  13 3659.68  311.75   1
   0  -1 -13 3580.23  309.66   4
   0   1 -13 3126.70  304.28   4
   0  -1  13 3713.32  323.27   1
   0  -1 -1421784.82  742.51   4
   0   1 -1422975.45  783.72   4
   0  -1  1421978.44  769.14   1
   0   1  1422160.21  755.82   1
   0  -1  15 3562.40  334.58   1
   0  -1 -15 3747.39  334.01   4
   0   1  15 3722.47  331.19   1
   0   1 -15 3770.50  341.52   4
   0  -1  16 4381.46  373.57   1
   0   1 -16 4890.50  396.45   4
   0  -1 -16 4561.16  380.46   4
   0   1  16 4796.09  389.99   1
   0  -1  17  639.57  185.21   1
   0  -1 -17  370.20  139.12   4
   0   1 -17  224.30  158.25   4
   0   1  17  455.09  167.79   1
   0   1  18 3560.89  350.40   1
   0  -1 -18 2846.30  316.26   4
   0   1 -18 3452.96  352.71   4
   0  -1  18 2912.32  339.73   1
   0  -1  19 4368.28  401.63   1
   0   1  19 4739.40  408.87   1
   0   1 -19 5225.85  440.00   4
   0  -1 -19 4739.24  411.56   4
   0  -1  20  131.32  193.76   1
   0   1 -20  224.53  168.08   4
   0  -1 -20  321.06  184.81   4
   0   1  20  540.00  203.68   1
   0   1 -21 3062.54  362.09   4
   0   1  21 3452.54  376.23   1
   0  -1 -21 2922.46  349.75   4
   0  -1  21 3072.62  360.45   1
   0   1 -22 4645.18  450.62   4
   0  -1 -22 3592.25  395.04   4
   0   1  22 4464.28  433.67   1
   0  -1  22 4957.81  461.05   1
   0   1  23  325.34  211.22   2
   0  -1  23  295.16  211.25   1
   0  -1 -23  -53.79  170.92   4
   0   1 -23  157.39  181.06   4
   0  -1 -24 2472.45  356.96   4
   0  -1  24 2544.99  364.23   1
   0   1  24 1928.62  317.40   2
   0  -1 -24 2832.93  381.17   1
   0   1 -24 2890.84  384.22   4
   0   1  25  166.40  212.85   2
   0  -1  25  341.35  214.95   2
   0   2  -145288.80  605.49   1
   0  -2   113454.02  304.27   4
   0  -2  -122023.54  350.95   2
   0  -2   2   -5.26   15.43   2
   0   2  -261164.29  570.36   1
   0  -2  -2    5.46   13.31   4
   0  -2   257537.02  551.11   4
   0   2  -2    2.33   11.66   4
   0  -2   2    4.80   11.00   1
   0  -2  -2    7.93    9.70   1
   0  -2   2    0.40    8.92   3
   0   2  -2   12.60   12.38   3
   0   2   264301.08  484.74   4
   0   2  -310299.54  215.66   3
   0   2  -3    0.64   17.10   4
   0   2   310733.98  227.22   1
   0   2   311024.20  230.94   4
   0  -2   3   17.21   20.48   1
   0  -2   3   -3.26   12.03   3
   0   2  -311397.27  274.76   1
   0  -2  -3   12.48   13.86   1
   0  -2  -3 9346.19  216.04   4
   0  -2   310444.21  261.83   4
   0   2  -423954.64  453.24   4
   0  -2  -423151.89  396.53   4
   0   2  -422967.65  366.74   3
   0   2   423526.47  397.53   4
   0   2   422449.29  388.76   1
   0  -2   422743.76  442.11   1
   0   2  -423812.45  448.73   1
   0  -2   423362.42  441.65   4
   0  -2   422281.03  366.17   3
   0  -2  -5 2498.51  152.81   4
   0   2  -5 3234.37  190.77   1
   0  -2   5 2739.42  178.91   1
   0   2  -5 2586.72  145.47   3
   0   2  -5 2660.27  173.32   4
   0  -2   5 2451.16  164.64   4
   0  -2   5 2611.89  148.75   3
   0   2   5 3041.99  164.14   4
   0   2   5 2714.56  156.91   1
   0   2  -6 2393.54  197.34   1
   0  -2   6 2819.32  173.16   3
   0  -2  -6 2575.36  179.34   1
   0   2  -6 2486.73  159.54   3
   0   2   6 2270.85  169.95   1
   0  -2   6 2591.60  191.01   1
   0  -2  -6 2548.60  177.19   4
   0   2   6 2462.21  175.71   4
   0   2  -6 2810.20  202.99   4
   0  -2   6 2451.07  190.82   4
   0  -2   711858.34  417.08   1
   0  -2   711427.79  358.57   3
   0   2   711676.81  385.30   4
   0  -2   711482.07  414.35   4
   0   2  -711581.41  363.90   3
   0   2   711303.88  388.81   3
   0  -2  -712569.59  399.55   1
   0   2   711820.83  386.39   1
   0   2  -711736.62  419.29   4
   0  -2  -711433.84  382.03   4
   0  -2  -8 5905.92  305.47   1
   0   2   8 6105.92  306.43   1
   0  -2  -8 6130.40  305.37   4
   0   2   8 6613.86  323.08   3
   0   2   8 6360.22  311.47   4
   0  -2   8 5866.79  316.49   1
   0  -2   8 6453.42  294.88   3
   0   2  -8 6293.08  290.61   3
   0   2  -8 5688.60  313.66   4
   0   2  -9  422.30  125.87   4
   0   2  -9  173.32   66.84   3
   0  -2  -9  247.23   98.49   4
   0  -2   9  484.70  119.09   1
   0  -2   9  560.74  117.14   3
   0   2   9  403.77  110.32   1
   0  -2 -1066647.57 1100.93   4
   0  -2  1066269.65 1153.87   1
   0   2  1066418.02 1107.60   1
   0   2 -1067052.10 1174.87   4
   0  -2  1143405.97  972.90   1
   0  -2 -1142407.47  918.16   4
   0   2 -1140949.51  967.53   4
   0   2  1140475.21  904.17   1
   0   2  1229913.39  808.57   1
   0  -2 -1229780.91  803.73   4
   0  -2  1229737.45  841.37   1
   0   2 -1230915.81  869.82   4
   0   2 -1343268.24 1053.00   4
   0   2  1343947.94 1011.99   1
   0  -2 -1342964.51  998.59   4
   0  -2  1343728.11 1054.47   1
   0  -2  14 3762.19  328.77   1
   0   2  14 4531.40  350.55   1
   0  -2 -14 4556.25  355.62   4
   0   2  15 4994.75  378.39   1
   0  -2 -15 5939.76  408.53   4
   0  -2  15 6348.27  440.28   1
   0   2  1613291.82  614.36   1
   0  -2 -1614219.18  631.33   4
   0   2 -1613508.58  645.56   4
   0  -2  1612911.03  632.61   1
   0  -2  17  919.35  220.00   1
   0  -2 -17  974.45  193.21   4
   0   2  17 1138.71  199.78   1
   0   2 -17  786.42  193.13   4
   0   2 -18  314.20  141.63   4
   0  -2 -18  584.43  188.37   4
   0   2  18  528.61  188.23   1
   0  -2  18  710.73  207.67   1
   0  -2 -19  119.37  134.58   4
   0   2 -19 -161.68  177.66   4
   0   2  19  360.16  178.89   1
   0  -2  19  -23.93  136.70   1
   0   2  2020810.25  830.85   1
   0  -2 -2019871.06  820.69   4
   0  -2  2020990.71  867.75   1
   0   2 -2020609.36  869.91   4
   0  -2  21  148.33  172.23   1
   0   2  21  369.99  191.51   1
   0   2 -21  298.18  203.71   4
   0  -2 -21  644.25  218.97   4
   0  -2 -22  393.61  214.64   4
   0   2  22  431.98  200.33   2
   0  -2  22   93.43  174.48   1
   0   2 -22  367.61  199.96   4
   0  -2 -23 1251.28  262.84   4
   0   2  23 1067.06  266.27   2
   0  -2 -23 1096.19  265.45   1
   0   2 -23  959.58  264.15   4
   0  -2  23 1385.04  294.27   1
   0   2 -24   67.26  190.90   4
   0  -2  24  642.24  238.42   1
   0  -2 -24  366.99  220.02   1
   0  -2 -24  292.84  206.76   4
   0   2  24  469.44  217.22   2
   0   2  25 2806.02  374.21   2
   0   3   0    5.07   33.41   1
   0   3   0   -3.69   11.56   2
   0  -3   0   49.80   26.52   2
   0   3   0    2.42   16.09   4
   0  -3   0    0.32   17.88   1
   0  -3   0    2.12   19.08   4
   0   3   1   -0.69   10.08   2
   0   3  -1    6.70   12.00   2
   0  -3   1    5.28   12.60   1
   0  -3  -1   11.11   11.73   1
   0   3  -1   -1.27   12.10   4
   0   3  -2    5.07   13.02   4
   0   3   2   -1.03   13.54   2
   0   3   2 7853.63  166.13   1
   0   3  -2 3430.69  136.89   2
   0  -3   2    1.13   12.10   2
   0   3   2 8370.32  170.84   4
   0   3  -2 8046.03  186.31   3
   0  -3   2   -1.30   13.17   1
   0  -3   2 8307.71  216.55   4
   0  -3  -2 4608.20  129.17   1
   0   3  -2 8100.67  216.49   1
   0  -3  -2 5306.09  136.24   4
   0   3  -334102.77  403.53   3
   0   3  -335823.83  506.46   1
   0  -3   326972.48  375.65   3
   0   3   334068.69  410.10   4
   0  -3   3 2144.03  129.95   1
   0  -3   335760.45  501.41   4
   0  -3  -335088.74  415.34   4
   0  -3  -335568.38  420.26   1
   0   3  -3  760.62   81.29   4
   0   3  -4 5289.97  181.59   3
   0  -3  -4 5612.17  196.08   4
   0  -3   4 5095.29  181.11   3
   0  -3   4 5533.14  232.94   1
   0   3   4 5520.01  193.44   4
   0  -3  -4 5579.87  190.26   1
   0  -3   4 5485.01  222.18   2
   0  -3   4 5646.36  227.84   4
   0   3  -4 5912.55  239.51   4
   0   3   4 5316.52  188.26   1
   0   3  -4 5835.34  231.73   1
   0   3  -510005.70  339.03   4
   0  -3   513541.54  390.10   1
   0  -3  -513763.81  340.33   1
   0  -3   512952.06  377.01   4
   0   3  -5 9812.32  336.33   1
   0   3  -513030.69  315.36   3
   0  -3   513243.00  322.69   3
   0   3   513550.93  338.86   1
   0  -3  -513007.61  335.63   4
   0   3   513661.74  342.14   4
   0  -3   610999.31  381.88   1
   0  -3  -610067.08  329.47   4
   0   3  -610179.07  310.82   3
   0   3   6 9701.01  320.36   1
   0  -3   6 9861.02  361.14   4
   0  -3   6 9629.44  300.15   3
   0   3  -610176.01  371.01   1
   0   3  -610145.14  376.71   4
   0   3   610259.32  327.03   4
   0  -3  -610424.81  330.38   1
   0  -3   727381.44  643.80   4
   0  -3  -727721.05  582.59   1
   0  -3  -728416.80  597.34   4
   0   3  -727803.35  552.41   3
   0  -3   728193.56  651.52   1
   0   3  -728587.11  665.68   1
   0   3  -728341.12  668.00   4
   0   3   726974.46  578.97   1
   0   3   727880.44  590.10   4
   0  -3   728812.21  561.40   3
   0  -3  -8 9090.94  369.91   1
   0   3  -8 9354.48  410.49   4
   0   3   8 8724.77  381.20   3
   0  -3  -8 9549.16  374.66   4
   0  -3   8 9075.12  398.73   1
   0   3  -8 9393.56  349.99   3
   0   3   8 9017.20  363.81   1
   0  -3   8 9968.08  362.06   3
   0   3   8 8617.13  361.64   4
   0   3  -970879.61 1011.48   3
   0   3   972625.04 1080.72   1
   0  -3  -971934.24 1076.81   4
   0  -3   971695.15 1164.75   1
   0   3  -973816.87 1192.06   4
   0  -3  10  703.19  131.81   3
   0  -3 -10  714.59  135.94   4
   0   3 -10  635.36  145.58   4
   0   3  10  376.60  116.34   1
   0  -3  10  685.44  150.61   1
   0   3 -10  787.11  136.18   3
   0   3 -11 7380.37  422.55   4
   0  -3  11 7111.14  405.33   1
   0  -3 -11 6085.03  351.52   4
   0   3  11 6262.57  357.28   1
   0   3  12 4382.19  317.14   1
   0  -3 -12 4509.41  322.00   4
   0   3 -12 4255.55  342.78   4
   0  -3  12 3575.46  310.33   1
   0   3  13 1649.73  219.75   1
   0  -3  13 1727.00  239.85   1
   0  -3 -13 1324.57  199.93   4
   0   3 -13 1570.44  237.87   4
   0  -3 -14 5597.22  381.14   4
   0   3  14 6488.09  404.89   1
   0  -3  14 6273.47  425.50   1
   0   3 -14 6018.17  421.68   4
   0  -3 -1515267.79  636.17   4
   0   3  1515576.13  641.13   1
   0   3 -1515430.54  678.03   4
   0  -3  1515341.62  670.38   1
   0   3  16  626.91  183.68   1
   0  -3 -16 1121.99  208.00   4
   0   3 -16  921.51  203.32   4
   0  -3  16  668.86  188.70   1
   0   3  1710854.73  569.09   1
   0  -3 -17 9566.53  531.33   4
   0   3 -17 9666.68  570.69   4
   0  -3  1710089.05  574.62   1
   0  -3 -18  277.76  156.84   4
   0   3 -18  198.88  163.06   4
   0  -3  18  370.81  175.27   1
   0   3  18  299.63  168.15   1
   0   3 -19  902.91  223.66   4
   0  -3 -19  779.60  219.27   4
   0  -3  19 1013.52  224.36   1
   0   3  19 1077.66  225.94   1
   0   3 -20  233.99  192.30   4
   0  -3  20  223.14  180.58   1
   0   3  20  370.25  189.28   1
   0  -3 -20  146.83  156.55   4
   0  -3 -21  369.03  176.93   4
   0  -3  21  237.80  187.09   1
   0   3 -21  510.31  214.00   4
   0  -3 -22  847.18  228.52   4
   0  -3  22  796.79  231.89   1
   0   3  22  359.07  187.74   2
   0  -3 -22 1035.19  269.55   1
   0   3 -22  615.34  230.99   4
   0   3  23 9153.73  620.88   2
   0   3 -23 8627.73  611.15   4
   0  -3 -23 8555.91  583.74   1
   0  -3 -23 9232.56  591.73   4
   0  -3  23 8839.90  604.29   1
   0   3  24  783.89  252.24   2
   0  -3 -24  291.38  227.22   1
   0  -3  24 1106.06  281.56   1
   0   3 -24  582.18  240.70   4
   0  -3 -24  707.24  233.65   4
   0   3  25   11.84  188.68   2
   0  -4   0   -7.32   17.45   4
   0   4   0    5.37   13.15   2
   0   4  -1  499.19   61.36   2
   0  -4  -153246.13  552.97   2
   0  -4   1   -2.41   15.42   4
   0   4   152034.58  447.62   4
   0   4  -150136.50  565.62   1
   0   4  -1    7.03   16.46   4
   0  -4   1   -2.80   13.06   2
   0   4   151346.83  437.15   1
   0   4   1    8.51   16.65   2
   0  -4  -139274.77  392.36   1
   0  -4   1   -7.03   15.07   1
   0  -4  -2  258.09   56.15   2
   0   4  -2  473.70   66.80   2
   0   4  -2  386.69   72.51   1
   0   4   2  -17.62   18.51   2
   0  -4   2   28.56   22.64   2
   0  -4   2  248.95   56.35   4
   0   4   2  247.85   43.18   4
   0   4  -2    3.80   22.32   4
   0  -4   2   49.81   32.48   1
   0  -4  -2  298.21   45.63   1
   0  -4  -2  263.39   42.70   4
   0   4   2  261.45   45.68   1
   0   4  -382445.09  712.68   3
   0   4   382980.25  644.94   4
   0  -4   383755.63  810.75   4
   0   4  -381866.53  799.41   2
   0   4  -382186.23  821.21   1
   0  -4  -381211.99  625.36   1
   0  -4  -384060.20  651.45   4
   0  -4  -382635.44  648.39   1
   0  -4   382609.34  806.48   1
   0   4  -382610.87  827.75   4
   0   4   382232.33  841.81   2
   0  -4   4 4305.87  209.89   4
   0  -4  -4 4663.92  183.32   1
   0   4   4 4758.15  180.30   4
   0  -4   4 4956.62  213.16   2
   0   4  -4 4954.49  225.33   1
   0  -4  -4 4604.27  179.66   4
   0  -4   4 4221.08  207.24   1
   0  -4   4 4653.43  191.70   3
   0   4  -4 4585.81  220.35   4
   0  -4  -4 4818.46  177.86   1
   0   4  -4 4726.47  176.79   3
   0  -4   557320.81  814.88   4
   0   4   562359.91  723.49   4
   0   4  -556603.89  666.70   3
   0   4  -562813.75  874.96   4
   0  -4   560131.75  804.81   2
   0  -4  -564646.89  724.08   1
   0  -4   563584.34  722.89   3
   0   4  -559262.24  837.20   1
   0  -4  -560638.95  722.54   4
   0   4  -617119.44  495.15   4
   0   4  -615826.49  474.07   1
   0  -4   616028.21  394.55   3
   0  -4   616167.89  460.77   2
   0  -4   615829.33  463.97   4
   0   4   616578.95  413.82   4
   0  -4   616347.42  476.62   1
   0   4  -614995.60  373.54   3
   0  -4  -616716.24  413.36   1
   0  -4  -616038.69  411.72   4
   0   4   615184.46  394.79   1
   0  -4  -731231.13  611.37   1
   0  -4   728539.09  681.43   4
   0  -4   730971.11  587.12   3
   0   4   729722.13  598.38   4
   0   4  -731116.29  716.62   4
   0  -4  -730003.05  608.78   4
   0   4  -730367.86  692.71   1
   0   4  -728283.92  554.24   3
   0  -4   730153.93  690.83   1
   0   4   729462.77  594.92   1
   0   4   8 7252.61  322.12   1
   0   4  -8 7500.07  311.57   3
   0  -4   8 7473.28  315.21   3
   0   4  -8 8570.81  406.32   4
   0   4   8 7535.15  332.49   4
   0  -4  -8 7650.48  335.69   1
   0  -4   8 7709.77  381.46   1
   0  -4  -8 7244.63  328.24   4
   0  -4   974230.85 1022.08   3
   0   4  -972466.02 1212.21   4
   0  -4  -969728.12 1053.73   4
   0   4  -971438.89 1010.41   3
   0   4   969957.56 1046.16   1
   0  -4   972124.37 1186.62   1
   0   4  10 2486.47  223.30   1
   0  -4 -10 2788.76  234.29   4
   0   4 -10 2872.33  222.13   3
   0   4 -10 2905.85  266.31   4
   0  -4  10 2660.93  221.79   3
   0  -4  10 3044.42  269.35   1
   0   4 -11  430.48  141.67   4
   0   4 -11  593.75  131.84   3
   0   4  11  422.49  129.12   1
   0  -4  11  578.18  155.39   1
   0  -4 -11  620.01  144.18   4
   0  -4 -1241255.46  932.07   4
   0   4 -1241470.09 1027.54   4
   0  -4  1242326.03 1021.20   1
   0   4  1241935.75  934.79   1
   0  -4  1312725.01  586.90   1
   0   4 -1310978.99  556.66   4
   0  -4 -1311821.31  520.43   4
   0   4  1311767.00  517.78   1
   0   4  14 4984.81  357.42   1
   0  -4 -14 5290.73  367.35   4
   0   4 -14 4909.31  391.69   4
   0  -4  14 5035.48  386.51   1
   0  -4  15 2908.82  308.73   1
   0   4  15 3949.71  329.57   1
   0   4 -15 3746.99  364.39   4
   0  -4 -15 3489.17  313.28   4
   0   4 -16 6876.50  484.04   4
   0  -4 -16 6491.17  431.23   4
   0  -4  16 6388.70  455.08   1
   0   4  16 6329.19  429.04   1
   0   4 -17 5018.23  427.96   4
   0  -4  17 5489.96  437.05   1
   0   4  17 5668.50  418.73   1
   0  -4 -17 5741.46  410.56   4
   0  -4 -18 2447.13  293.13   4
   0   4  18 2083.56  277.80   1
   0   4 -18 2453.75  315.93   4
   0  -4  18 2331.74  310.24   1
   0  -4 -19 9798.34  565.02   4
   0  -4  1911093.16  632.27   1
   0   4 -1910091.83  612.90   4
   0   4  20 2347.42  324.24   2
   0  -4 -20 1785.50  276.80   4
   0   4 -20 1773.77  303.81   4
   0   4  2112905.24  699.95   2
   0   4 -2111514.33  690.52   4
   0  -4 -2112239.44  657.03   4
   0  -4  2113278.01  716.78   1
   0  -4 -2111771.95  644.49   1
   0  -4  22 4019.72  413.02   1
   0   4 -22 4598.03  460.43   4
   0   4  22 5264.21  472.48   2
   0  -4 -22 5109.00  446.58   4
   0  -4 -22 4587.95  423.90   1
   0  -4  23  602.82  232.70   1
   0  -4 -23  384.89  189.23   4
   0  -4 -23  740.72  242.64   1
   0   4  23  704.38  231.17   2
   0   4 -23  362.25  202.31   4
   0   4  24 -115.45  180.33   2
   0  -4 -24  471.74  222.43   1
   0  -4 -24  145.86  200.82   4
   0   5   0   41.15   40.70   1
   0  -5   0    8.49   20.17   4
   0  -5   0   29.28   38.75   1
   0   5   0   89.31   31.17   2
   0  -5   0   -7.81   14.99   2
   0   5   0   20.17   33.50   4
   0   5   1 6410.83  183.20   4
   0  -5  -1 5881.40  168.78   4
   0  -5  -1 6948.17  192.06   1
   0   5   1 6600.71  177.03   1
   0  -5   1   -3.05   18.10   2
   0  -5   1 6373.52  212.49   1
   0   5  -1 6567.33  237.08   1
   0   5   1 2450.61  135.79   2
   0   5  -1 7069.29  214.83   2
   0  -5  -1 6690.98  218.50   2
   0  -5   1   -4.59   22.22   4
   0   5  -1 6535.18  221.74   4
   0   5   228601.95  358.77   4
   0   5  -227816.36  472.31   4
   0   5   229147.59  362.22   1
   0   5  -228446.61  448.98   2
   0  -5   2 2073.52  122.70   2
   0   5   228040.02  482.88   2
   0  -5   226138.54  449.13   1
   0  -5  -229705.80  494.33   2
   0  -5  -230106.80  377.90   1
   0   5  -227711.06  483.48   1
   0   5   399546.02  728.68   4
   0   5   3 101294.   1000.   2
   0  -5   3 100086.    941.   1
   0   5   399626.48  730.43   1
   0  -5  -3 100106.    743.   1
   0   5  -397780.62  959.55   4
   0   5  -395609.63  828.46   3
   0   5  -393262.95  898.47   2
   0  -5   3 100195.    886.   2
   0  -5  -3 100508.    742.   4
   0   5  -397369.45  958.03   1
   0  -5   4 3903.97  207.82   4
   0  -5   4 3212.37  188.11   2
   0   5   4 4004.65  166.31   4
   0   5  -4 3716.73  208.91   2
   0   5  -4 3745.45  210.56   1
   0  -5  -4 3547.91  159.46   1
   0  -5  -4 3493.40  157.03   4
   0   5  -4 3656.90  206.92   4
   0   5  -4 3740.25  171.49   3
   0  -5  -4 3609.10  156.25   1
   0  -5   4 3938.47  208.82   1
   0   5   5 3023.76  210.90   2
   0  -5   5 3383.57  224.45   4
   0  -5   5 3756.75  198.97   3
   0  -5  -5 3290.66  181.35   4
   0   5  -5 3400.12  228.08   1
   0   5   5 3613.73  183.67   4
   0  -5  -5 3109.45  181.29   1
   0   5  -5 3744.79  184.85   3
   0  -5  -5 3135.64  175.64   1
   0  -5   5 3199.73  213.43   2
   0  -5   5 3190.68  222.15   1
   0   5  -5 4191.47  253.84   4
   0  -5   6  476.03  108.70   4
   0   5  -6  808.17   98.14   3
   0  -5  -6  549.17   89.62   1
   0  -5   6  581.59   95.12   3
   0  -5  -6  549.83   90.12   4
   0  -5  -6  579.36   87.03   1
   0  -5   6  521.81  106.22   1
   0   5   6  580.77   93.59   4
   0   5  -6  713.09  119.60   1
   0   5  -6  767.81  124.24   4
   0  -5   7   98.96   76.17   2
   0  -5   7  136.99   89.23   1
   0   5  -7   76.75   55.56   3
   0  -5  -7   56.37   71.76   1
   0  -5   7  361.38   83.98   3
   0  -5  -7  -23.81   54.13   4
   0  -5   7   -9.35   77.03   4
   0   5   7   98.52   62.75   4
   0   5  -7  130.59   97.16   1
   0   5  -7  185.13   90.76   4
   0  -5  -869380.80  989.08   4
   0  -5   871553.38 1141.48   1
   0   5  -869906.73  924.37   3
   0   5  -866544.91 1134.09   4
   0  -5  -871133.23  978.01   1
   0   5   869324.90  974.75   1
   0  -5   873100.10  975.42   3
   0  -5   871062.15 1110.06   2
   0   5   868659.20  971.46   4
   0   5   9 6349.58  323.18   1
   0   5   9 6524.95  332.02   4
   0  -5   9 6647.79  376.42   1
   0  -5   9 6974.34  325.24   3
   0  -5  -9 6771.13  334.33   4
   0   5  -9 6266.18  368.85   4
   0   5  -9 6650.90  308.12   3
   0  -5   9 6588.23  365.99   2
   0  -5  -9 6327.17  320.75   1
   0   5 -1052662.41  900.97   3
   0   5 -1053827.13 1111.79   4
   0  -5 -1053600.71  970.77   4
   0  -5  1053714.01  930.47   3
   0  -5  1056802.66 1112.54   1
   0   5  1054722.22  969.30   1
   0   5 -1170138.07 1307.34   4
   0  -5 -1169005.73 1142.24   4
   0  -5  1171273.05 1285.97   1
   0   5  1169671.34 1141.82   1
   0   5 -12 3794.85  333.15   4
   0   5 -12 3958.18  278.68   3
   0  -5 -12 4136.58  304.51   4
   0  -5  12 3352.51  303.36   1
   0   5  1324008.70  729.16   1
   0  -5 -1323850.94  726.51   4
   0  -5  1324411.16  805.29   1
   0   5 -1324736.79  836.03   4
   0   5  14  596.35  162.92   1
   0  -5 -14  687.40  164.38   4
   0   5 -14  533.73  174.35   4
   0  -5  14  567.03  167.18   1
   0   5 -15 7082.01  480.83   4
   0   5  15 5897.59  396.38   1
   0  -5 -15 6611.63  414.04   4
   0  -5  15 6786.07  459.15   1
   0  -5 -16 7464.39  457.34   4
   0   5  16 7873.25  467.99   1
   0  -5  16 7394.19  495.89   1
   0   5 -16 7387.89  505.58   4
   0  -5 -17  185.93  123.48   4
   0  -5  17  394.10  154.06   1
   0   5 -17  377.16  169.83   4
   0  -5  18   22.07  153.13   1
   0  -5 -18  408.65  173.50   4
   0   5 -18  535.97  198.23   4
   0   5 -19 9887.74  618.49   4
   0  -5 -19 9841.12  564.46   1
   0  -5 -19 9090.93  543.26   4
   0  -5  19 9322.83  586.35   1
   0   5  19 9450.71  595.93   2
   0  -5  20    5.44  147.76   1
   0  -5 -20  223.57  158.23   4
   0   5  20  292.98  170.75   2
   0  -5 -20  395.54  189.68   1
   0   5 -20 -113.45  176.88   4
   0  -5  21 5149.45  466.53   1
   0   5 -21 4536.24  455.03   4
   0  -5 -21 4690.82  414.25   4
   0  -5 -21 4632.53  421.61   1
   0   5  21 5169.90  467.37   2
   0   5  22 2125.99  323.20   2
   0  -5 -22 1578.04  279.05   1
   0  -5  22 1873.67  306.82   1
   0  -5 -22 1563.15  268.91   4
   0   5 -22 2036.13  334.09   4
   0  -5 -23  842.70  229.64   4
   0  -5 -23  944.55  249.57   1
   0   5 -23  887.76  277.83   4
   0   5  23 1388.88  296.79   2
   0  -5  23 1234.64  303.24   1
   0  -5 -24 1349.06  288.98   1
   0   5  24 1406.49  307.95   2
   0  -5 -24 1369.86  280.72   4
   0  -6   0 1171.23  110.02   1
   0   6   0 1294.39  110.68   4
   0   6   0 1087.01  113.87   1
   0  -6   0  916.80  106.55   4
   0   6   0 1254.58  102.76   2
   0   6  -1 107274.    904.   2
   0   6  -1 101841.    939.   4
   0   6   198718.03  759.87   1
   0  -6  -1 104307.    835.   1
   0   6  -1 101386.   1028.   1
   0   6   1 101210.    817.   4
   0  -6  -1 105447.    785.   4
   0  -6   1 100274.    896.   1
   0   6  -2 147181.   1212.   1
   0  -6   2 147382.   1123.   1
   0  -6  -2 154626.    944.   1
   0   6   2 154286.    907.   1
   0   6   2 152225.    937.   4
   0  -6   319827.35  418.34   2
   0   6  -319332.34  455.89   4
   0  -6  -320059.08  355.76   4
   0  -6   318816.03  434.46   1
   0   6  -319220.68  434.82   2
   0   6   320167.51  344.01   4
   0   6   319823.22  469.73   2
   0  -6  -320439.15  356.30   1
   0  -6  -320321.84  472.79   2
   0   6   320299.48  347.11   1
   0   6  -319796.36  471.37   1
   0  -6  -4 168146.   1109.   1
   0  -6  -4 169869.   1107.   4
   0   6  -4 164176.   1379.   2
   0   6   4 166496.   1459.   2
   0   6  -4 167448.   1243.   3
   0   6  -4 169150.   1436.   4
   0  -6   4 164403.   1377.   1
   0   6  -4 164435.   1417.   1
   0  -6   5 9566.07  340.73   2
   0  -6  -5 9148.60  286.32   4
   0   6  -5 8287.18  281.25   3
   0   6  -5 8480.57  354.48   4
   0  -6  -5 8920.87  285.63   1
   0   6   5 8651.30  355.75   2
   0   6   5 8983.51  281.18   4
   0   6  -5 9028.02  362.11   1
   0  -6  -5 8743.49  275.54   1
   0  -6   5 9098.31  358.71   1
   0  -6   5 8538.49  340.93   4
   0  -6  -662001.17  787.82   1
   0  -6  -662922.96  807.51   4
   0  -6   662883.26  823.63   3
   0  -6   661040.26  902.38   2
   0  -6   660966.38  955.37   4
   0   6  -658979.75  769.94   3
   0   6  -661504.42  981.45   1
   0   6   662328.39  794.27   4
   0  -6  -661321.05  805.17   1
   0   6   661414.13  998.26   2
   0  -6   662516.84  985.92   1
   0   6  -664911.89 1024.29   4
   0  -6   7 1810.23  160.24   3
   0  -6  -7 1714.19  153.56   1
   0   6   7 1740.05  163.92   4
   0   6  -7 1459.57  137.49   3
   0  -6  -7 1362.71  139.50   1
   0   6  -7 1773.75  190.13   4
   0  -6   7 1279.82  157.76   2
   0  -6   7 1353.76  175.41   1
   0   6   7 1223.45  167.18   2
   0  -6  -7 1185.10  134.05   4
   0  -6  -8 213379.   1687.   1
   0  -6  -8 215468.   1731.   1
   0   6   8 210905.   1698.   4
   0  -6   8 222781.   1954.   2
   0  -6  -8 213034.   1714.   4
   0   6  -8 219211.   2112.   4
   0   6  -8 206877.   1592.   3
   0  -6   8 220484.   1743.   3
   0  -6  -912664.37  441.63   1
   0  -6   914988.73  477.18   3
   0  -6  -913481.56  461.12   4
   0   6   913463.22  462.68   4
   0  -6  -913637.46  465.51   1
   0  -6   915045.13  563.49   1
   0  -6   912657.03  498.66   2
   0   6  -913399.49  430.91   3
   0   6  -912999.92  541.40   4
   0  -6  10  329.82  129.27   1
   0  -6 -10  426.57  115.71   4
   0  -6  10   96.93   87.99   3
   0   6 -10  352.07   95.83   3
   0   6 -10  238.01  126.61   4
   0   6 -11 5418.32  308.98   3
   0  -6  11 5122.56  367.05   1
   0  -6 -11 5363.59  332.21   4
   0  -6 -12 1243.68  181.05   4
   0   6 -12 1126.15  160.72   3
   0  -6  12  938.49  186.67   1
   0   6 -12 1032.17  199.73   4
   0   6 -13 2019.06  272.10   4
   0  -6 -13 1926.56  229.18   4
   0  -6  13 2047.22  259.81   1
   0   6 -14 4004.21  361.92   4
   0  -6 -14 5216.58  362.24   4
   0  -6  14 4831.24  387.06   1
   0   6 -15   82.10  153.36   4
   0  -6  15  290.71  146.76   1
   0  -6 -15  287.74  137.68   1
   0  -6 -15   27.57  106.50   4
   0  -6 -16  316.98  159.31   1
   0   6 -16  118.79  141.15   4
   0  -6  16  269.87  159.44   1
   0  -6 -16   76.09  122.86   4
   0   6 -17 2629.47  331.35   4
   0  -6 -17 2397.67  277.82   4
   0   6  17 2352.09  309.83   2
   0  -6 -17 2548.96  291.83   1
   0  -6  17 2803.90  334.17   1
   0  -6 -1812399.97  608.32   1
   0   6 -1814185.25  734.12   4
   0  -6  1812964.98  673.22   1
   0  -6 -1813555.55  630.39   4
   0   6  1812810.21  676.52   2
   0  -6 -19  451.87  184.52   4
   0   6  19  216.44  175.90   2
   0   6 -19  493.61  202.73   4
   0  -6 -19  461.13  180.68   1
   0  -6  19  464.18  183.15   1
   0  -6 -20 2486.19  307.10   4
   0  -6  20 2497.36  343.88   1
   0   6 -20 2223.33  336.58   4
   0  -6 -20 2833.98  335.88   1
   0   6  20 2497.50  341.43   2
   0  -6  21  859.65  233.99   1
   0   6  21  984.56  256.10   2
   0  -6 -21 1236.14  248.20   4
   0  -6 -21  777.29  225.71   1
   0   6 -21  830.68  237.72   4
   0   6  22 5520.62  489.61   2
   0   6 -22 6696.29  569.99   4
   0  -6 -22 6242.85  470.75   4
   0  -6  22 5565.79  491.77   1
   0  -6 -22 5638.92  453.67   1
   0  -6  23  253.25  191.61   1
   0  -6 -23  184.85  197.87   4
   0   6  23  125.86  184.46   2
   0  -6 -23  343.90  209.13   1
   0   6 -23  198.10  201.21   4
   0  -6 -24  820.34  241.67   4
   0   6  24  400.52  232.04   2
   0  -6 -24  353.80  203.95   1
   0  -7   0   47.85   48.37   4
   0  -7   0   10.25   27.73   2
   0   7   0   75.39   56.27   4
   0   7   0   53.48   49.33   2
   0   7   0   80.37   58.50   1
   0  -7   0  173.18   62.88   1
   0   7   150878.65  604.77   1
   0  -7   154320.17  777.38   4
   0   7   152846.63  719.31   2
   0   7  -153580.32  819.26   1
   0  -7  -152483.17  623.54   4
   0  -7   150628.20  687.83   1
   0   7  -151257.33  723.71   4
   0  -7  -153089.00  672.46   1
   0   7  -151980.36  686.31   2
   0   7   152649.55  656.26   4
   0   7  -235064.38  579.28   2
   0  -7  -236628.15  507.09   1
   0   7   233016.32  484.56   4
   0  -7   236982.16  584.62   2
   0  -7   229478.35  571.52   4
   0   7  -232987.75  595.46   4
   0  -7   234574.15  583.04   1
   0   7  -233053.94  632.00   1
   0   7   233300.04  605.27   2
   0   7   236755.18  479.85   1
   0   7   3 2671.60  135.98   1
   0  -7  -3 3185.07  201.18   2
   0   7  -3 2431.53  177.00   4
   0   7  -3 2465.46  168.14   2
   0   7  -3 2546.79  186.05   1
   0   7   3 2937.15  140.77   4
   0  -7   3 2032.71  160.05   1
   0  -7  -3 2755.79  142.44   1
   0   7   3 2784.30  190.52   2
   0  -7   3 2806.98  173.72   2
   0  -7  -429183.48  479.79   4
   0   7  -427173.55  522.77   3
   0  -7   427697.19  598.00   1
   0   7   429764.03  469.57   1
   0   7  -427269.36  611.21   4
   0  -7   429474.62  571.09   2
   0   7  -429247.43  604.07   2
   0   7   429154.47  464.03   4
   0  -7  -429126.26  481.56   1
   0   7   428583.73  634.18   2
   0   7  -427933.38  622.05   1
   0  -7   5 9428.36  344.72   2
   0   7  -5 8602.97  369.22   1
   0   7   5 8192.00  362.10   2
   0  -7  -5 8285.38  269.52   1
   0   7  -5 8491.03  365.94   4
   0  -7  -5 8735.81  285.38   4
   0  -7  -5 8700.22  285.83   1
   0   7  -5 8719.89  366.84   2
   0   7  -5 8189.50  295.57   3
   0  -7   5 8711.10  360.65   1
   0   7   5 8684.79  281.16   4
   0  -7   631877.79  719.19   1
   0   7   632727.85  583.63   4
   0   7   632975.40  758.61   2
   0  -7  -632648.74  586.77   4
   0  -7   634009.33  687.90   2
   0  -7  -632127.48  585.57   1
   0   7  -635043.04  780.43   4
   0  -7  -632108.40  571.72   1
   0   7  -631005.38  722.36   1
   0   7  -632372.23  591.78   3
   0   7  -769172.22  895.50   3
   0  -7   767006.02 1013.97   2
   0   7   767073.30 1130.32   2
   0  -7   769604.27 1122.54   1
   0  -7  -769147.77  918.73   4
   0   7  -770087.34 1155.54   4
   0  -7  -767998.20  901.42   1
   0   7   771713.44  923.99   4
   0  -7  -770487.77  930.92   1
   0  -7  -828901.80  633.46   1
   0  -7   830226.34  648.00   3
   0  -7   829401.97  719.20   2
   0   7   828411.42  633.07   4
   0   7   829598.10  790.14   2
   0  -7   829652.57  768.33   1
   0  -7  -829189.48  622.66   1
   0  -7  -828589.46  627.71   4
   0   7  -828065.13  592.46   3
   0   7  -830668.12  803.50   4
   0  -7  -9 1577.27  172.54   1
   0  -7   9 1421.35  201.78   1
   0  -7   9 1513.09  167.06   3
   0   7  -9 1389.36  149.33   3
   0  -7  -9 1327.24  159.18   1
   0   7   9 1274.67  194.09   2
   0  -7  -9 1422.52  158.85   4
   0  -7   9 1070.22  169.95   2
   0   7  -9 1355.24  203.70   4
   0   7   9 1299.36  170.75   4
   0  -7  1094386.65 1266.75   3
   0  -7  1094710.11 1480.21   1
   0  -7 -1096558.70 1273.62   4
   0   7 -1091540.08 1171.92   3
   0  -7 -1095946.16 1277.02   1
   0   7 -1095586.05 1529.16   4
   0   7  1092692.62 1478.31   2
   0   7 -11 7963.80  469.69   4
   0  -7 -11 8232.23  400.28   4
   0   7 -11 8031.19  371.19   3
   0  -7  11 7678.78  446.34   1
   0   7  11 7854.05  455.78   2
   0  -7 -11 8192.83  399.26   1
   0   7  1233548.82  953.50   2
   0   7 -1236152.51  814.96   3
   0  -7 -1234862.67  839.00   4
   0  -7  1235832.68  975.08   1
   0   7 -1235735.07  999.49   4
   0  -7 -1235257.77  851.87   1
   0  -7 -13  111.36  107.68   4
   0  -7  13  380.34  176.06   1
   0   7 -13  117.05  125.85   4
   0   7 -13   -4.78   87.14   3
   0  -7 -13  120.08  103.48   1
   0   7  13  180.19  139.80   2
   0   7  1414947.93  674.89   2
   0  -7  1414916.65  662.35   1
   0  -7 -1415290.73  603.89   1
   0  -7 -1415275.90  602.75   4
   0   7 -1416473.10  723.85   4
   0  -7 -15  509.61  145.81   4
   0  -7  15  621.97  183.98   1
   0   7 -15  549.83  203.00   4
   0  -7 -15  538.69  157.56   1
   0   7  15  410.09  156.54   2
   0   7  16  895.60  196.66   2
   0   7 -16 1249.22  245.14   4
   0  -7 -16 1232.74  206.10   1
   0  -7 -16  946.20  184.42   4
   0  -7  16 1162.42  231.35   1
   0   7  17  169.02  161.95   2
   0  -7 -17  170.01  144.67   1
   0  -7  17  123.19  147.92   1
   0   7 -17  576.84  212.81   4
   0   7  18 6355.70  492.92   2
   0  -7  18 5731.19  465.77   1
   0  -7 -18 5503.34  412.49   1
   0  -7 -18 5177.56  400.21   4
   0   7 -18 5191.93  473.65   4
   0  -7  19    3.12  147.64   1
   0   7 -19  610.41  220.81   4
   0   7  19  507.59  202.62   2
   0  -7 -19  563.92  177.96   4
   0  -7 -19  296.38  161.54   1
   0  -7 -20  209.57  172.64   1
   0   7  20  302.62  211.08   2
   0  -7 -20  431.91  191.72   4
   0  -7  20  205.04  195.57   1
   0   7 -20  -62.81  165.95   4
   0  -7 -21 1947.77  285.12   4
   0  -7 -21 1647.81  267.51   1
   0   7 -21 2347.55  377.91   4
   0  -7  21 1493.10  298.02   1
   0   7  21 1781.43  305.74   2
   0  -7  22 3626.12  416.78   1
   0   7  22 2792.89  382.04   2
   0  -7 -22 2903.69  344.05   4
   0  -7 -22 3266.57  370.08   1
   0   7 -22 3159.35  414.19   4
   0  -7 -23  933.23  246.58   4
   0   7  23  281.50  203.73   2
   0  -7 -23 1250.01  274.06   1
   0   7 -23  417.76  236.47   4
   0  -7  23 1028.28  283.96   1
   0  -7 -24  315.85  206.27   1
   0  -7 -24  349.84  194.35   4
   0   7  24   66.37  191.28   2
   0   8   050814.34  747.49   4
   0   8   054200.82  762.94   2
   0  -8   052546.56  788.82   4
   0   8   055497.88  819.53   1
   0  -8   053673.65  763.24   1
   0  -8   1 1980.64  186.74   4
   0  -8   1 1849.65  155.54   2
   0   8   1 2000.65  150.14   1
   0   8   1 1966.54  163.07   2
   0   8  -1 2038.42  162.18   2
   0   8   1 2121.00  159.81   4
   0  -8   1 1768.08  155.07   1
   0  -8  -1 2064.69  157.79   1
   0  -8  -1 2105.49  152.78   4
   0   8  -1 2091.25  205.20   1
   0   8  -1 2021.40  174.12   4
   0   8  -2 8073.03  300.56   2
   0  -8   2 7786.58  299.70   1
   0   8  -2 8129.44  320.38   4
   0  -8   2 8616.77  305.72   2
   0   8   2 8357.09  249.23   1
   0  -8  -2 8087.48  263.20   1
   0  -8   2 8103.03  328.20   4
   0   8   2 8144.12  320.92   2
   0   8  -2 8386.21  350.49   1
   0   8   2 8231.61  263.31   4
   0   8  -316827.15  450.78   2
   0  -8   317307.38  479.06   4
   0   8   316716.04  480.41   2
   0   8  -315711.28  476.46   1
   0   8   317103.63  356.20   4
   0  -8  -316944.72  370.08   1
   0   8   317617.38  360.14   1
   0   8   316723.86  368.60   4
   0   8  -316116.95  464.00   4
   0  -8   316419.98  445.24   1
   0  -8   316637.03  433.03   2
   0  -8  -317062.45  481.11   2
   0   8  -431012.04  651.90   2
   0   8   431761.66  698.88   2
   0  -8   431450.91  656.31   1
   0   8   431635.34  504.35   1
   0   8  -430281.53  684.76   1
   0  -8   432820.96  623.34   2
   0   8   431479.33  496.67   4
   0  -8  -432654.49  526.85   1
   0   8  -431258.40  680.80   4
   0   8   530674.59  718.66   2
   0   8  -529100.02  592.81   3
   0   8   529840.95  521.45   4
   0  -8   529584.99  630.66   2
   0  -8   528371.93  656.58   1
   0  -8  -528614.67  523.61   1
   0   8  -528406.75  692.74   1
   0  -8  -529964.58  534.38   4
   0   8  -527378.36  658.10   2
   0   8  -529116.58  692.23   4
   0   8  -6 5959.62  336.40   2
   0   8  -6 6345.35  282.65   3
   0  -8  -6 5858.03  257.98   1
   0  -8   6 6125.85  332.98   1
   0  -8  -6 6321.49  268.32   4
   0   8  -6 6138.39  341.72   4
   0  -8   6 6365.86  311.18   2
   0   8   6 6277.82  262.59   4
   0  -8  -6 6232.20  257.50   1
   0   8  -7 138582.   1298.   3
   0  -8  -7 142862.   1283.   1
   0   8   7 142792.   1696.   2
   0   8  -7 144513.   1706.   4
   0  -8  -7 143204.   1329.   1
   0  -8  -7 143824.   1326.   4
   0   8   7 140953.   1301.   4
   0  -8  -8  331.05   98.05   1
   0   8   8  381.91  124.58   2
   0   8  -8  458.85  127.68   4
   0  -8  -8  249.65   95.74   1
   0  -8   8  243.46  105.02   2
   0   8   8  330.80   93.24   4
   0  -8   8  477.45  127.27   1
   0   8  -8  327.19   90.61   3
   0  -8  -8  426.26  106.25   4
   0   8  -9 2337.33  254.24   4
   0  -8  -9 2778.13  220.33   4
   0   8  -9 2733.63  205.69   3
   0   8   9 2185.07  203.07   4
   0  -8  -9 2730.48  211.93   1
   0   8   9 3203.32  289.55   2
   0  -8   9 2616.94  240.83   2
   0  -8  -9 2854.73  225.12   1
   0  -8   9 2547.81  255.80   1
   0  -8   9 3056.63  227.28   3
   0  -8 -10 1442.58  171.10   1
   0   8 -10 1418.21  158.46   3
   0  -8  10 1261.33  198.15   1
   0   8  10 1343.22  209.54   2
   0  -8  10 1344.57  166.48   3
   0   8 -10 1235.70  219.04   4
   0  -8 -10 1327.52  173.61   4
   0  -8 -11  874.32  150.86   1
   0  -8  11  758.58  181.53   1
   0  -8 -11  851.84  151.67   4
   0   8 -11  932.76  141.65   3
   0   8  11  827.26  175.50   2
   0   8 -11  598.02  162.79   4
   0  -8  12 112716.   1737.   1
   0  -8 -12 113710.   1492.   1
   0   8  12 112882.   1763.   2
   0   8 -12 112926.   1434.   3
   0  -8 -12 112875.   1493.   4
   0  -8 -13 4310.99  319.67   1
   0   8  13 4137.55  358.72   2
   0   8 -13 4570.59  311.78   3
   0  -8 -13 4316.21  317.11   4
   0   8 -13 5253.03  416.58   4
   0  -8  13 4647.15  385.62   1
   0  -8 -1420469.63  686.52   1
   0  -8 -1420390.18  690.35   4
   0  -8  1420176.22  773.05   1
   0   8 -1421347.87  829.59   4
   0   8  1421852.50  822.82   2
   0   8 -1421224.19  658.89   3
   0  -8 -15 5634.57  382.01   4
   0  -8 -15 5312.35  375.32   1
   0   8 -15 6814.40  491.39   4
   0   8  15 6538.89  468.43   2
   0  -8  15 5993.21  448.45   1
   0  -8 -16  344.93  141.55   4
   0  -8 -16  414.84  154.87   1
   0  -8  16  228.66  155.92   1
   0   8  16  296.18  151.06   2
   0   8 -16  443.96  205.09   4
   0   8  17 9462.33  583.72   2
   0  -8  17 8738.66  547.11   1
   0  -8 -17 9411.11  521.32   1
   0  -8 -17 9303.36  513.72   4
   0   8 -17 9041.23  590.52   4
   0   8  18 8296.18  557.92   2
   0   8 -18 8675.06  595.60   4
   0  -8 -18 7343.83  469.28   4
   0  -8 -18 7685.75  480.15   1
   0  -8  18 7951.96  537.09   1
   0  -8 -19 6886.33  466.09   4
   0   8  19 6463.76  515.11   2
   0  -8  19 6301.34  494.80   1
   0  -8 -19 6125.52  440.86   1
   0   8 -19 6350.87  525.01   4
   0   8  20 3329.21  389.50   2
   0   8 -20 3346.44  405.87   4
   0  -8  20 2664.87  342.59   1
   0  -8 -20 3103.65  341.94   1
   0  -8 -20 3304.88  339.05   4
   0  -8 -21 1237.33  243.55   1
   0   8 -21  990.14  265.76   4
   0  -8 -21 1485.56  268.65   4
   0  -8  21 1285.05  260.07   1
   0  -8 -22  370.88  194.48   1
   0   8 -22  725.37  254.36   4
   0   8  22  373.17  194.64   2
   0  -8 -22  876.78  238.68   4
   0  -8  22  459.64  213.14   1
   0  -8  23  997.11  277.48   1
   0   8  23  887.95  259.82   2
   0  -8 -23  908.52  258.37   4
   0  -8 -23 1081.71  251.84   1
   0   8 -23 1387.63  316.07   4
   0  -8 -24 2377.58  331.49   4
   0  -8 -24 1959.54  319.39   1
   0   9   0   36.76   58.79   1
   0  -9   0   32.49   59.60   1
   0   9   0  -32.14   47.63   2
   0  -9   0   27.61   50.50   2
   0   9   0  105.92   69.38   4
   0  -9   0   71.05   70.26   4
   0   9  -131220.40  636.05   4
   0  -9  -133004.90  624.92   1
   0  -9   135101.71  640.62   2
   0   9  -136156.44  774.70   1
   0   9   134076.40  658.63   2
   0   9   135290.79  592.00   1
   0  -9  -133627.47  586.29   4
   0   9  -134007.46  642.51   2
   0  -9   135774.54  719.76   4
   0   9   132302.87  602.69   4
   0  -9   132142.77  616.68   1
   0   9   229963.36  539.27   4
   0   9   230210.57  654.29   2
   0   9  -231733.49  630.29   2
   0  -9   231217.30  611.10   2
   0   9  -231026.71  651.06   4
   0   9  -230728.82  717.68   1
   0   9   231104.23  507.83   1
   0  -9   232156.65  688.02   4
   0  -9   230082.22  609.96   1
   0  -9  -231380.96  557.21   1
   0   9   312764.44  324.90   1
   0   9  -312073.51  449.04   1
   0   9   312565.57  339.24   4
   0  -9   312349.35  429.29   4
   0   9  -312086.94  402.10   2
   0   9   312839.17  437.83   2
   0  -9  -313772.26  356.23   1
   0  -9   312275.54  404.71   1
   0   9   312939.62  324.76   4
   0  -9   312576.12  394.40   2
   0   9  -312377.27  425.68   4
   0  -9  -455872.84  720.22   1
   0   9   454479.09  678.78   4
   0  -9  -453581.26  941.07   2
   0   9  -451976.85  936.26   1
   0  -9   453763.11  877.60   1
   0   9   455333.19  688.01   1
   0   9  -452674.91  877.06   2
   0  -9   454102.96  923.91   4
   0   9   453406.39  939.89   2
   0   9  -453987.27  932.79   4
   0  -9   531244.29  664.63   2
   0   9  -531972.75  648.62   3
   0   9   530871.50  546.11   1
   0  -9  -531328.23  561.20   1
   0  -9   531073.21  708.28   1
   0   9  -529796.50  709.93   2
   0   9  -531169.93  740.22   4
   0   9   531861.49  757.49   2
   0   9   531720.49  551.62   4
   0   9  -529251.15  732.52   1
   0  -9   6  356.46  115.79   1
   0   9   6  311.56   78.95   4
   0   9  -6  247.47   86.27   3
   0   9  -6  249.37  104.27   2
   0  -9  -6  390.24   89.74   1
   0  -9  -6  334.22   77.59   1
   0   9   6  379.52  114.79   2
   0  -9   6  439.72  108.03   2
   0  -9  -6  287.82   80.31   4
   0   9  -6  369.73  120.91   4
   0  -9   711503.94  446.03   2
   0  -9  -713495.05  412.21   1
   0   9  -714385.35  441.72   3
   0   9   713120.20  403.40   4
   0   9   713154.44  537.01   2
   0  -9  -713959.12  417.34   4
   0   9  -713802.00  546.94   4
   0  -9  -713068.42  391.47   1
   0  -9   712569.07  499.70   1
   0  -9  -8 2758.66  204.84   1
   0   9  -8 2736.38  202.95   3
   0   9   8 2396.79  253.45   2
   0  -9  -8 2785.41  200.79   1
   0  -9  -8 2647.41  198.43   4
   0  -9   8 2643.18  234.23   2
   0   9   8 2697.23  200.58   4
   0  -9   8 2438.45  251.91   1
   0   9  -8 2435.01  250.26   4
   0  -9   970030.22 1279.57   1
   0   9   972296.76 1060.95   4
   0   9  -972762.02 1023.78   3
   0  -9  -972963.52 1042.50   1
   0   9   973199.19 1346.70   2
   0  -9  -976028.42 1075.20   4
   0  -9  -975560.84 1081.99   1
   0   9  -977316.84 1371.82   4
   0  -9 -1027629.12  685.91   1
   0  -9 -1027357.78  678.49   4
   0   9 -1026195.10  644.96   3
   0   9 -1025642.34  828.70   4
   0   9  1027741.84  848.03   2
   0  -9  1027022.67  807.04   1
   0   9 -11 1863.34  194.66   3
   0   9  11 2178.24  262.07   2
   0  -9 -11 1775.27  191.59   4
   0   9 -11 2152.14  283.12   4
   0  -9 -11 1525.14  190.35   1
   0  -9  11 1833.03  236.81   1
   0   9 -12 5000.31  408.25   4
   0  -9  12 4236.00  364.56   1
   0   9 -12 4477.85  296.48   3
   0  -9 -12 4175.73  298.79   4
   0   9  12 4583.16  392.99   2
   0  -9 -12 4046.22  299.99   1
   0   9 -13 3320.79  349.55   4
   0   9 -13 3811.00  283.48   3
   0  -9  13 3776.07  346.11   1
   0  -9 -13 2808.50  265.40   4
   0  -9 -13 3408.34  284.25   1
   0   9  13 2859.07  319.90   2
   0  -9 -14  -15.71   99.69   1
   0  -9  14   90.38  133.65   1
   0  -9 -14  131.33  117.46   4
   0   9 -14   90.83  159.45   4
   0   9 -14  105.40  114.39   3
   0   9  14  342.83  162.31   2
   0  -9 -15 1543.30  227.77   1
   0   9  15 1006.93  217.27   2
   0  -9 -15 1331.38  208.62   4
   0   9 -15 1581.43  278.41   4
   0  -9  16  668.12  200.14   1
   0  -9 -16  701.36  177.46   4
   0  -9 -16  634.30  178.33   1
   0   9  16  753.53  219.89   2
   0   9 -16  694.01  219.74   4
   0  -9 -1715365.69  643.14   4
   0   9 -1714525.63  756.89   4
   0  -9 -1713556.04  612.43   1
   0  -9  1714295.76  708.05   1
   0   9  1714794.44  736.06   2
   0  -9  18  182.09  151.66   1
   0  -9 -18  225.13  167.57   1
   0   9  18   11.86  155.37   2
   0   9 -18  201.29  196.89   4
   0  -9 -18  361.09  164.90   4
   0  -9 -19  593.42  181.75   4
   0  -9 -19  530.43  184.71   1
   0   9  19  605.81  221.28   2
   0   9 -19  523.18  207.28   4
   0  -9  19  908.97  229.70   1
   0   9 -20  705.80  235.25   4
   0  -9 -20  842.68  211.70   4
   0  -9  20 1036.81  253.39   1
   0   9  20  899.60  239.63   2
   0  -9 -20 1177.92  233.38   1
   0   9 -21 -176.42  197.11   4
   0  -9  21   59.54  154.79   1
   0   9  21  114.75  195.25   2
   0  -9 -21  454.65  193.55   1
   0  -9 -21  387.73  182.85   4
   0  -9  22  347.44  205.27   1
   0  -9 -22  205.74  173.90   4
   0   9  22  123.64  178.64   2
   0  -9 -22  261.61  179.12   1
   0   9 -22  408.70  247.24   4
   0  -9 -23 2982.37  359.00   1
   0   9  23 2835.55  390.33   2
   0  -9 -23 3115.81  360.20   4
   0  -9 -24 1237.71  281.75   1
   0  -9 -24  882.67  248.38   4
   0  10   016569.56  478.09   2
   0  10   016078.69  475.59   4
   0  10   017666.56  516.79   1
   0 -10   016987.40  505.75   4
   0 -10   016264.10  475.05   2
   0 -10   016887.58  477.03   1
   0 -10  -140930.67  690.45   4
   0  10  -139049.29  746.72   4
   0  10   140908.04  761.00   2
   0 -10   141777.02  742.82   2
   0  10  -142247.08  877.70   1
   0 -10   142417.21  831.15   4
   0  10  -141195.80  746.50   2
   0  10   139687.23  706.86   4
   0 -10  -140969.77  762.91   2
   0 -10  -141523.09  745.62   1
   0 -10   139417.09  715.61   1
   0  10   140522.41  676.37   1
   0 -10  -250309.34  760.85   1
   0 -10   252824.13  926.09   4
   0  10  -250258.36  979.15   1
   0 -10   248043.91  807.51   1
   0 -10   250909.48  819.16   2
   0  10   248537.90  738.56   4
   0  10  -250498.45  844.08   2
   0  10   248390.59  856.75   2
   0  10   249058.66  678.88   1
   0  10  -248640.93  851.38   4
   0 -10   343103.92  839.68   4
   0 -10   342239.14  772.88   1
   0  10   344975.99  634.74   4
   0  10  -344109.02  907.39   1
   0 -10  -345227.30  685.43   1
   0 -10   343831.42  769.18   2
   0  10   344537.57  850.91   2
   0  10  -343346.94  826.53   4
   0  10   343109.88  667.07   4
   0  10  -342657.32  783.95   2
   0  10   343950.66  634.63   1
   0  10  -4 2216.03  213.36   4
   0 -10   4 2414.69  217.02   4
   0 -10   4 2791.48  224.15   1
   0  10  -4 2191.23  195.35   2
   0  10   4 2508.02  159.61   4
   0  10   4 2338.85  162.13   4
   0  10  -4 2123.21  213.41   1
   0 -10   4 2626.14  202.27   2
   0  10   4 2233.16  205.95   2
   0 -10  -4 2499.30  164.62   1
   0  10   4 2291.72  153.28   1
   0  10   538945.84  876.15   2
   0 -10  -542154.49  667.31   1
   0  10  -540027.04  868.76   4
   0  10  -541691.94  765.60   3
   0  10   540759.84  636.74   1
   0  10  -540370.26  834.65   2
   0  10   539573.73  623.24   4
   0 -10   539674.70  819.52   1
   0 -10   537541.20  835.73   4
   0  10  -539089.70  884.45   1
   0  10   617615.80  443.13   4
   0 -10  -617168.45  446.82   1
   0 -10  -617752.75  457.00   4
   0 -10   617345.58  568.99   1
   0  10  -617423.73  587.89   2
   0 -10   617556.69  530.08   2
   0  10   617184.54  596.43   2
   0  10  -617306.70  509.52   3
   0 -10  -617359.83  424.06   1
   0  10  -617481.98  602.06   4
   0 -10   7  767.76  154.05   1
   0  10  -7  890.47  165.25   4
   0 -10  -7  800.02  118.27   4
   0 -10  -7  920.45  128.46   1
   0  10  -7  915.25  132.17   3
   0  10  -7  706.33  140.56   2
   0 -10  -7  630.33  103.43   1
   0 -10   7  715.45  128.91   2
   0  10   7  494.06  125.53   2
   0  10   7  811.45  121.85   4
   0  10   8  445.52  104.12   4
   0 -10   8  542.63  142.58   1
   0  10  -8  276.49   83.87   3
   0 -10   8  461.26  117.97   2
   0 -10  -8  535.40  108.59   4
   0  10   8  509.23  140.62   2
   0 -10  -8  532.62  101.38   1
   0  10  -8  744.78  177.81   4
   0 -10  -8  477.51  108.55   1
   0  10   9  412.38  119.53   4
   0  10  -9  416.55  104.69   3
   0  10  -9  358.09  150.82   4
   0 -10  -9  561.56  129.27   4
   0  10   9  224.52  114.97   2
   0 -10  -9  476.31  114.15   1
   0 -10   9  552.66  154.76   1
   0 -10  -9  385.66  112.61   1
   0  10 -10  983.66  145.71   3
   0 -10  10  988.56  184.52   1
   0  10  10  832.66  175.00   2
   0  10 -10  985.29  203.78   4
   0 -10 -10 1125.89  160.25   1
   0 -10 -10 1306.26  173.76   4
   0  10 -1121043.82  597.33   3
   0 -10 -1120564.25  614.61   1
   0 -10 -1121025.35  622.80   4
   0 -10  1119918.78  727.08   1
   0  10 -1119515.63  766.55   4
   0  10  1118954.22  741.54   2
   0 -10 -12 1719.88  207.61   4
   0 -10 -12 1239.26  183.00   1
   0 -10  12 1490.41  236.87   1
   0  10 -12 1403.92  243.15   4
   0  10 -12 1740.06  193.74   3
   0  10  12 1722.37  257.60   2
   0  10  1368761.70 1459.03   2
   0 -10  1370775.25 1431.43   1
   0  10 -1373493.39 1541.42   4
   0 -10 -1370782.34 1217.01   4
   0  10 -1372015.71 1173.56   3
   0 -10 -1372230.52 1236.31   1
   0  10 -14 1487.41  270.09   4
   0  10  14 1330.43  226.56   2
   0  10 -14 1540.03  200.00   3
   0 -10  14  832.59  203.87   1
   0 -10 -14 1126.21  201.80   1
   0 -10 -14 1007.64  173.23   4
   0  10  15 5864.22  458.33   2
   0 -10  15 5178.03  423.53   1
   0  10 -15 4770.82  434.12   4
   0 -10 -15 5595.75  385.26   1
   0 -10 -15 5920.63  388.55   4
   0  10 -16 1370.15  265.43   4
   0  10  16 1537.73  268.31   2
   0 -10  16 1238.57  237.34   1
   0 -10 -16 1393.13  216.50   4
   0 -10 -16 1666.37  230.12   1
   0 -10  17 6847.01  507.60   1
   0 -10 -17 7178.68  447.57   1
   0 -10 -17 7238.96  450.65   4
   0  10 -17 7070.29  544.58   4
   0  10  17 6537.01  505.71   2
   0 -10  18  742.90  210.01   1
   0  10  18 1911.98  308.49   2
   0 -10 -18 2195.04  269.42   4
   0 -10 -18 1185.55  217.01   1
   0  10 -18 1060.57  247.63   4
   0  10 -19 2587.67  368.47   4
   0 -10  19 2287.03  331.54   1
   0 -10 -19 2083.06  276.11   4
   0 -10 -19 2678.67  311.45   1
   0  10  19 1760.34  304.92   2
   0 -10 -20 3199.38  335.88   4
   0 -10  20 3877.91  414.73   1
   0  10 -20 3471.79  422.75   4
   0  10  20 3385.99  398.97   2
   0 -10 -20 3448.90  353.17   1
   0 -10  21  258.02  199.92   1
   0  10 -21   16.27  190.42   4
   0 -10 -21  397.29  194.35   1
   0  10  21  434.13  206.48   2
   0 -10 -21  254.77  174.28   4
   0  10  22  111.08  190.54   2
   0 -10  22  384.95  199.47   1
   0 -10 -22   83.66  163.26   4
   0  10 -22  187.12  231.74   4
   0 -10 -22  189.39  181.46   1
   0  10  23 4835.86  494.35   2
   0 -10 -23 4772.84  420.75   1
   0 -10 -23 5121.82  441.15   4
   0 -11   0   95.38   73.84   2
   0  11   0   66.29   83.59   4
   0 -11   0   48.25   75.40   4
   0 -11   0  168.30   98.72   1
   0  11   0  148.84   69.12   2
   0  11   0   49.22   80.07   1
   0  11   1  452.97  104.49   4
   0 -11   1  489.37  127.10   4
   0 -11  -1  594.10  119.77   1
   0  11  -1  549.29  118.39   2
   0 -11  -1  619.08  119.65   4
   0  11   1  581.57  120.80   2
   0 -11   1  586.16  115.35   2
   0  11  -1  450.44  128.81   1
   0 -11  -1  578.04  119.46   2
   0 -11   1  545.70  114.62   1
   0  11  -1  464.54  122.05   4
   0  11   1  703.00  118.45   1
   0 -11   213222.79  441.35   2
   0  11  -213146.90  538.82   1
   0  11   212602.67  457.10   2
   0  11  -213513.57  458.89   2
   0 -11   212383.66  428.27   1
   0 -11   213402.52  499.10   4
   0  11  -212425.05  449.10   4
   0  11   213552.70  376.18   1
   0  11   212988.32  409.57   4
   0 -11  -213000.99  419.45   1
   0 -11   319253.43  544.56   1
   0  11  -319445.63  579.31   4
   0 -11   319818.76  598.36   4
   0  11  -318662.03  540.86   2
   0  11   318838.24  466.06   4
   0  11   320506.39  611.85   2
   0  11   319327.41  440.01   4
   0 -11  -319742.33  483.47   1
   0  11  -320177.23  655.47   1
   0  11   320099.06  450.11   1
   0 -11   320923.84  553.75   2
   0  11  -424964.20  675.40   4
   0  11   426580.62  516.15   1
   0 -11  -425745.94  535.02   1
   0 -11   427514.88  649.02   2
   0 -11   423907.67  621.22   1
   0  11   425228.07  529.66   4
   0 -11   425013.44  683.20   4
   0  11   421990.30  647.05   2
   0  11  -424537.03  638.87   2
   0  11  -423577.50  704.31   1
   0  11   426292.52  511.37   4
   0  11   5  198.76   77.87   1
   0 -11   5  234.03   86.11   2
   0  11   5  176.56   96.96   2
   0  11   5  184.71   72.91   4
   0  11  -5  235.11  112.51   2
   0  11  -5  386.44  123.73   4
   0 -11   5  434.42  126.42   1
   0 -11  -5  256.88   80.22   1
   0 -11   652870.51 1007.70   1
   0  11  -652458.83 1034.54   2
   0 -11  -656183.44  814.65   1
   0  11  -654615.02  936.35   3
   0 -11   653906.73  952.28   2
   0  11  -653521.52 1076.09   4
   0  11   654385.20  784.55   4
   0  11   655852.07 1102.64   2
   0 -11  -7 7708.92  319.82   1
   0 -11   7 7894.57  378.28   2
   0 -11   7 7416.56  400.95   1
   0  11  -7 8040.33  434.87   2
   0  11   7 8024.54  322.84   4
   0  11  -7 8565.90  455.78   4
   0 -11  -7 7802.57  328.28   4
   0 -11  -7 7534.23  301.55   1
   0  11   7 7970.06  435.67   2
   0  11  -7 8659.34  375.99   3
   0 -11  -813970.73  445.57   4
   0 -11   812970.69  503.75   2
   0 -11  -813541.65  443.83   1
   0  11   812474.09  556.72   2
   0 -11  -813658.92  427.92   1
   0  11   813496.93  436.95   4
   0  11  -813410.05  590.97   4
   0 -11   814005.87  561.42   1
   0  11  -813455.67  461.53   3
   0  11  -927308.37  660.80   3
   0  11   925065.89  623.54   4
   0  11   925620.29  826.33   2
   0 -11  -928593.66  663.97   1
   0 -11   925980.40  796.04   1
   0 -11  -924553.90  599.22   1
   0  11  -928156.53  869.99   4
   0 -11  -927474.23  648.78   4
   0 -11 -10 1383.43  167.22   1
   0  11 -10 1048.60  148.07   3
   0 -11  10 1195.60  208.59   1
   0  11 -10 1596.84  237.48   4
   0  11  10 1034.98  196.44   2
   0 -11 -10 1087.04  158.98   4
   0  11  1154190.18 1264.46   2
   0 -11 -1154920.65 1003.96   1
   0  11 -1154911.80 1289.37   4
   0  11 -1153805.94  957.94   3
   0 -11 -1156094.48 1008.64   4
   0 -11  1153918.11 1199.35   1
   0  11 -12  703.41  143.15   3
   0 -11 -12  700.73  154.93   4
   0  11 -12  650.37  186.13   4
   0  11  12  453.34  181.74   2
   0 -11 -12  607.12  138.10   1
   0 -11  12  533.95  162.07   1
   0  11  13 1736.22  263.04   2
   0 -11  13 2474.59  294.37   1
   0  11 -13 2607.50  329.24   4
   0  11 -13 2317.06  229.01   3
   0 -11 -13 2034.46  228.55   1
   0 -11 -13 2046.17  232.04   4
   0 -11 -14 1208.67  196.44   4
   0  11 -14 1733.35  211.56   3
   0  11 -14 1455.69  275.68   4
   0 -11  14 1450.12  260.68   1
   0  11  14 1779.18  276.51   2
   0 -11 -14 1521.54  208.31   1
   0  11  15 2707.79  336.25   2
   0  11 -15 3094.73  360.33   4
   0 -11  15 3167.99  343.04   1
   0 -11 -15 2854.68  281.70   1
   0  11 -15 2978.20  272.75   3
   0 -11 -15 3147.21  293.68   4
   0 -11 -1626162.93  814.57   1
   0  11 -1624714.86  971.23   4
   0  11  1626196.10  977.06   2
   0 -11  1625501.90  931.52   1
   0 -11 -1626422.98  815.60   4
   0  11  17  659.53  210.57   2
   0 -11 -17  734.58  191.41   4
   0 -11  17  533.31  190.80   1
   0 -11 -17  274.68  147.83   1
   0 -11 -18  460.03  190.32   1
   0 -11  18 -177.19  163.28   1
   0 -11 -18  104.27  137.63   4
   0  11  18  242.44  193.46   2
   0  11 -18  176.45  204.62   4
   0 -11  19 4281.54  429.34   1
   0 -11 -19 3038.66  317.33   1
   0  11  19 3868.17  427.13   2
   0 -11 -19 3141.15  326.09   4
   0  11 -19 3861.38  439.73   4
   0  11 -20 1019.71  276.04   4
   0 -11  20  504.65  206.60   1
   0  11  20  715.33  218.29   2
   0 -11 -20  679.70  191.06   1
   0 -11 -20  717.61  200.05   4
   0 -11 -21 3699.66  369.60   1
   0 -11 -21 3953.61  378.43   4
   0  11 -21 3543.71  442.27   4
   0 -11  21 4215.01  432.64   1
   0  11  21 4546.26  474.81   2
   0 -11  22  -99.28  175.23   1
   0  11 -22  117.24  207.16   4
   0 -11 -22  404.68  207.26   1
   0  11  22  595.63  239.95   2
   0 -11 -22  688.52  209.42   4
   0 -12   0 131943.   1401.   1
   0  12   0 133654.   1533.   1
   0 -12   0 134831.   1525.   4
   0  12   0 129040.   1431.   4
   0 -12   0 134006.   1470.   2
   0 -12   1  963.75  138.81   1
   0 -12   1 1474.18  199.03   4
   0 -12   1 1107.74  148.81   2
   0 -12  -1 1359.31  165.04   1
   0  12   1 1343.23  153.94   1
   0  12  -1 1240.84  177.06   4
   0 -12  -1 1727.65  191.45   2
   0 -12  -1 1349.40  151.66   4
   0  12   1 1053.04  154.12   2
   0  12  -1 1438.24  200.21   1
   0  12  -1 1252.31  159.96   2
   0  12   1 1313.83  155.38   4
   0  12   2 110260.   1228.   4
   0  12  -2 105661.   1344.   4
   0  12   2 112641.   1403.   2
   0 -12  -2 113289.   1282.   1
   0 -12   2 111966.   1307.   1
   0  12  -2 118367.   1679.   1
   0 -12   2 115845.   1349.   2
   0 -12   2 119812.   1525.   4
   0  12   2 111097.   1128.   1
   0 -12  -2 114174.   1421.   2
   0  12  -2 116028.   1384.   2
   0  12   379919.45  938.49   4
   0  12   382487.75  936.81   1
   0  12  -378519.64 1190.33   4
   0  12   376592.29  987.75   4
   0  12  -376978.57 1349.63   1
   0 -12   378080.56 1113.66   1
   0  12  -379567.66 1150.06   2
   0 -12   379558.12 1246.93   4
   0 -12   381345.15 1140.62   2
   0 -12  -378986.03 1013.53   1
   0  12  -444634.88  928.94   4
   0  12   445745.61  700.56   1
   0 -12   445735.63  881.29   1
   0  12   446314.17  698.65   4
   0 -12  -445202.42  752.97   1
   0 -12   447145.45  871.57   2
   0  12   443911.61  945.85   2
   0  12   445666.00  747.31   4
   0  12  -446214.01  901.00   2
   0  12   5  172.71   71.66   4
   0  12  -5  256.64  113.04   2
   0  12   5   98.05   89.50   2
   0  12   5  147.99   69.11   4
   0 -12   5  156.53   93.01   2
   0  12  -5  258.36  118.37   4
   0  12   5   96.60   63.72   1
   0 -12  -5  165.70   70.65   1
   0 -12   5  324.92  119.75   1
   0 -12  -6 7861.95  317.75   1
   0  12   6 6950.96  292.74   1
   0  12   6 7392.86  415.61   2
   0  12   6 7584.20  304.49   4
   0  12  -6 7406.99  417.12   4
   0 -12   6 7157.16  367.57   2
   0 -12   6 7471.94  394.65   1
   0  12  -6 7453.09  408.32   2
   0  12  -6 7812.84  368.67   3
   0 -12   738346.23  841.98   2
   0  12   738069.99  696.07   4
   0  12  -739441.97  975.41   4
   0  12  -739478.98  823.10   3
   0 -12   738120.63  912.63   1
   0 -12  -737633.02  670.03   1
   0  12  -735982.73  917.22   2
   0 -12  -738768.20  717.11   1
   0  12   737990.46  957.97   2
   0 -12  -8  323.11   87.81   1
   0  12   8  234.92  123.74   2
   0  12  -8  215.36   95.06   3
   0 -12   8  300.12  119.10   1
   0  12  -8   37.39  105.72   4
   0 -12  -8  217.24   92.71   4
   0 -12  -8  293.90   99.08   1
   0  12   8  295.02   95.12   4
   0 -12   9 6823.17  421.87   1
   0  12  -9 7185.93  353.65   3
   0 -12  -9 6748.23  329.08   1
   0  12  -9 7122.17  457.97   4
   0  12   9 6256.09  419.35   2
   0 -12  -9 7568.23  350.76   4
   0 -12 -1036087.89  776.13   4
   0 -12 -1037597.00  795.96   1
   0  12 -1035875.44 1029.94   4
   0 -12  1036413.44  976.02   1
   0  12  1037931.85 1038.75   2
   0  12 -1035840.66  783.42   3
   0  12 -11 2462.35  299.83   4
   0  12 -11 2591.58  227.73   3
   0 -12  11 2709.54  301.85   1
   0 -12 -11 2968.46  248.29   1
   0  12  11 2488.84  293.45   2
   0 -12 -11 2636.48  238.99   4
   0 -12  12 6036.37  438.13   1
   0  12 -12 5919.67  337.90   3
   0  12 -12 6468.68  464.98   4
   0 -12 -12 5696.83  337.26   1
   0  12  12 6101.57  447.79   2
   0 -12 -12 6530.97  365.14   4
   0  12  13 3142.66  340.91   2
   0 -12  13 2616.79  304.27   1
   0  12 -13 2890.01  252.84   3
   0 -12 -13 2650.37  254.15   4
   0 -12 -13 2843.35  257.95   1
   0  12 -13 3265.34  347.46   4
   0 -12 -1423917.59  733.65   1
   0 -12 -1424182.41  738.44   4
   0  12 -1423690.98  697.76   3
   0 -12  1423989.56  870.71   1
   0  12  1422670.92  889.92   2
   0  12 -1422499.17  897.50   4
   0  12 -15 7501.34  537.92   4
   0 -12  15 7154.55  499.30   1
   0  12  15 7202.17  528.74   2
   0 -12 -15 6770.85  407.83   4
   0 -12 -15 6679.89  408.09   1
   0  12 -15 7216.82  396.36   3
   0  12  16 5261.25  453.89   2
   0 -12  16 5418.54  454.33   1
   0 -12 -16 5108.75  377.72   1
   0 -12 -16 5525.01  389.81   4
   0  12 -16 6183.60  514.29   4
   0 -12  17 1028.12  229.49   1
   0  12  17 1689.74  296.60   2
   0 -12 -17 1897.53  248.33   4
   0 -12 -17 1964.27  257.91   1
   0  12 -17 1655.63  302.14   4
   0  12 -18 2535.80  366.28   4
   0 -12 -18 3877.19  345.24   1
   0 -12 -18 3424.24  332.35   4
   0 -12  18 3148.88  386.13   1
   0  12  18 3545.13  395.82   2
   0  12 -19  537.90  236.31   4
   0  12  19 1025.83  274.05   2
   0 -12  19  424.12  189.49   1
   0 -12 -19  623.08  183.46   1
   0 -12 -19  565.28  189.41   4
   0 -12  20   21.56  168.51   1
   0 -12 -20  304.55  164.62   1
   0  12  20 -142.65  168.48   2
   0  12 -20  470.93  245.54   4
   0 -12 -20  170.48  161.04   4
   0 -12 -21  712.91  213.49   4
   0  12  21  692.54  235.15   2
   0 -12 -21  774.54  222.04   1
   0  12 -21  713.98  265.09   4
   0 -12  21  680.89  227.45   1
   0 -12  22  191.08  189.69   1
   0  12 -22  377.64  247.43   4
   0  12  22  316.11  209.51   2
   0 -13   0   13.80   71.58   2
   0  13   0   26.29   73.10   2
   0  13   0  166.36  112.87   4
   0 -13   0  143.53   92.88   4
   0  13   0  149.68  104.10   1
   0 -13   0  253.00  111.15   1
   0  13   115532.80  484.63   1
   0 -13  -114855.08  493.81   1
   0  13   115591.50  505.61   4
   0  13   115916.63  545.92   2
   0 -13   115610.94  499.26   1
   0 -13  -115968.42  496.24   4
   0 -13   115709.79  575.44   4
   0  13  -115489.19  525.86   4
   0 -13   115684.65  534.25   2
   0  13  -114877.59  591.13   1
   0  13  -115913.15  531.54   2
   0  13   2 8712.32  334.73   1
   0  13   2 7812.20  394.25   2
   0  13  -2 9560.05  508.56   1
   0 -13   2 9772.51  463.93   4
   0 -13  -2 8274.70  372.77   1
   0  13  -2 9363.40  421.31   4
   0  13   2 8327.45  360.28   4
   0 -13   2 8442.84  376.01   1
   0  13  -2 8899.81  406.36   2
   0 -13   2 8757.88  393.24   2
   0 -13   3  520.33  124.92   1
   0  13  -3  598.93  171.18   1
   0  13   3  665.75  120.55   4
   0 -13   3  604.51  128.29   2
   0 -13   3  804.69  171.25   4
   0  13  -3  377.72  110.88   2
   0  13   3  685.97  160.80   2
   0 -13  -3  472.17  105.26   1
   0  13   3  704.81  111.33   1
   0  13  -3  420.11  119.16   4
   0  13   4 179405.   1428.   4
   0  13   4 179947.   1430.   1
   0  13   4 173657.   1504.   4
   0 -13   4 180571.   1761.   2
   0  13   4 184500.   1994.   2
   0 -13   4 170953.   1749.   1
   0  13  -4 164560.   1823.   4
   0  13  -4 184146.   1848.   2
   0 -13  -4 175168.   1534.   1
   0  13   528806.96  614.97   4
   0  13   532187.75  846.58   2
   0  13  -530067.66  777.77   2
   0  13   528595.74  576.65   1
   0 -13   529488.67  753.95   1
   0 -13  -529730.88  623.10   1
   0 -13   529659.51  727.00   2
   0  13  -529888.60  812.16   4
   0  13   529956.50  590.17   4
   0  13   6 1841.68  173.81   4
   0 -13  -6 1930.91  171.62   1
   0  13   6 1816.93  160.02   4
   0  13   6 2193.08  176.87   1
   0  13  -6 1926.45  200.41   3
   0  13  -6 2125.62  246.27   4
   0 -13   6 1892.36  211.92   2
   0  13  -6 2253.78  235.89   2
   0 -13   6 2115.60  223.24   1
   0  13   6 1811.99  226.35   2
   0 -13  -7  812.94  116.42   1
   0 -13   7  749.31  155.62   1
   0  13  -7  540.31  147.86   4
   0 -13  -7  749.54  126.03   1
   0  13   7  563.40  150.73   2
   0  13  -7  480.45  152.95   2
   0  13  -7  734.17  145.72   3
   0  13   7  639.93  116.85   4
   0 -13  -8  556.68  107.47   1
   0  13  -8  622.36  177.14   4
   0  13   8  420.64  153.71   2
   0  13  -8  323.45  137.81   2
   0 -13  -8  520.63  115.16   1
   0 -13   8  271.04  138.28   1
   0  13  -8  740.72  144.06   3
   0  13   8  495.43  120.17   4
   0  13   915473.59  664.53   2
   0  13  -914773.74  514.35   3
   0 -13  -914039.15  476.84   4
   0 -13  -914146.98  474.74   1
   0  13  -914488.33  645.05   4
   0  13 -10 2301.18  219.01   3
   0  13 -10 1640.38  251.96   4
   0 -13 -10 2028.32  200.06   1
   0 -13  10 1684.30  238.81   1
   0 -13 -10 1670.46  187.52   4
   0  13  10 1879.34  261.14   2
   0 -13 -11 5135.33  313.51   4
   0 -13 -11 5112.26  314.21   1
   0  13  11 6119.31  443.58   2
   0 -13  11 4594.51  378.94   1
   0  13 -11 5257.05  317.13   3
   0  13 -11 5024.63  412.47   4
   0  13  12 2028.00  274.68   2
   0  13 -12 2484.27  235.23   3
   0 -13  12 1444.91  241.37   1
   0  13 -12 1655.07  265.58   4
   0 -13 -12 1809.59  215.96   4
   0 -13 -12 1974.35  208.85   1
   0 -13  13 1503.71  255.46   1
   0  13 -13 1018.46  238.75   4
   0 -13 -13 1178.00  182.85   4
   0  13  13 1378.10  240.31   2
   0  13 -13 1484.54  191.29   3
   0 -13 -13 1297.83  193.53   1
   0  13 -1413355.58  526.67   3
   0 -13 -1414600.48  572.85   4
   0 -13  1413442.89  659.96   1
   0  13 -1414014.70  715.73   4
   0 -13 -1413592.67  554.12   1
   0  13  1412965.92  674.79   2
   0  13  15   -5.30  127.42   2
   0 -13 -15  -58.18  106.66   1
   0  13 -15  246.86  202.32   4
   0  13 -15  214.96  129.24   3
   0 -13 -15  169.66  137.22   4
   0 -13  16 1643.78  272.78   1
   0 -13 -16 1026.02  197.15   1
   0 -13 -16 1259.15  201.52   4
   0  13  16 1074.88  243.42   2
   0  13 -16 1062.02  186.34   3
   0  13 -16 1859.27  309.51   4
   0  13  17  222.05  159.82   2
   0 -13 -17  248.53  158.48   1
   0 -13  17  711.65  223.78   1
   0  13 -17  411.50  206.23   4
   0 -13 -17  871.81  196.82   4
   0 -13  18 7212.78  535.24   1
   0  13  18 8303.96  591.35   2
   0 -13 -18 7512.21  464.84   1
   0 -13 -18 8245.40  486.24   4
   0  13 -18 8184.56  615.66   4
   0  13 -19  513.02  259.04   4
   0  13  19  317.06  202.25   2
   0 -13 -19  336.40  180.33   1
   0 -13 -19  657.72  197.01   4
   0 -13  19   24.93  165.20   1
   0 -13 -20 1275.31  231.48   1
   0 -13  20 1707.90  300.99   1
   0  13 -20 1553.03  325.32   4
   0  13  20 1401.04  290.31   2
   0 -13 -20 1777.31  272.60   4
   0  13  21  769.20  248.48   2
   0 -13  21  873.18  265.77   1
   0  13 -21 1251.01  307.36   4
   0  13  22 8098.03  618.64   2
   0 -14   0 2424.42  211.01   1
   0 -14   0 2254.60  233.91   4
   0  14   0 2550.32  233.03   2
   0  14   0 2563.08  230.68   4
   0  14   0 2442.50  238.41   1
   0  14  -130097.23  851.03   1
   0  14  -128852.42  736.54   2
   0 -14   127762.78  679.15   1
   0 -14   127007.00  781.69   4
   0  14   127526.00  736.27   2
   0 -14  -128424.68  682.23   4
   0 -14  -128558.03  692.41   1
   0  14  -128640.83  732.53   4
   0  14   127470.33  685.73   4
   0  14   129040.87  678.45   1
   0  14  -217895.13  705.36   1
   0 -14  -219629.41  587.86   1
   0  14  -217867.17  586.30   2
   0 -14   217795.27  552.79   1
   0  14   218118.69  611.58   2
   0 -14   218862.55  658.47   4
   0  14   217980.35  540.59   4
   0  14  -216560.79  568.48   4
   0  14   218537.78  500.62   1
   0  14   321033.12  671.34   2
   0  14   321877.43  524.79   1
   0 -14   322087.36  623.16   1
   0 -14   321257.78  629.67   2
   0  14  -320772.59  645.65   4
   0  14   322481.62  584.75   4
   0 -14  -322106.39  601.20   1
   0  14   4 3307.57  291.88   2
   0  14  -4 3729.29  292.44   4
   0  14   4 3821.45  226.70   4
   0  14   4 3379.17  215.09   1
   0 -14  -4 3202.75  230.15   1
   0 -14   4 3604.72  277.04   1
   0 -14   4 3550.85  273.38   2
   0  14   4 4010.78  248.97   4
   0  14  -4 4014.92  293.50   2
   0  14   521178.87  710.99   2
   0  14  -521210.08  668.41   2
   0 -14   520457.40  642.14   1
   0  14   520635.35  502.80   4
   0 -14  -521005.09  547.94   1
   0  14   520943.64  508.85   1
   0  14  -521310.43  705.76   4
   0  14   520944.95  547.11   4
   0  14   641579.58  767.01   4
   0  14   640226.23  999.62   2
   0  14   640427.94  712.04   4
   0 -14  -641390.28  758.29   1
   0  14   640730.25  716.60   1
   0  14  -641373.99  965.94   2
   0 -14   639480.43  919.46   1
   0  14   718674.78  694.84   2
   0  14  -719239.86  708.42   2
   0  14  -719111.17  619.96   3
   0  14  -719355.29  717.01   4
   0  14   719060.00  506.85   4
   0 -14  -718789.08  485.26   1
   0 -14  -719516.20  529.71   1
   0 -14   719320.15  674.69   1
   0  14   813761.06  618.44   2
   0 -14  -814449.18  469.77   1
   0 -14   813694.83  587.29   1
   0  14  -814502.63  644.15   2
   0 -14  -813007.99  423.25   1
   0  14  -814607.45  650.42   4
   0  14   813112.18  439.32   4
   0  14  -814665.22  536.68   3
   0 -14   929741.28  878.22   1
   0  14  -929609.67  747.02   3
   0 -14  -931039.22  707.39   1
   0  14  -928010.96  913.57   4
   0  14   928194.65  917.89   2
   0  14 -10 4651.12  391.11   4
   0  14 -10 4890.35  312.37   3
   0 -14  10 4101.36  348.59   1
   0 -14 -10 5202.83  303.56   1
   0  14  10 4817.28  391.45   2
   0  14 -11 6108.75  460.90   4
   0 -14 -11 6311.17  352.45   1
   0  14 -11 6358.81  352.49   3
   0 -14  11 6028.71  427.49   1
   0 -14 -11 6692.61  364.71   4
   0  14  11 6118.55  446.01   2
   0  14 -12  225.37  170.87   4
   0 -14 -12  357.53  122.02   1
   0  14  12  284.26  130.73   2
   0 -14  12  681.67  183.77   1
   0 -14 -12  382.13  128.91   4
   0  14 -12  443.27  133.29   3
   0 -14 -13  733.43  151.67   4
   0  14  13  599.74  171.00   2
   0 -14  13  364.57  166.63   1
   0 -14 -13  502.36  137.48   1
   0  14 -13  464.72  131.08   3
   0  14 -13  260.83  182.62   4
   0 -14 -14 1049.07  185.52   1
   0  14 -14 1421.66  197.79   3
   0  14  14  840.85  201.48   2
   0 -14  14 1028.81  228.91   1
   0 -14 -14 1511.87  213.22   4
   0  14 -14 1562.56  285.93   4
   0  14  1519448.20  840.84   2
   0  14 -1518495.60  630.58   3
   0 -14 -1518659.63  665.15   1
   0 -14  1517566.73  779.47   1
   0 -14 -1519934.59  681.23   4
   0 -14  16 2229.44  315.86   1
   0  14  16 2150.08  321.52   2
   0 -14 -16 1816.04  240.38   4
   0  14 -16 2085.83  237.81   3
   0  14 -16 2088.59  327.00   4
   0 -14 -16 2003.79  254.84   1
   0 -14 -17 3410.20  321.04   4
   0 -14  17 3499.17  389.69   1
   0  14  17 3285.08  389.13   2
   0 -14 -17 2957.60  307.08   1
   0 -14 -18 7726.05  465.32   1
   0  14  18 6840.00  546.79   2
   0 -14 -18 7968.60  477.69   4
   0  14 -18 7652.38  602.24   4
   0 -14  18 7709.46  566.08   1
   0 -14 -19  174.73  136.80   1
   0 -14 -19  378.52  176.21   4
   0  14  19  437.83  224.58   2
   0  14 -19  372.48  237.81   4
   0 -14  19  534.51  246.71   1
   0 -14 -2010818.82  570.49   4
   0  14  2011961.00  731.67   2
   0 -14  2010825.89  680.20   1
   0  14 -2012603.96  791.88   4
   0 -14  21  973.17  249.86   1
   0  14 -21  870.36  303.91   4
   0  14  22 2074.06  354.63   2
   0  15   0   45.61   76.04   2
   0  15   0  125.73  108.25   4
   0 -15   0   22.43   91.64   4
   0 -15   0   11.69   83.56   1
   0  15   0   44.03  105.47   1
   0  15   1 5112.63  310.43   4
   0  15  -1 5228.18  328.43   4
   0 -15   1 5160.23  308.27   1
   0 -15   1 5536.82  369.68   4
   0 -15  -1 4856.47  299.25   1
   0  15   1 5055.83  332.40   2
   0  15  -1 5127.57  328.47   2
   0 -15  -1 5199.18  311.04   4
   0  15  -1 4865.31  363.20   1
   0  15   1 5291.40  307.13   1
   0 -15   236679.91  806.76   1
   0  15   238484.20  745.34   1
   0  15   238280.39  810.29   4
   0 -15   241116.65  998.32   4
   0  15  -240441.32  907.27   2
   0  15   238200.98  908.24   2
   0 -15  -238242.92  823.52   1
   0  15  -238072.68  870.49   4
   0  15  -238488.63 1056.03   1
   0  15   320740.12  581.42   4
   0  15  -319244.28  631.82   2
   0  15  -319688.41  646.04   4
   0  15   319999.36  526.04   1
   0 -15   320021.02  609.46   1
   0  15   320667.60  682.84   2
   0 -15  -321237.14  608.30   1
   0  15  -4 2059.86  241.76   4
   0  15  -4 1628.80  206.03   2
   0 -15   4 1626.39  200.36   1
   0  15   4 2203.41  180.33   4
   0  15   4 1829.94  170.45   1
   0  15   4 2005.16  233.32   2
   0 -15  -4 1838.76  188.71   1
   0  15   4 2139.84  195.14   4
   0  15   555310.47  844.42   4
   0  15  -557083.10 1114.00   2
   0  15  -555443.23 1148.20   4
   0 -15  -555252.54  915.19   1
   0  15   554521.96  848.29   1
   0  15   558574.76 1207.00   2
   0  15   553860.60  893.85   4
   0 -15   556621.51 1079.67   1
   0  15   654945.40  845.81   1
   0 -15  -657606.59  935.74   1
   0  15   656571.68 1216.58   2
   0  15   655455.45  849.59   4
   0  15  -654654.71 1175.09   4
   0 -15   655117.76 1099.24   1
   0  15   656825.73  926.24   4
   0 -15   7  752.37  174.71   1
   0  15   7  667.31  123.86   4
   0  15   7  828.58  147.02   4
   0 -15  -7  873.48  140.35   1
   0  15   7 1045.13  214.70   2
   0  15  -7 1013.80  195.52   2
   0  15  -7  909.24  175.23   3
   0  15  -7  499.48  145.67   4
   0 -15  -8 6765.15  332.43   1
   0  15  -8 7138.99  393.27   3
   0 -15   8 6926.45  425.97   1
   0 -15  -8 6439.19  306.08   1
   0  15   8 6203.47  310.39   4
   0  15  -8 7299.80  478.62   2
   0  15   8 7232.91  462.99   2
   0  15  -8 7147.50  468.26   4
   0 -15   912312.24  584.07   1
   0  15   912728.73  625.71   2
   0  15  -913571.27  649.83   4
   0  15  -912854.86  513.21   3
   0 -15  -912939.79  464.12   1
   0  15 -10 7380.62  385.64   3
   0 -15 -10 8231.51  383.47   1
   0  15 -10 7333.75  499.83   4
   0 -15  10 7867.01  480.50   1
   0  15  10 7250.86  488.40   2
   0  15 -11  166.44  108.51   3
   0 -15  11  397.56  172.84   1
   0 -15 -11  256.67  110.19   1
   0  15 -11  208.74  168.90   4
   0  15  11  -10.32  125.97   2
   0  15 -12 5419.79  454.05   4
   0  15  12 4573.28  402.19   2
   0  15 -12 5189.45  328.24   3
   0 -15 -12 5332.56  339.59   4
   0 -15 -12 4983.40  322.31   1
   0 -15  12 4623.89  390.35   1
   0 -15  13  171.31  139.38   1
   0  15 -13   47.62   99.13   3
   0 -15 -13  156.11  120.62   1
   0 -15 -13  199.62  119.45   4
   0  15  13 -188.55  146.46   2
   0  15 -13   53.84  168.68   4
   0 -15  14 1071.26  226.18   1
   0  15  14 1317.77  238.36   2
   0 -15 -14 1207.85  190.27   1
   0 -15 -14 1009.74  181.15   4
   0  15 -14 1210.23  184.12   3
   0  15 -14  847.03  236.77   4
   0  15  15 3817.78  395.27   2
   0 -15  15 3690.36  381.79   1
   0 -15 -15 3332.61  305.84   4
   0  15 -15 4001.35  305.24   3
   0  15 -15 4483.72  452.67   4
   0 -15 -15 3758.59  313.60   1
   0 -15 -16 9374.57  487.78   1
   0  15  16 9730.41  626.89   2
   0 -15 -1610184.74  507.29   4
   0  15 -1610649.62  675.30   4
   0 -15  16 9871.56  601.68   1
   0  15  17 9555.29  637.20   2
   0  15 -1711058.47  705.35   4
   0 -15  17 8944.07  593.11   1
   0 -15 -17 9797.96  510.80   1
   0 -15 -1710288.02  522.78   4
   0 -15 -18  158.98  146.99   4
   0 -15  18  139.32  188.35   1
   0 -15 -18  133.92  158.49   1
   0  15 -18  488.42  241.11   4
   0  15  18  155.55  169.17   2
   0  15  19  530.80  233.50   2
   0 -15 -19  390.09  167.61   1
   0  15 -19  691.93  267.05   4
   0 -15 -19  233.35  173.84   4
   0 -15  19  387.60  248.01   1
   0  15 -20  493.41  283.46   4
   0 -15  20  408.07  230.08   1
   0  15  20  343.06  215.82   2
   0 -15  21 1252.50  298.93   1
   0  15 -21 1254.47  308.53   4
   0  15  21 1403.29  304.62   2
   0  16   042312.55  906.83   4
   0 -16   042650.76  865.21   1
   0  16   041309.87  944.11   2
   0  16   040866.09  946.40   1
   0 -16   042657.41  962.72   4
   0  16   1 5150.15  323.44   4
   0  16  -1 5099.57  330.67   4
   0 -16  -1 4976.53  309.51   1
   0 -16  -1 5001.87  316.58   4
   0  16   1 4642.78  326.38   2
   0  16   1 4544.50  296.30   1
   0  16  -1 5301.30  347.48   2
   0 -16   1 5163.83  316.46   1
   0  16  -1 4700.65  362.40   1
   0 -16   1 4618.80  353.91   4
   0  16   2  883.03  144.42   1
   0  16   2  872.63  170.07   2
   0  16  -2 1174.65  177.54   2
   0  16   2  680.84  153.15   4
   0 -16  -2  830.52  150.31   1
   0 -16   2  830.70  150.14   1
   0  16  -2  823.29  161.39   4
   0  16   340672.00  775.70   1
   0 -16  -340528.05  866.01   1
   0  16   340564.38  834.48   4
   0  16  -340580.61  939.87   4
   0  16   340905.23  981.56   2
   0 -16   340356.38  880.22   1
   0  16  -4  167.68   89.85   2
   0  16   4   15.37   92.21   2
   0  16   4  131.24   84.68   1
   0 -16  -4 -116.90  122.87   1
   0  16   4  -30.33   86.25   4
   0  16  -4   43.30  104.39   4
   0  16   4   63.91   76.59   4
   0 -16   4  313.24  137.34   1
   0  16   5 127546.   1315.   4
   0  16   5 125273.   1311.   1
   0 -16  -5 124344.   1422.   1
   0  16   5 130368.   1821.   2
   0  16  -5 125895.   1695.   2
   0 -16   5 128361.   1648.   1
   0  16   5 125657.   1411.   4
   0  16  -5 128429.   1775.   4
   0  16   6 2011.36  179.62   1
   0 -16  -6 2506.33  224.47   1
   0 -16   6 2473.32  265.02   1
   0  16  -6 2855.99  283.00   2
   0  16   6 1922.89  189.30   4
   0  16  -6 2470.03  281.07   4
   0  16   6 2495.55  204.04   4
   0  16   6 2841.07  296.73   2
   0  16  -725272.25  841.51   4
   0  16   723931.27  588.31   4
   0 -16  -724205.45  626.59   1
   0  16   722108.35  566.93   1
   0 -16   723399.69  757.47   1
   0  16   724177.67  831.18   2
   0  16  -724364.67  813.92   2
   0  16   724036.69  620.96   4
   0  16  -723606.35  712.93   3
   0  16  -8 9412.36  463.43   3
   0 -16  -8 8853.67  386.59   1
   0 -16  -8 8935.24  358.71   1
   0  16  -8 8879.64  523.40   4
   0  16   8 8924.82  522.68   2
   0  16  -810188.41  563.39   2
   0  16   8 8704.20  367.36   4
   0 -16   8 8972.38  487.62   1
   0  16   8 9331.33  398.54   4
   0 -16  -9 6317.38  336.00   1
   0  16  -9 5252.82  347.62   3
   0  16  -9 6694.83  474.90   4
   0  16   9 6543.42  456.42   2
   0  16  -9 7316.98  505.26   2
   0 -16   9 6247.23  425.11   1
   0 -16 -10 1063.80  159.85   1
   0  16  10 1223.77  234.02   2
   0  16 -10 1326.09  191.45   3
   0 -16  10  907.14  204.40   1
   0  16 -10  934.89  214.53   4
   0 -16 -11 5360.35  324.27   1
   0  16 -11 4575.14  312.97   3
   0  16  11 4934.82  418.40   2
   0  16 -11 4718.27  414.46   4
   0 -16  11 4729.96  395.17   1
   0  16  12  157.42  160.31   2
   0  16 -12  102.27  149.24   4
   0 -16 -12   85.82  109.60   1
   0 -16  12  -75.14  130.27   1
   0  16 -12 -126.74  117.90   3
   0 -16 -13 6985.14  392.10   1
   0  16 -13 6071.86  355.02   3
   0  16  13 6099.15  473.34   2
   0  16 -13 5928.45  487.14   4
   0 -16  13 6894.58  483.43   1
   0  16  14  245.93  160.79   2
   0 -16 -14  751.23  170.17   1
   0 -16  14  280.00  133.94   1
   0  16 -14  324.28  185.06   4
   0 -16 -14  538.33  144.05   4
   0 -16 -15 2400.53  262.35   4
   0  16  15 2630.39  346.23   2
   0 -16  15 2807.36  344.57   1
   0 -16 -15 2030.97  248.15   1
   0  16 -15 2257.97  336.49   4
   0 -16  16  177.54  195.25   1
   0 -16 -16   57.98  126.40   4
   0  16 -16  371.00  237.80   4
   0  16  16  170.18  192.38   2
   0 -16 -16  -29.90  136.58   1
   0 -16 -17 2518.12  278.52   4
   0 -16 -17 2443.21  285.48   1
   0  16  17 1701.01  300.24   2
   0  16 -17 1988.71  347.87   4
   0 -16  17 2679.06  354.63   1
   0  16 -18   18.24  192.37   4
   0 -16  18  121.62  179.84   1
   0 -16 -18  122.34  134.65   4
   0  16  18 -125.09  181.63   2
   0 -16  1917727.50  859.19   1
   0  16  1918655.30  901.15   2
   0  16 -20  351.17  250.06   4
   0  16  20  179.37  204.52   2
   0 -16  20   49.18  188.59   1
   0  16  21 4696.28  489.91   2
   0  17   0  220.79  115.49   2
   0  17   0  207.20  133.14   1
   0  17   0  184.98  113.26   4
   0 -17   0  245.01  131.43   4
   0 -17   0  137.61  105.89   1
   0  17   1  370.77  129.09   1
   0  17  -1  375.37  132.16   4
   0 -17  -1  284.03  131.47   4
   0 -17  -1  459.54  135.77   1
   0  17  -1   34.97  120.03   2
   0  17   1   43.11  105.32   2
   0  17   1  401.10  141.99   4
   0 -17   1  297.64  112.65   1
   0  17  -2 1370.34  192.32   4
   0  17   2 1247.30  184.00   2
   0  17   2 1699.00  190.77   1
   0  17  -2 1309.50  184.13   2
   0 -17  -2 1830.41  206.66   1
   0 -17   2 1538.81  190.29   1
   0  17   2 1550.23  194.19   4
   0  17   354227.92  990.30   4
   0 -17  -355039.23 1027.65   1
   0  17  -355073.82 1103.54   2
   0  17   355176.46 1157.33   2
   0 -17   353933.04 1034.38   1
   0  17  -354127.30 1103.21   4
   0  17   4 2243.74  192.75   1
   0  17   4 2206.62  192.44   4
   0 -17   4 2150.19  236.64   1
   0  17   4 2156.73  211.26   4
   0  17   4 2380.42  258.69   2
   0 -17  -4 2393.58  227.66   1
   0  17  -4 2094.45  232.14   2
   0  17  -4 2390.18  263.78   4
   0  17  -544148.40 1023.04   2
   0 -17   543571.55  976.83   1
   0  17   542781.55 1069.16   2
   0  17  -542185.76 1036.11   4
   0  17   544642.55  876.78   4
   0  17   540622.78  773.89   1
   0  17   541420.24  770.67   4
   0 -17  -542501.59  873.89   1
   0 -17   6 2078.56  249.32   1
   0 -17  -6 2136.09  207.29   1
   0  17   6 1853.77  195.79   4
   0  17   6 1687.01  182.81   1
   0  17  -6 1841.59  249.27   2
   0  17   6 2512.12  287.65   2
   0  17   6 1895.19  180.92   4
   0  17  -6 2012.69  253.49   4
   0  17   7  136.43   97.08   1
   0 -17  -7  -15.44   92.85   1
   0  17   7   80.84  124.12   2
   0  17  -7  212.73  145.67   4
   0  17  -7  191.71  137.21   2
   0  17  -7  263.19  118.39   3
   0  17   7    9.81   91.11   4
   0 -17   7  309.12  158.16   1
   0  17   7   48.73   98.12   4
   0  17   829556.93  945.05   2
   0  17   829709.29  712.02   4
   0 -17   829299.60  876.84   1
   0  17  -830505.97  835.27   3
   0  17  -830550.46  965.39   4
   0  17  -831359.67  980.09   2
   0 -17  -830582.75  721.26   1
   0  17  -9 1570.16  256.37   4
   0  17  -9 2273.16  244.41   3
   0  17   9 2031.17  203.65   4
   0 -17   9 2063.71  259.92   1
   0  17  -9 2040.15  297.84   2
   0  17   9 2252.13  289.39   2
   0 -17  -9 2108.87  202.22   1
   0  17 -10  978.83  217.34   4
   0 -17  10 1178.77  213.69   1
   0  17 -10 1292.08  190.34   3
   0 -17 -10 1143.27  173.14   1
   0  17  10  948.89  213.15   2
   0  17 -11  276.00  120.71   3
   0 -17  11    1.87  147.25   1
   0  17  11  302.16  146.58   2
   0 -17 -11  364.41  129.34   1
   0  17 -11  131.67  164.13   4
   0  17  12  362.85  179.02   2
   0  17 -12  391.74  134.68   3
   0 -17  12  492.98  187.27   1
   0 -17 -12  608.01  152.19   1
   0  17 -12  437.64  185.42   4
   0 -17  13  104.21  151.00   1
   0  17 -13   67.77   94.75   3
   0  17 -13  -13.68  149.36   4
   0 -17 -13  242.43  128.72   1
   0  17  13  343.58  175.73   2
   0  17 -14 7173.72  552.68   4
   0 -17  14 6117.72  476.19   1
   0 -17 -14 6621.89  394.53   1
   0  17 -14 5448.80  348.15   3
   0  17  14 5907.04  488.97   2
   0  17  15 5438.25  478.04   2
   0  17 -15 6394.72  531.27   4
   0 -17 -15 6672.59  403.68   1
   0 -17  15 6781.57  509.82   1
   0  17 -16 9786.78  667.57   4
   0 -17 -16 9176.13  481.22   1
   0 -17 -16 9302.14  488.09   4
   0 -17  16 8999.06  592.84   1
   0  17  1610152.96  640.36   2
   0  17  17 8515.65  606.13   2
   0 -17  17 9359.53  607.32   1
   0  17 -17 8722.12  646.01   4
   0  17 -18 1819.97  347.23   4
   0  17  18 1346.13  278.65   2
   0 -17  18 1420.90  296.49   1
   0 -17  19  900.19  264.29   1
   0  17  19  975.52  265.19   2
   0  17 -19  716.91  296.93   4
   0  17  20  492.17  242.49   2
   0 -17  20  869.96  255.92   1
   0  17 -20  700.03  274.75   4
   0  18   0 3734.02  297.19   4
   0 -18   0 4346.83  294.52   1
   0  18   0 4082.92  323.38   2
   0  18  -153526.78 1113.85   2
   0 -18  -150971.12 1009.11   4
   0 -18  -153274.61  992.08   1
   0 -18   153953.60 1020.52   1
   0  18   152719.23 1028.06   4
   0  18   153158.76 1126.48   2
   0  18   150861.40 1010.07   1
   0  18  -152814.07 1065.18   4
   0 -18  -2  655.26  149.17   1
   0  18   2  559.74  153.75   2
   0  18  -2 1087.92  194.77   4
   0  18  -2  551.89  149.55   2
   0  18   2  694.17  150.59   4
   0 -18   2  792.34  156.73   1
   0  18   2  656.41  143.92   1
   0  18  -3 8244.29  446.61   4
   0  18  -3 9010.54  466.64   2
   0  18   3 8788.32  392.89   1
   0  18   3 8231.65  466.37   2
   0  18   3 8393.74  406.61   4
   0 -18   3 8691.53  430.98   1
   0 -18  -3 9340.57  436.97   1
   0  18   412453.09  581.30   2
   0  18   411409.78  425.55   1
   0  18   411795.42  469.53   4
   0  18   411091.10  422.04   4
   0 -18  -411701.13  489.85   1
   0  18  -411789.13  533.63   2
   0  18  -411251.10  539.13   4
   0 -18   411237.82  497.01   1
   0 -18   511169.40  508.47   1
   0  18   510746.04  448.92   4
   0  18   510513.07  412.19   1
   0  18   511266.11  565.98   2
   0 -18  -510578.97  462.26   1
   0  18  -512147.15  573.45   4
   0  18  -510954.38  525.71   2
   0  18   510472.57  408.37   4
   0  18  -674411.05 1424.58   4
   0  18   676396.04 1155.50   4
   0  18  -672272.29 1363.26   2
   0 -18  -674725.70 1164.26   1
   0  18   670027.32 1021.93   1
   0 -18   673222.85 1324.56   1
   0  18   673460.67 1442.26   2
   0  18   671475.71 1020.29   4
   0 -18   724195.00  793.23   1
   0  18  -725122.79  863.72   4
   0 -18  -724682.10  666.78   1
   0  18   723451.45  846.21   2
   0  18   721992.99  576.26   4
   0  18   724453.41  654.96   4
   0  18   721627.94  577.22   1
   0  18  -724356.71  835.02   2
   0  18  -723010.46  723.48   3
   0 -18   818604.58  712.09   1
   0 -18  -820157.84  613.87   1
   0  18  -819964.28  692.44   3
   0  18   818555.88  770.15   2
   0  18  -819286.97  784.47   2
   0  18  -819271.16  779.14   4
   0  18   818909.22  584.00   4
   0  18  -9 4190.72  392.31   4
   0  18   9 4289.14  394.34   2
   0 -18  -9 3597.43  268.16   1
   0  18  -9 3446.00  359.81   2
   0 -18   9 3474.02  335.70   1
   0  18   9 3726.48  271.09   4
   0  18  -9 3003.20  276.39   3
   0  18 -10 1171.49  197.84   3
   0 -18 -10  966.24  164.75   1
   0  18 -10  872.17  220.51   4
   0 -18  10  831.60  194.23   1
   0  18  10  986.49  179.95   4
   0  18  10 1147.92  236.36   2
   0  18 -11 3983.36  315.29   3
   0 -18  11 4156.85  373.78   1
   0  18  11 4516.62  411.78   2
   0  18 -11 3967.42  402.80   4
   0 -18 -11 4167.25  295.08   1
   0 -18  12  325.19  163.06   1
   0 -18 -12  705.59  150.52   1
   0  18 -12  787.48  164.79   3
   0  18 -12  519.96  197.67   4
   0  18  12  617.83  184.44   2
   0  18 -13  665.63  153.72   3
   0  18 -13  902.13  232.19   4
   0 -18  13  694.22  203.82   1
   0  18  13  750.39  193.08   2
   0 -18 -13 1004.49  177.77   1
   0  18 -14  101.61  172.08   4
   0 -18  14  553.41  193.71   1
   0 -18 -14  144.56  135.62   1
   0  18  14  320.10  184.54   2
   0 -18  1510986.61  646.34   1
   0  18 -1510716.39  685.45   4
   0  18  1510782.92  653.46   2
   0 -18 -1512085.84  535.65   1
   0  18  16  181.83  183.52   2
   0  18 -16  565.31  240.31   4
   0 -18  16  530.95  202.92   1
   0 -18  17 5053.25  468.50   1
   0  18  17 4371.86  444.59   2
   0  18 -17 3699.36  430.88   4
   0 -18  18 7050.34  554.82   1
   0  18 -18 7363.95  611.35   4
   0  18  18 7291.02  581.01   2
   0 -18  19  905.21  273.76   1
   0  18 -19  957.67  305.39   4
   0  18  19 1473.84  299.62   2
   0  18 -20 2738.86  425.90   4
   0  18  20 2259.99  355.80   2
   0 -18  20 2232.27  361.22   1
   0  19   0  191.79  124.67   4
   0  19   0   51.41   95.52   2
   0 -19   0   40.77   99.84   1
   0  19  -1  511.03  149.48   2
   0  19  -1  307.58  138.48   4
   0 -19   1  662.77  155.83   1
   0  19   1  527.39  142.36   2
   0  19   1  487.49  151.92   4
   0 -19  -1  376.52  116.24   1
   0  19   2 1085.02  182.97   4
   0 -19  -2  849.11  154.57   1
   0 -19   2  924.52  168.19   1
   0  19   2  783.09  168.17   2
   0  19  -2  733.85  159.34   4
   0  19  -2  892.99  177.42   2
   0  19   3 7787.06  400.51   4
   0 -19   3 7423.39  401.03   1
   0  19  -3 8059.59  450.12   4
   0 -19  -3 7670.20  397.59   1
   0  19   3 7485.26  453.32   2
   0  19  -3 7646.87  440.42   2
   0  19   3 7257.76  370.39   1
   0  19  -457339.67 1188.81   2
   0  19   455258.79  949.55   1
   0  19   458292.33 1055.16   4
   0  19   457902.43 1262.12   2
   0 -19  -460863.81 1113.87   1
   0  19   455744.68  954.36   4
   0 -19   458278.90 1125.87   1
   0  19  -458803.17 1219.59   4
   0  19   513317.90  624.65   2
   0 -19  -512813.10  513.18   1
   0  19  -511516.57  545.91   2
   0 -19   512575.53  549.47   1
   0  19   512753.72  455.22   4
   0  19   512367.18  450.72   1
   0  19  -512272.22  585.39   4
   0  19   513030.85  498.76   4
   0  19  -6 4602.93  380.50   4
   0 -19  -6 3831.20  292.09   1
   0  19   6 4224.21  289.91   4
   0  19   6 3858.70  263.63   4
   0  19  -6 4539.35  369.19   2
   0  19   6 4305.12  375.45   2
   0  19   6 3767.93  257.63   1
   0 -19   6 4054.51  334.52   1
   0 -19   7 3826.66  331.76   1
   0  19  -7 4485.97  377.17   2
   0  19  -7 4060.52  322.68   3
   0 -19  -7 3808.21  282.02   1
   0  19   7 3911.02  359.18   2
   0  19  -7 3595.09  349.51   4
   0  19   7 4268.38  291.66   4
   0  19   8 4950.82  314.42   4
   0  19   8 5929.68  461.74   2
   0  19  -8 5815.20  393.06   3
   0  19  -8 5346.18  423.38   2
   0 -19  -8 5368.37  323.97   1
   0  19  -8 4975.79  423.68   4
   0 -19   8 4850.75  374.82   1
   0  19  -9 1380.04  253.01   2
   0  19  -9 1394.33  256.89   4
   0 -19   9 1056.10  213.35   1
   0  19   9 1451.12  198.24   4
   0  19   9 1719.04  260.28   2
   0 -19  -9 1520.98  195.64   1
   0  19  -9 1734.58  237.83   3
   0  19 -10 9991.13  608.15   4
   0  19  1011029.58  469.33   4
   0  19  1010339.38  602.21   2
   0 -19  10 9972.87  554.39   1
   0  19 -1010037.39  489.27   3
   0 -19 -1011146.24  469.04   1
   0  19 -11 1177.30  185.75   3
   0 -19 -11 1250.44  191.27   1
   0  19  11 1445.89  261.32   2
   0  19 -11 1518.99  275.51   4
   0  19  11 1537.13  207.88   4
   0 -19  11 1494.92  242.42   1
   0  19 -12 7691.51  416.30   3
   0  19 -12 7449.71  543.94   4
   0 -19  12 7610.31  507.54   1
   0  19  12 8641.37  566.18   2
   0  19  12 8215.40  427.30   4
   0 -19 -12 8076.54  421.78   1
   0 -19  13  830.41  205.98   1
   0  19  13  953.19  234.86   2
   0 -19 -13  977.98  197.38   1
   0  19 -13  998.96  237.95   4
   0 -19  14 3421.90  380.30   1
   0 -19 -14 2565.01  259.74   1
   0  19 -14 3188.27  400.08   4
   0  19  14 3118.97  377.45   2
   0  19  15  281.23  190.96   2
   0 -19  15  484.07  213.46   1
   0  19 -15  -15.44  190.18   4
   0  19 -16  903.62  259.68   4
   0  19  16 1621.34  297.21   2
   0 -19  16 1506.79  276.93   1
   0  19 -17 1144.64  304.76   4
   0 -19  17  857.11  257.29   1
   0  19  17  653.89  248.67   2
   0  19 -18 6208.42  574.40   4
   0  19  18 6235.39  530.30   2
   0 -19  18 7205.29  564.40   1
   0  19 -19  -40.45  227.64   4
   0  19  19  294.58  223.69   2
   0 -19  19  221.68  214.82   1
   0 -20   015562.34  557.03   1
   0  20   014786.23  619.66   2
   0  20   015881.82  599.02   4
   0  20  -1 6801.01  401.63   4
   0  20   1 6543.69  390.06   4
   0  20  -1 7036.34  433.31   2
   0 -20  -1 7434.86  385.33   1
   0 -20   1 6810.15  378.05   1
   0  20   1 6466.51  418.76   2
   0  20  -215861.62  619.88   4
   0  20   215188.96  643.56   2
   0  20   214436.40  562.39   4
   0 -20   216420.72  588.76   1
   0  20  -217073.45  661.81   2
   0 -20  -215464.36  553.38   1
   0 -20   320907.52  674.19   1
   0  20  -320292.53  707.76   4
   0  20   322197.43  786.81   2
   0  20  -321347.53  732.43   2
   0 -20  -321171.36  649.78   1
   0  20   321910.29  669.19   4
   0  20   4 1588.90  202.31   4
   0  20   4 1406.97  223.18   2
   0  20  -4 1430.00  229.43   4
   0  20  -4 1367.07  216.46   2
   0 -20  -4 1086.74  176.97   1
   0 -20   4 1297.46  208.29   1
   0 -20  -5 3434.57  287.61   1
   0  20   5 3281.87  325.74   2
   0  20  -5 3343.43  328.57   4
   0  20  -5 3563.11  326.70   2
   0 -20   5 3506.69  305.35   1
   0  20   5 3320.85  273.26   4
   0  20   618406.51  601.35   4
   0  20   618778.54  760.16   2
   0  20  -620174.92  747.95   2
   0 -20  -620593.89  656.11   1
   0 -20   620025.79  714.03   1
   0  20  -619313.82  752.40   4
   0  20  -726411.14  880.44   2
   0 -20   725798.79  830.27   1
   0  20   723951.75  681.85   4
   0 -20  -727501.98  751.21   1
   0  20  -728125.81  927.01   4
   0  20   726332.00  910.62   2
   0 -20  -8  456.44  146.66   1
   0  20  -8  403.64  160.27   3
   0 -20   8  560.93  172.75   1
   0  20  -8  695.39  210.37   4
   0  20   8  513.77  175.82   2
   0  20  -8  908.22  219.93   2
   0  20   8  583.27  145.93   4
   0  20   9    1.69  134.52   2
   0 -20  -9  157.12  121.47   1
   0  20   9  270.53  137.52   4
   0 -20   9  142.09  142.46   1
   0  20  -9  367.27  190.74   2
   0  20  -9  227.51  132.08   3
   0  20  -9  -67.50  146.35   4
   0 -20  1014765.95  671.60   1
   0  20  1015193.28  558.00   4
   0 -20 -1015879.72  584.57   1
   0  20  1015524.85  744.16   2
   0  20 -1014370.78  728.14   4
   0  20 -1014670.38  750.84   2
   0  20 -11  227.87  191.53   4
   0  20  11  125.00  126.47   4
   0 -20 -11  108.53  117.46   1
   0  20 -11  160.97  140.71   3
   0 -20  11   -3.53  130.99   1
   0  20  11  180.91  155.81   2
   0  20  12 7507.88  544.72   2
   0 -20 -12 8771.02  445.24   1
   0 -20  12 9316.99  560.56   1
   0  20  12 8694.85  438.78   4
   0  20 -12 8292.78  575.38   4
   0 -20  13  112.67  140.89   1
   0 -20 -13  284.06  148.98   1
   0  20 -13  372.24  210.82   4
   0  20  13  587.17  204.73   2
   0 -20  1417557.87  796.04   1
   0  20 -1419427.02  911.88   4
   0  20  1417252.20  823.04   2
   0 -20  15 5745.51  480.78   1
   0  20 -15 5140.49  505.21   4
   0  20  15 5288.23  483.69   2
   0  20 -16 5070.81  504.80   4
   0  20  16 5973.73  519.32   2
   0 -20  16 5087.79  466.96   1
   0  20  17 2927.41  385.35   2
   0 -20  17 3115.68  393.05   1
   0  20 -17 3654.26  448.07   4
   0  20 -18 1211.88  306.07   4
   0 -20  18  795.91  245.75   1
   0  20  18  859.05  246.23   2
   0  20 -19  597.81  274.28   4
   0 -20  19   83.66  180.13   1
   0  20  19   97.20  201.47   2
   0  21   0  130.94  132.65   2
   0  21   0  -95.86  136.53   4
   0 -21   0  374.43  142.64   1
   0 -21   1  341.32  128.22   1
   0  21  -1  562.77  173.87   2
   0  21   1  372.94  161.57   2
   0  21  -1  171.43  121.30   4
   0 -21  -1  198.40  119.78   1
   0  21   1  642.01  165.95   4
   0  21   2 2857.42  300.03   2
   0  21  -2 3751.19  334.13   2
   0  21  -2 2920.50  290.78   4
   0  21   2 3313.22  287.95   4
   0 -21   2 2985.82  263.29   1
   0 -21  -2 3257.83  276.47   1
   0 -21   3 8944.03  446.69   1
   0  21   3 9116.49  515.26   2
   0  21  -3 8580.45  472.87   4
   0 -21  -3 8156.47  412.99   1
   0  21   3 8679.73  438.96   4
   0  21  -3 9435.66  506.24   2
   0  21  -4  229.05  146.42   4
   0  21   4  418.63  144.08   4
   0 -21   4  513.91  156.08   1
   0 -21  -4  598.41  159.31   1
   0  21   4  312.46  156.28   2
   0  21  -4  415.65  142.15   2
   0  21  -5  316.04  150.78   4
   0  21  -5  112.79  133.16   2
   0 -21   5  559.50  171.91   1
   0  21   5  125.47  122.63   4
   0 -21  -5  108.86  131.31   1
   0  21   5    3.72  131.65   2
   0 -21  -6 5907.97  365.82   1
   0  21  -6 6358.31  449.57   4
   0  21   6 5918.18  440.36   2
   0  21  -6 6538.40  437.65   2
   0 -21   6 5864.04  404.31   1
   0  21   6 6003.00  361.42   4
   0  21  -7 6180.42  456.66   4
   0  21   7 4181.37  378.91   2
   0  21   7 5740.38  352.71   4
   0 -21  -7 5513.32  360.20   1
   0  21  -7 5084.99  404.84   2
   0 -21   7 5129.68  389.14   1
   0  21   829490.07  993.80   2
   0 -21   828143.48  903.87   1
   0  21  -828419.62  961.85   2
   0  21  -829183.59  988.97   4
   0  21   829183.08  770.32   4
   0  21  -827456.39  847.94   3
   0 -21  -830272.50  803.74   1
   0  21   9 7212.82  514.29   2
   0  21  -9 6931.88  506.67   4
   0 -21   9 7077.11  472.63   1
   0  21  -9 7240.23  518.35   2
   0  21   9 7070.13  391.09   4
   0  21  -9 7608.32  454.86   3
   0 -21  -9 7362.11  404.30   1
   0  21  10 5018.30  341.63   4
   0  21 -10 4080.15  404.28   4
   0 -21  10 4205.59  385.40   1
   0 -21 -10 4788.98  340.72   1
   0  21  10 5125.83  448.97   2
   0  21 -10 4739.06  446.33   2
   0  21 -10 4856.22  365.77   3
   0 -21 -11 5734.54  373.23   1
   0  21  11 5447.38  357.05   4
   0  21  11 6161.71  489.95   2
   0  21 -11 5596.71  480.77   4
   0 -21  11 5169.54  428.79   1
   0  21 -12  325.88  228.06   4
   0 -21  12  438.47  206.38   1
   0  21  12  530.53  195.95   2
   0  21 -13  748.33  238.66   4
   0  21  13 1045.79  249.55   2
   0 -21  13  758.22  214.23   1
   0  21 -14 4635.46  471.22   4
   0  21  14 5044.87  473.14   2
   0 -21  14 3791.91  389.58   1
   0  21 -15  549.19  239.14   4
   0  21  15  547.15  198.64   2
   0 -21  15  845.77  233.18   1
   0 -21  16 9665.80  622.41   1
   0  21  16 8674.41  618.12   2
   0  21 -16 9523.28  676.79   4
   0  21 -17 1101.94  289.02   4
   0 -21  17 1072.26  288.23   1
   0  21  17  767.03  262.65   2
   0  21 -18  556.32  294.96   4
   0  21  18  189.43  195.75   2
   0 -21  18   74.03  187.37   1
   0 -21  19   61.93  190.92   1
   0  21 -19  -40.82  207.96   4
   0 -22   0 2098.00  232.68   1
   0  22   0 2627.18  297.95   2
   0  22   0 2360.78  257.91   4
   0  22   1 3694.49  311.04   4
   0 -22   1 3332.92  278.95   1
   0  22  -1 3800.33  340.31   2
   0  22   1 3331.56  318.87   2
   0  22  -1 3190.80  295.25   4
   0 -22  -1 3200.41  270.99   1
   0  22   2 4385.92  324.51   4
   0 -22   2 4126.97  318.13   1
   0  22   2 4309.67  363.02   2
   0  22  -2 4891.17  358.03   4
   0 -22  -2 5133.80  339.84   1
   0  22  -2 5210.09  395.07   2
   0  22  -317966.44  685.69   4
   0 -22   317334.20  630.60   1
   0  22  -317918.31  703.87   2
   0  22   317763.81  728.34   2
   0 -22  -317971.25  604.05   1
   0  22   318962.76  644.84   4
   0  22   4  416.12  143.70   4
   0  22  -4  826.32  189.12   4
   0 -22  -4  916.27  174.35   1
   0  22  -4   12.62  112.33   2
   0  22   4  316.42  142.60   2
   0 -22   4  659.20  170.52   1
   0  22  -525738.30  865.98   4
   0  22  -525126.71  836.24   2
   0 -22  -529207.26  797.11   1
   0 -22   526930.99  815.35   1
   0  22   527729.10  764.26   4
   0  22   526123.09  907.31   2
   0  22   6 2801.61  264.82   4
   0 -22   6 3034.67  299.97   1
   0  22   6 3007.59  326.21   2
   0  22  -6 3793.36  363.75   4
   0 -22  -6 3179.13  290.35   1
   0  22  -6 3326.71  331.86   2
   0  22  -7  359.00  178.57   2
   0  22   7  828.45  208.10   2
   0  22   7  521.77  168.15   4
   0 -22   7  554.72  174.24   1
   0  22  -7  998.46  233.78   4
   0 -22  -7  393.27  150.49   1
   0 -22   8 1300.68  234.88   1
   0 -22  -8 1465.75  222.91   1
   0  22   8 1821.15  268.10   2
   0  22  -8 1705.44  287.26   4
   0  22  -8 1354.96  228.28   3
   0  22  -8 1386.33  253.44   2
   0  22   8 1625.00  217.54   4
   0 -22   9 3868.08  374.48   1
   0 -22  -9 3792.07  312.71   1
   0  22  -9 3379.80  368.19   2
   0  22  -9 4341.59  409.48   4
   0  22   9 4077.89  407.00   2
   0  22   9 3850.58  318.32   4
   0  22  -9 4553.10  369.72   3
   0 -22  10  928.13  207.93   1
   0  22  10  624.29  162.20   4
   0  22 -10  894.34  192.11   3
   0  22 -10  859.27  253.76   2
   0  22 -10  794.81  215.12   4
   0  22  10  970.45  237.31   2
   0 -22 -10  967.95  197.73   1
   0  22 -11 3964.26  413.73   4
   0 -22  11 3633.00  368.56   1
   0  22  11 2988.01  371.06   2
   0  22 -12  472.89  225.91   4
   0 -22  12  464.01  184.19   1
   0  22  12  621.80  223.19   2
   0 -22  1323443.15  913.51   1
   0  22 -1323182.16  982.70   4
   0  22  1323702.85  974.74   2
   0  22 -14  934.88  271.87   4
   0  22  14 1047.26  265.90   2
   0 -22  15 3761.59  403.22   1
   0  22  15 3999.56  439.00   2
   0  22 -15 3287.61  413.45   4
   0  22 -16  765.88  268.33   4
   0  22  16  951.33  262.94   2
   0 -22  16 1290.45  284.23   1
   0  22  17 2729.50  386.62   2
   0 -22  17 3562.35  406.78   1
   0  22  18  252.74  210.14   2
   0  22 -18  430.74  264.65   4
   0 -22  18  193.83  194.38   1
   0  23   0  492.50  172.86   4
   0 -23   0  233.98  120.13   1
   0  23   0  190.82  143.92   2
   0  23  -1 3372.26  329.04   2
   0  23   1 2744.80  311.85   2
   0 -23  -1 3373.70  276.00   1
   0  23  -1 3043.72  293.69   4
   0  23   1 3541.95  311.41   4
   0 -23   1 2942.35  272.59   1
   0  23  -2 9286.50  527.28   2
   0  23   2 9347.85  534.52   2
   0 -23  -2 8682.92  421.66   1
   0  23  -2 9149.54  488.75   4
   0  23   2 8981.69  457.02   4
   0 -23   2 9128.83  456.62   1
   0  23   3 3003.08  325.98   2
   0  23   3 2386.56  256.51   4
   0 -23  -3 2469.53  237.22   1
   0 -23   3 2336.33  254.14   1
   0  23  -3 2652.40  305.45   2
   0  23  -3 2145.19  265.62   4
   0 -23   4 6844.61  416.58   1
   0  23  -4 6865.36  449.61   2
   0  23   4 7164.02  485.30   2
   0 -23  -4 7311.29  397.04   1
   0  23   4 6499.43  387.87   4
   0  23  -4 6944.50  454.79   4
   0  23  -5 5633.49  428.26   4
   0  23  -5 5174.10  402.48   2
   0  23   5 5844.79  375.32   4
   0  23   5 5661.78  438.61   2
   0 -23   5 5390.79  382.11   1
   0 -23  -5 4991.04  348.57   1
   0 -23  -6 6650.01  406.50   1
   0  23   6 5995.20  375.33   4
   0  23   6 7090.49  500.50   2
   0  23  -6 6061.89  441.06   2
   0  23  -6 6245.77  459.08   4
   0 -23   6 5817.60  411.91   1
   0 -23  -715937.98  622.31   1
   0  23   717416.15  775.84   2
   0  23   716940.92  610.04   4
   0  23  -714955.73  694.00   2
   0 -23   715350.55  658.96   1
   0  23  -715555.16  717.73   4
   0  23  -8  143.99  148.71   4
   0 -23   8   71.91  133.40   1
   0  23   8  -53.62  132.12   4
   0 -23  -8  -39.64  135.55   1
   0  23   8   -0.43  137.29   2
   0  23  -8  443.59  184.42   3
   0  23  -8  -71.53  154.54   2
   0  23  -922134.31  890.89   4
   0  23   920773.49  869.03   2
   0 -23   921611.84  819.66   1
   0 -23  -922726.71  744.96   1
   0  23  -921934.40  894.95   2
   0  23  -919801.42  730.05   3
   0 -23  10  830.89  212.13   1
   0  23  10  959.53  224.34   2
   0  23 -10 1002.36  258.81   4
   0  23 -10  988.50  252.72   2
   0  23 -11 4994.31  470.91   4
   0  23  11 5129.45  459.39   2
   0 -23  11 4821.53  425.01   1
   0  23  12 1678.66  306.80   2
   0 -23  12 1540.08  277.75   1
   0  23 -12 1225.25  281.12   4
   0  23  13 3789.50  421.41   2
   0 -23  13 3454.41  374.93   1
   0  23 -13 4098.15  446.32   4
   0  23 -14  358.89  226.80   4
   0 -23  14  868.62  236.02   1
   0  23  14  883.10  249.50   2
   0  23 -15 1992.06  346.99   4
   0 -23  15 1587.15  294.57   1
   0 -23  16 1824.50  318.22   1
   0  23 -16 1611.10  341.89   4
   0  23  16 1373.95  316.06   2
   0 -23  17 4971.41  468.71   1
   0  23 -17 3825.51  471.64   4
   0  23  17 4945.58  497.09   2
   0 -23  18 1033.66  281.74   1
   0  23 -18 1495.70  358.53   4
   0  24   0 4909.01  357.74   4
   0  24   0 5334.71  409.06   2
   0 -24   0 5741.45  355.13   1
   0  24   1 1089.59  210.72   4
   0  24  -1 1663.42  246.51   2
   0  24  -1 1284.81  209.49   4
   0 -24  -1  925.61  177.87   1
   0 -24   1 1089.70  185.61   1
   0  24   1 1043.38  217.44   2
   0 -24  -216310.72  578.82   1
   0 -24   214877.56  583.74   1
   0  24  -214888.76  626.30   4
   0  24   216817.59  720.43   2
   0  24  -215989.90  689.51   2
   0  24   216356.60  624.27   4
   0 -24  -3 7444.05  399.83   1
   0  24   3 6694.84  403.32   4
   0  24  -3 6562.65  450.99   2
   0  24   3 6630.27  471.19   2
   0 -24   3 6753.60  409.00   1
   0  24  -3 6803.73  442.99   4
   0  24   4 1345.28  242.78   2
   0 -24  -4  855.82  176.19   1
   0  24  -4  902.30  202.52   2
   0  24  -4  733.63  213.35   4
   0  24   4  897.60  187.47   4
   0 -24   4  809.55  189.68   1
   0  24   5 6082.31  381.86   4
   0  24   5 6320.77  477.25   2
   0 -24  -5 6474.36  387.16   1
   0  24  -5 5339.34  413.49   2
   0 -24   5 5965.17  410.30   1
   0  24  -5 5289.38  418.00   4
   0  24   6   75.39  144.87   4
   0  24  -6  216.93  156.63   2
   0 -24   6  424.52  163.66   1
   0 -24  -6   88.52  132.24   1
   0  24   6  191.63  167.96   2
   0  24  -6  296.97  181.28   4
   0 -24   736228.00 1013.38   1
   0  24  -735521.00 1065.89   2
   0  24   737274.87  911.74   4
   0  24  -735760.31 1090.57   4
   0 -24  -738399.07  953.24   1
   0  24   735496.95 1111.93   2
   0 -24   8 1669.44  256.40   1
   0  24   8 1239.79  244.31   2
   0  24  -8 1419.85  267.62   2
   0  24  -8 1297.17  234.93   3
   0  24  -8 1892.56  302.34   4
   0  24  -9  121.30  164.04   4
   0  24  -9   10.45  163.19   2
   0  24   9  384.31  185.93   2
   0 -24   9  184.03  159.85   1
   0  24 -10  239.69  186.96   4
   0 -24  10  177.49  163.88   1
   0  24 -10  175.86  184.84   2
   0  24  10  216.20  174.64   2
   0  24  11  900.00  236.28   2
   0  24 -11  891.44  238.96   4
   0 -24  11 1348.28  256.76   1
   0 -24  12 9602.76  591.27   1
   0  24  1210570.59  660.14   2
   0  24 -1210037.36  653.61   4
   0 -24  13  104.69  163.05   1
   0  24 -13  508.55  232.01   4
   0  24  13  354.28  217.35   2
   0  24  14 4144.71  435.52   2
   0 -24  14 3489.14  391.32   1
   0  24 -15 8351.79  637.55   4
   0 -24  15 8505.13  583.65   1
   0  24  15 7536.99  598.05   2
   0  24 -16  345.61  247.95   4
   0  24  16  356.72  223.71   2
   0 -24  16  584.30  233.05   1
   0  24  17 2158.87  361.89   2
   0  24 -17 1813.76  373.67   4
   0 -24  17 1993.32  342.08   1
   0  25   0  320.76  146.11   4
   0 -25   0  168.70  118.09   1
   0  25   0 -136.12  121.80   2
   0 -25  -1 5730.30  356.08   1
   0 -25   1 6051.70  375.75   1
   0  25   1 5953.44  444.60   2
   0  25  -1 6213.92  447.81   2
   0  25   1 5397.64  375.47   4
   0  25  -1 5072.83  376.57   4
   0  25   2 1723.09  236.84   4
   0  25  -2 1650.79  248.00   4
   0 -25  -2 1591.79  208.84   1
   0  25   2 1074.75  231.03   2
   0 -25   2 1425.56  214.45   1
   0  25  -2 1380.70  237.50   2
   0 -25  -3  682.71  165.48   1
   0 -25   3  380.18  140.15   1
   0  25   3  441.74  153.97   4
   0  25  -3  714.61  183.16   2
   0  25   3  483.24  175.52   2
   0  25  -3  830.16  199.66   4
   0  25   418127.35  646.40   4
   0 -25  -417770.13  610.92   1
   0  25   416978.25  752.38   2
   0  25  -416306.82  703.92   2
   0  25  -418975.02  747.41   4
   0 -25   418853.58  690.51   1
   0  25  -5 1459.89  256.54   4
   0  25   5 1954.60  248.09   4
   0 -25   5 1131.70  210.94   1
   0 -25  -5 1732.47  230.63   1
   0  25  -5 2094.76  277.82   2
   0  25   5 1508.35  270.45   2
   0 -25   6 1377.22  241.53   1
   0  25  -6 1793.00  285.91   4
   0 -25  -6 1891.08  241.30   1
   0  25  -6 1974.43  288.35   2
   0  25  -710990.35  626.92   4
   0 -25   712061.93  599.51   1
   0  25   711071.68  639.80   2
   0  25  -710276.25  589.63   2
   0  25   8 1238.69  248.68   2
   0  25  -8 1452.06  282.12   4
   0 -25   8 1452.46  247.41   1
   0  25  -8 2033.46  300.60   2
   0  25  -9 1615.25  273.45   4
   0  25  -9 1694.54  286.76   2
   0 -25   9 2017.42  286.70   1
   0  25   9 1838.35  299.65   2
   0  25 -10 2748.12  381.71   2
   0  25  10 2887.07  367.39   2
   0 -25  10 2447.34  314.53   1
   0  25 -10 3632.79  397.90   4
   0  25 -11 4834.19  455.24   4
   0  25  11 3907.94  415.76   2
   0 -25  11 3985.31  402.22   1
   0  25  12 3810.91  416.44   2
   0  25 -12 2602.02  378.01   4
   0 -25  12 2859.27  356.09   1
   0  25  13 1265.76  284.95   2
   0 -25  13 1035.17  252.58   1
   0  25 -13 1241.08  297.23   4
   0  25  14 2914.27  392.27   2
   0 -25  14 3269.53  382.01   1
   0  25 -14 2182.78  367.27   4
   0 -25  15  126.88  189.80   1
   0  25 -15  166.54  221.45   4
   0  25  15  164.19  216.13   2
   0  25 -16  499.26  268.51   4
   0 -25  16  677.87  252.18   1
   0  25  16  235.99  194.85   2
   0 -25  17  980.13  278.63   1
   0  25 -17  396.35  238.64   4
   0  26   0 4267.79  342.31   4
   0 -26   0 4616.99  330.29   1
   0  26   0 4421.79  395.45   2
   0  26  -117878.37  683.02   4
   0 -26  -116534.85  595.14   1
   0  26   116866.10  736.12   2
   0  26   117167.45  645.51   4
   0 -26   118197.99  638.64   1
   0  26  -116538.71  730.23   2
   0  26   2  410.35  164.01   2
   0 -26  -2  594.10  159.41   1
   0  26  -2  519.57  173.69   4
   0 -26   2  362.43  161.30   1
   0  26  -2  287.33  160.78   2
   0  26   2  338.78  168.07   4
   0  26   3  -31.73  129.81   2
   0  26   3   79.93  136.00   4
   0 -26  -3   55.49  111.51   1
   0 -26   3  415.70  160.56   1
   0  26  -3   -9.07  128.10   2
   0  26  -3   68.92  131.68   4
   0  26  -4 5763.96  443.16   2
   0 -26   4 6376.92  419.60   1
   0  26   4 6080.48  465.50   2
   0  26  -4 6131.47  439.37   4
   0 -26  -4 5853.04  365.68   1
   0  26   4 6479.54  402.80   4
   0  26  -513798.36  657.14   2
   0  26   512659.59  669.60   2
   0 -26   513933.81  614.79   1
   0  26  -515274.27  699.29   4
   0  26  -612787.30  658.11   4
   0 -26   613311.70  614.54   1
   0  26   612443.31  670.04   2
   0  26  -612781.12  647.79   2
   0  26   7  681.88  241.57   2
   0 -26   7  734.11  196.95   1
   0  26  -7  609.61  198.91   2
   0  26  -7  489.80  206.61   4
   0  26  -819246.84  837.34   4
   0  26  -817170.00  789.60   2
   0 -26   818957.97  769.17   1
   0  26   819082.42  851.73   2
   0 -26   9  -34.61  147.29   1
   0  26   9  225.05  205.32   2
   0  26  -9  -19.98  168.36   4
   0  26  -9   92.83  173.34   2
   0  26 -10  473.51  208.18   2
   0  26 -10  147.99  167.98   4
   0 -26  10  724.01  213.16   1
   0  26  10 1028.17  258.27   2
   0  26  11  365.71  214.17   2
   0  26 -11  -31.59  177.14   4
   0 -26  11 -218.43  178.67   1
   0 -26  12 1080.22  232.47   1
   0  26 -12 1427.04  295.41   4
   0  26  12 2000.47  314.13   2
   0  26 -13  798.95  267.15   4
   0  26  13  597.14  224.01   2
   0 -26  13  253.18  191.09   1
   0  26  14 1505.86  315.87   2
   0 -26  14 1169.84  253.73   1
   0  26 -14 1583.16  327.58   4
   0 -26  15  160.50  191.45   1
   0  26 -15   -8.64  196.58   4
   0  26  15  397.78  214.59   2
   0  26 -16   96.70  215.97   4
   0 -26  16 -120.92  195.90   1
   0  27   0  256.15  163.23   4
   0 -27   0  246.73  141.00   1
   0  27   0   94.07  138.67   2
   0  27   1 1127.86  203.94   4
   0  27  -1 1320.98  231.74   2
   0 -27   1 1187.32  200.84   1
   0  27   1 1033.00  225.88   2
   0  27  -1 1105.25  207.04   4
   0 -27  -1  808.11  178.87   1
   0  27   2 5760.83  395.72   4
   0  27  -2 5386.06  425.71   2
   0 -27  -2 5296.82  351.77   1
   0  27   2 5926.27  451.17   2
   0 -27   2 5838.75  387.71   1
   0  27  -2 5778.82  409.71   4
   0 -27  -3 9142.63  450.26   1
   0  27  -3 8993.35  520.07   4
   0  27   3 8678.83  545.61   2
   0  27  -3 8463.22  529.59   2
   0 -27   3 8120.42  461.94   1
   0  27  -4 4772.37  401.82   2
   0 -27   4 4475.47  356.73   1
   0  27  -4 4787.10  402.93   4
   0  27   4 4657.55  415.69   2
   0  27  -5 3262.09  346.14   2
   0  27  -5 3865.92  383.01   4
   0  27   5 3264.47  368.77   2
   0 -27   5 2830.73  301.30   1
   0  27  -6 4245.02  406.14   2
   0  27   6 3731.66  395.80   2
   0 -27   6 3549.93  340.48   1
   0  27  -6 3737.71  382.33   4
   0  27  -7  463.08  199.36   2
   0  27   7  524.95  195.69   2
   0 -27   7  597.07  208.02   1
   0  27  -7  706.94  231.29   4
   0  27  -8 4420.92  420.46   4
   0 -27   8 4616.14  404.96   1
   0  27  -8 4535.21  431.94   2
   0  27   8 4768.17  444.60   2
   0  27  -9 2436.53  325.79   4
   0  27   9 2554.30  346.29   2
   0 -27   9 2482.85  308.24   1
   0  27  -9 2380.85  345.83   2
   0 -27  10 1363.10  252.99   1
   0  27  10 1128.46  255.13   2
   0  27 -10  818.42  245.92   4
   0  27  11 3209.98  399.49   2
   0 -27  11 3673.71  375.32   1
   0  27 -11 3593.61  424.86   4
   0 -27  12   25.25  155.25   1
   0  27 -12  207.07  206.94   4
   0  27  12  354.69  217.14   2
   0  27  13 2137.85  346.26   2
   0 -27  13 1886.07  303.57   1
   0  27 -13 2599.57  383.01   4
   0  27  14  453.56  215.60   2
   0 -27  14  773.92  230.49   1
   0  27 -14  356.64  234.71   4
   0  27 -15 1495.30  336.36   4
   0 -27  15  902.46  250.27   1
   0  27 -16 4504.33  509.74   4
   0 -27  16 4567.16  454.72   1
   0  28   0  405.87  170.32   4
   0  28   0  355.50  172.38   2
   0 -28   0  265.51  141.39   1
   0  28  -1 3063.47  346.74   2
   0 -28   1 3395.84  297.93   1
   0  28   1 3702.39  334.13   4
   0  28  -1 3896.83  345.88   4
   0 -28  -1 2840.22  278.24   1
   0  28   1 3696.31  375.16   2
   0  28   2 7277.59  508.57   2
   0  28  -2 7328.43  499.40   2
   0  28  -2 7718.39  480.26   4
   0 -28   2 7763.39  447.12   1
   0  28  -3 1184.21  240.72   2
   0  28  -3 1004.19  215.18   4
   0  28   3 1033.04  231.60   2
   0 -28   3  627.25  195.16   1
   0  28  -4  468.83  204.03   4
   0 -28   4  329.56  168.89   1
   0  28   4    3.44  150.23   2
   0  28  -4  111.56  152.34   2
   0  28  -511118.13  615.53   2
   0  28  -510179.97  585.75   4
   0 -28   5 9783.62  528.71   1
   0  28   5 9414.77  595.13   2
   0  28   6 7251.15  541.54   2
   0 -28   6 7703.63  485.51   1
   0  28  -6 7243.32  518.84   4
   0  28  -6 7684.72  522.60   2
   0 -28   7 1210.31  242.35   1
   0  28  -7 1391.55  263.75   4
   0  28   7 1637.15  285.38   2
   0  28  -7 1532.17  279.13   2
   0  28  -8  312.84  195.07   2
   0  28   8  355.89  189.94   2
   0 -28   8  259.14  165.99   1
   0  28  -8   16.52  161.91   4
   0 -28   9 5769.93  451.04   1
   0  28  -9 5572.10  485.54   4
   0  28   9 4387.26  443.06   2
   0  28  -9 4998.30  467.08   2
   0 -28  10  378.03  194.97   1
   0  28 -10  620.63  236.60   4
   0  28 -11  580.71  217.91   4
   0  28  11  352.73  204.30   2
   0 -28  11 1014.69  251.96   1
   0  28  12 1581.39  310.64   2
   0  28 -12 2068.52  340.34   4
   0 -28  12 1815.75  296.95   1
   0  28  13 1414.84  296.55   2
   0  28 -13 1017.95  288.48   4
   0 -28  13 1140.34  272.42   1
   0  28 -14  317.96  225.55   4
   0  28  14  374.16  224.84   2
   0 -28  14  430.93  207.62   1
   0  28 -15 1848.69  359.44   4
   0 -28  15 1454.56  301.33   1
   0  29   0  -50.40  152.81   2
   0 -29   0  247.22  143.11   1
   0  29  -1 7519.44  513.96   2
   0 -29   1 8117.78  443.24   1
   0  29  -1 7649.29  471.06   4
   0  29   1 8398.74  552.59   2
   0 -29   2 2889.64  293.74   1
   0  29   2 2179.11  299.14   2
   0  29  -2 2203.41  303.50   2
   0  29  -2 2537.77  303.34   4
   0 -29   3 3723.66  330.40   1
   0  29  -3 3875.71  375.87   2
   0  29   3 4195.60  409.75   2
   0  29  -3 4661.95  399.73   4
   0 -29   4 4339.09  362.04   1
   0  29  -4 4795.41  418.87   4
   0  29  -4 4178.54  392.58   2
   0  29   4 4282.43  412.12   2
   0  29   5 1899.20  298.58   2
   0 -29   5 2546.04  299.52   1
   0  29  -5 2675.99  338.41   2
   0  29  -5 2838.50  343.82   4
   0  29   6 1734.78  294.39   2
   0  29  -6 1485.46  275.71   4
   0 -29   6 1136.51  221.40   1
   0  29  -6 1744.83  290.85   2
   0 -29   7 1751.22  262.44   1
   0  29   7 1875.14  307.24   2
   0  29  -7 2538.66  338.52   2
   0  29  -7 2516.90  343.56   4
   0  29  -8  454.35  201.20   2
   0 -29   8  252.35  178.90   1
   0  29   8  362.89  199.49   2
   0  29  -8  218.17  193.60   4
   0 -29   9 2669.68  326.64   1
   0  29  -9 2232.98  334.97   4
   0  29   9 2191.60  345.61   2
   0  29 -10  542.45  235.20   4
   0  29  10  200.69  170.78   2
   0 -29  10  -38.83  151.60   1
   0  29 -11  753.25  257.42   4
   0  29  11 1183.89  285.46   2
   0 -29  11  781.30  219.75   1
   0 -29  12  747.11  226.51   1
   0  29 -12 1352.59  308.37   4
   0  29  12  953.95  257.27   2
   0  29 -13  285.25  228.78   4
   0  29  13   15.04  182.35   2
   0 -29  13  173.30  183.23   1
   0 -29  14   -0.94  183.87   1
   0  29 -14 -116.62  213.04   4
   0  30   0  304.71  189.17   2
   0  30   117009.44  782.38   2
   0  30  -116491.67  758.19   2
   0 -30   2  692.03  192.96   1
   0  30   2  636.86  213.04   2
   0  30  -2  361.68  187.32   2
   0 -30   3 2546.12  292.14   1
   0  30  -3 2183.90  308.09   2
   0  30  -3 2299.45  310.99   4
   0  30   3 1930.51  298.05   2
   0  30  -4 4046.45  378.90   4
   0  30  -4 3580.88  373.87   2
   0  30   4 3277.49  370.09   2
   0 -30   4 4030.24  349.45   1
   0  30  -5 1509.27  283.85   2
   0 -30   5 1875.19  268.27   1
   0  30  -5 1054.70  243.03   4
   0  30   5 1528.39  289.90   2
   0 -30   6 1050.33  222.44   1
   0  30   6 1047.81  259.69   2
   0  30  -6 1097.24  249.38   2
   0  30  -6 1594.39  286.39   4
   0 -30   7 1583.47  263.92   1
   0  30  -7 1998.39  302.03   2
   0  30  -7 1859.92  309.06   4
   0  30   7 2303.80  332.44   2
   0 -30   8  615.07  204.64   1
   0  30   8  675.97  218.58   2
   0  30  -8  482.56  219.82   4
   0 -30   9  429.24  190.23   1
   0  30  -9  940.98  268.83   4
   0  30   9  367.32  194.58   2
   0  30 -10 4671.84  464.42   4
   0  30  10 4296.73  452.72   2
   0 -30  10 3974.37  397.59   1
   0  30  11 2224.26  354.00   2
   0  30 -11 1438.66  305.56   4
   0 -30  11 1861.24  300.50   1
   0  30  12  721.51  245.92   2
   0 -30  12  965.39  245.18   1
   0  30 -12 1141.59  292.27   4
   0  30 -13  612.73  270.14   4
   0 -30  13  920.22  242.87   1
   0  30 -14 1207.54  335.87   4
   0 -30  14 1212.71  280.88   1
   0  31   0 1004.81  272.24   2
   0  31   1 2011.67  317.43   2
   0  31  -1 2212.14  313.72   2
   0  31  -2 2373.82  317.18   2
   0  31   2 2517.00  342.73   2
   0  31  -3 9375.74  583.19   2
   0  31   3 7903.35  555.90   2
   0  31   4 4216.18  420.33   2
   0  31  -4 3366.60  367.91   2
   0 -31   4 3393.94  340.42   1
   0  31   5 3806.27  397.14   2
   0  31  -5 4140.29  400.44   4
   0 -31   5 4192.26  371.91   1
   0  31  -5 3728.14  382.63   2
   0  31  -6  -80.42  156.79   2
   0 -31   6  153.10  162.54   1
   0  31  -6  -39.10  171.20   4
   0  31   6  148.50  176.83   2
   0 -31   7  161.54  157.06   1
   0  31  -7  334.88  200.55   4
   0  31   7  488.42  202.21   2
   0  31  -8  -43.85  171.70   4
   0  31   8  403.77  219.03   2
   0 -31   8  200.71  175.82   1
   0 -31   9 1168.39  243.87   1
   0  31  -9 1512.24  295.93   4
   0  31   9  961.82  266.02   2
   0 -31  10  674.54  208.08   1
   0  31 -10 1137.30  281.64   4
   0  31  10  771.65  245.52   2
   0 -31  11 1254.44  266.09   1
   0  31 -11  974.31  288.16   4
   0  31  11 1290.13  316.07   2
   0  31 -12  129.82  210.21   4
   0 -31  12  388.41  222.84   1
   0  31 -13  230.73  236.28   4
   0 -31  13  439.92  217.17   1
   0  32   027507.89 1002.48   2
   0  32  -1 2435.39  334.30   2
   0  32   1 3039.20  361.66   2
   0  32   2  556.36  205.54   2
   0  32  -2  766.58  220.92   2
   0  32   3 6521.30  515.67   2
   0  32  -3 6888.91  508.91   2
   0  32  -4 1183.55  254.44   2
   0  32   4 1723.49  293.65   2
   0  32   5  404.59  202.08   2
   0  32  -5  264.75  188.09   2
   0  32   6  496.48  207.56   2
   0  32   7  191.05  203.56   2
   0 -32   7  217.84  169.73   1
   0 -32   8 1072.77  241.08   1
   0  32  -8 1023.92  268.72   4
   0  32   8 1428.46  301.51   2
   0  32  -9  -36.22  185.26   4
   0 -32   9   84.32  170.07   1
   0  32   9   97.20  204.72   2
   0 -32  10 3226.81  366.43   1
   0  32 -10 3235.86  403.61   4
   0  32  10 3330.23  413.86   2
   0  32 -11  173.21  225.01   4
   0 -32  11  179.70  185.99   1
   0  32 -12 1613.06  338.79   4
   0 -32  12 1797.15  320.96   1
   0  33   0  332.27  194.31   2
   0  33  -1 1074.25  244.35   2
   0  33   1 1751.85  312.74   2
   0  33   2 4758.92  454.83   2
   0  33  -2 3436.31  381.66   2
   0  33  -3  811.66  232.68   2
   0  33   3  701.95  229.14   2
   0  33   4 1487.46  288.15   2
   0  33  -4 1638.26  288.74   2
   0  33   5 1208.48  267.12   2
   0  33   6  707.35  241.52   2
   0  33   7  639.96  217.13   2
   0  33   8 4206.67  447.10   2
   0  33   9 1473.49  292.59   2
   0  34   0  178.12  190.89   2
   0  34  -1  769.89  226.94   2
   0  34   1  880.96  239.91   2
   0  34  -2 2405.74  337.45   2
   0  34   2 3098.37  381.82   2
   0  34   3  322.76  202.58   2
   0  34  -3   72.79  166.52   2
   0  34   4  846.20  247.98   2
   0  34   5  -39.65  171.35   2
   0  34   6 1143.03  283.74   2
   0  34   7  358.79  224.91   2
   0  35   0  106.64  190.74   2
   0  35  -1 2759.32  366.23   2
   0  35   1 3102.62  377.51   2
   0  35   2  448.87  227.71   2
   0  35  -2  297.38  203.78   2
   0  35   3  514.96  232.46   2
   0  35   4  929.37  262.17   2
   0  35   5  189.42  202.87   2
   0  35   6  230.80  206.11   2
   0  36   0   91.39  186.68   2
   0  36   1  185.99  192.50   2
   0  36   2  835.77  267.42   2
   0  36   4  177.46  221.43   2
  -1   0  24  631.61  251.00   1
   1   0 -24  749.33  252.97   4
   1   0 -23  389.82  236.30   4
  -1   0  23  221.18  177.89   1
  -1   0  22 6318.08  493.13   1
   1   0 -22 6191.47  501.75   4
   1   0 -21  -90.66  150.00   4
  -1   0  21   34.73  149.73   1
   1   0 -20  792.74  211.66   4
  -1   0  20  901.15  214.02   1
  -1   0  19  198.57  147.13   1
   1   0 -19   -7.30  133.48   4
   1   0 -18 3081.15  336.19   4
  -1   0  18 3596.72  354.66   1
   1   0 -17  103.49  137.04   4
  -1   0  17   59.90  132.22   1
  -1   0  16 4825.45  387.41   1
   1   0 -16 5269.84  396.34   4
  -1   0  15  114.35  123.03   1
   1   0 -15  120.40  147.05   4
   1   0 -1415534.53  634.60   4
  -1   0  1415619.70  635.45   1
   1   0 -13   67.24  120.04   4
  -1   0  13 -164.36  120.15   1
  -1   0  1258449.23 1131.39   1
   1   0 -1260976.85 1155.97   4
   1   0 -11   32.58   80.54   3
  -1   0  11 -101.23   82.19   1
   1   0 -11  103.46  122.07   4
   1   0 -10 8709.36  403.15   4
   1   0 -10 8826.00  414.26   3
  -1   0  10 8526.63  405.61   1
   1   0  -9  109.81   79.05   3
   1   0  -9  188.50   96.02   4
  -1   0   9   30.87   77.23   1
   1   0  -8 9690.00  387.13   4
   1   0  -810158.94  396.23   1
  -1   0   810061.53  392.09   4
   1   0  -810202.77  406.87   3
  -1   0   8 9326.22  388.22   3
  -1   0   8 9660.38  385.12   1
   1   0  -7  128.87   77.03   1
  -1   0   7   29.95   44.36   3
   1   0  -7   47.01   65.66   3
  -1   0   7   78.50   71.37   1
  -1   0   7    6.01   58.26   4
   1   0  -7   72.42   59.06   4
  -1   0   6 2670.97  185.66   4
   1   0  -6 2897.79  195.57   4
  -1   0   6 2614.03  184.24   1
   1   0  -6 2671.92  187.15   1
   1   0  -6 2759.68  192.29   3
  -1   0   5   24.70   49.95   1
   1   0  -5    2.69   27.34   1
   1   0  -5    7.17   48.20   4
  -1   0   5  -11.78   26.45   3
  -1   0   5  105.79   51.23   4
   1   0  -5   99.03   52.96   3
   1   0  -4    8.02   26.61   1
   1   0  -3    6.92   19.47   1
  -1   0   3   52.03   32.91   3
   1   0  -3   -3.16   17.04   3
   1   0  -3    2.58   24.61   4
  -1   0   3   95.74   39.61   4
  -1   0   3   65.33   31.31   1
   1   0  -2    5.55   19.96   1
   1   0  -2    5.84   17.14   4
  -1   0   2   -1.95   13.90   1
   1   0  -2    1.37   12.98   3
  -1   0   1   40.08   37.00   4
  -1   0   1   -1.85   19.38   1
   1   0  -1  -11.35   27.57   1
   1   0  -1   -0.67   16.46   4
   1   0  -1   -2.13   10.78   3
  -1   0   1   60.74   32.64   3
  -1   0   0    4.83   18.44   1
   1   0   0    7.25   18.74   2
   1   0   0 1949.22  166.69   1
  -1   0   0 2898.86  172.71   2
  -1   0  -1    3.58   13.59   1
  -1   0  -1    0.57   11.43   4
   1   0   1   68.20   32.77   4
   1   0   1   69.85   30.60   1
   1   0   2  418.43   40.44   2
  -1   0  -2    9.29   15.58   1
   1   0   2 1271.53   89.28   4
  -1   0  -2 2137.68  112.08   1
  -1   0  -2 2018.71   82.78   2
  -1   0  -2   -0.34   16.30   4
   1   0   3   15.93   32.94   4
   1   0   3   85.03   30.33   2
   1   0   3    1.66   19.33   1
  -1   0  -3   -7.60   19.79   4
  -1   0  -3   34.51   36.08   1
  -1   0  -428226.60  503.72   4
  -1   0  -429372.38  510.37   1
   1   0   428721.74  504.30   4
   1   0   428260.26  494.10   1
   1   0   5  103.37   52.44   1
  -1   0  -5   24.59   48.90   4
   1   0   5  139.01   65.56   4
  -1   0  -5   66.50   61.94   1
   1   0   6  155.10   57.56   3
  -1   0  -6  156.19   75.63   4
   1   0   6  249.81   84.41   1
  -1   0  -6  176.26   76.97   1
   1   0   6  234.85   84.90   4
   1   0   7  -65.50   61.76   1
   1   0   7   48.30   50.37   3
   1   0   7   82.89   73.22   4
  -1   0  -7   20.21   53.57   1
  -1   0  -7   22.87   65.37   4
   1   0   827285.69  672.22   1
  -1   0  -826039.38  664.91   4
   1   0   826848.79  592.08   3
   1   0   9   12.66   81.92   1
  -1   0  -9  -69.80   81.77   4
   1   0   9  -59.07   67.90   3
  -1   0 -1048991.15  997.94   4
   1   0  1046872.21  972.68   1
   1   0  11  -12.94  102.23   1
  -1   0 -11  104.70  102.81   4
  -1   0 -12  396.92  137.25   4
   1   0  12  437.51  140.59   1
   1   0  13  -57.32  106.50   1
  -1   0 -13  -55.07  102.31   4
   1   0  1453258.91 1189.52   1
  -1   0 -1452590.63 1186.26   4
   1   0  15   84.39  143.93   1
  -1   0 -15  497.76  177.17   4
   1   0  16  351.07  151.47   1
  -1   0 -16   83.66  138.77   4
   1   0  17  111.47  144.45   1
  -1   0 -17  -40.36  125.42   4
   1   0  1824748.45  892.74   1
  -1   0 -1823952.44  890.44   4
  -1   0 -19  488.11  209.75   4
   1   0  19  584.79  230.52   1
  -1   0 -20  997.99  241.44   4
   1   0  20 1946.21  299.77   1
   1   0  21  196.77  157.02   2
  -1   0 -21  381.42  203.39   4
   1   0  2210923.40  622.52   2
  -1   0 -2210926.74  664.74   4
   1   0  23  358.20  195.25   2
  -1   0 -23   87.30  182.75   4
  -1   0 -23  366.19  220.96   1
   1   0  24  156.21  187.00   2
  -1   0 -24  -24.41  170.45   4
  -1   0 -24 -102.85  200.49   1
  -1   1  24 1085.94  280.80   1
  -1  -1  24  840.88  257.55   1
   1  -1 -24 1379.90  280.38   4
   1   1 -24 1591.02  317.87   4
  -1  -1  23  525.21  213.36   1
   1   1 -23  467.51  210.94   4
   1  -1 -23  637.66  229.64   4
  -1   1  23  463.89  212.71   1
  -1  -1  22  813.32  232.62   1
   1   1 -22  557.00  216.84   4
   1  -1 -22  411.81  215.85   4
  -1   1  22  513.09  232.24   1
  -1  -1  21  103.65  150.57   1
   1  -1 -21  528.71  202.55   4
  -1   1  21  415.85  207.83   1
   1   1 -21   86.24  169.95   4
   1   1 -20   91.71  169.19   4
  -1  -1  20  385.06  191.60   1
   1  -1 -20  275.09  155.20   4
  -1   1  20  139.43  137.57   1
  -1   1  19 2868.35  328.96   1
   1   1 -19 2376.79  313.14   4
   1  -1 -19 2306.20  299.27   4
  -1  -1  19 2871.81  327.37   1
   1  -1 -18 4468.73  386.57   4
  -1   1  18 4436.59  386.04   1
   1   1 -18 4472.14  399.60   4
  -1  -1  18 4469.08  396.96   1
  -1   1  17 1782.83  267.69   1
   1   1 -17 2143.45  279.56   4
   1  -1 -17 1629.68  235.72   4
  -1  -1  17 1595.61  241.21   1
  -1  -1  16  293.84  158.84   1
   1  -1 -16  324.29  160.96   4
   1   1 -16  507.85  186.63   4
  -1   1  16  236.18  144.13   1
   1   1 -1535098.80  989.90   4
   1  -1 -1532545.51  916.85   4
  -1  -1  1534053.96  968.41   1
  -1   1  1534472.47  954.12   1
  -1  -1  1424149.99  794.02   1
  -1   1  1424000.10  773.00   1
   1   1 -1423991.15  797.23   4
   1  -1 -1422789.52  749.39   4
   1  -1 -13 6124.47  388.58   4
   1   1 -13 5701.51  387.62   4
  -1  -1  13 5396.65  375.99   1
  -1   1  13 5819.30  374.69   1
  -1  -1  12 7174.30  414.95   1
   1  -1 -12 7095.43  404.55   4
  -1   1  12 7230.96  401.25   1
   1   1 -12 7136.88  414.07   4
   1   1 -12 6525.16  383.43   3
   1  -1 -1134061.59  820.71   4
   1   1 -1134219.57  846.04   4
  -1  -1  1134038.42  841.14   1
   1   1 -1134042.66  827.21   3
  -1   1  1132616.67  803.44   1
  -1  -1  1015327.21  549.08   1
   1   1 -1014839.22  543.25   4
  -1   1  1014674.89  518.21   1
   1  -1 -1015343.91  528.68   4
   1   1 -1015639.76  546.56   3
  -1  -1   938341.71  818.25   1
   1  -1  -940099.29  810.66   1
   1  -1  -939481.48  843.75   3
  -1   1   942772.46  824.65   1
  -1   1   938291.23  789.12   4
   1  -1  -940478.17  812.40   4
   1   1  -941144.76  844.24   3
   1   1  -935813.54  797.85   4
  -1  -1   8 6310.74  332.03   3
  -1   1   8 5570.35  292.99   4
   1  -1  -8 5853.35  302.20   1
   1   1  -8 5645.54  315.72   1
  -1  -1   8 6001.53  314.38   1
  -1   1   8 5824.20  299.88   1
   1  -1  -8 5608.82  290.86   4
   1   1  -8 5678.20  307.41   3
  -1  -1   8 5385.82  305.11   4
   1  -1  -8 5758.19  316.76   3
   1   1  -8 6383.68  326.76   4
   1  -1  -7 6259.60  283.14   4
  -1   1   7 6499.17  287.59   4
  -1  -1   7 6123.73  294.01   4
   1  -1  -7 5986.07  275.87   1
   1  -1  -7 5921.27  293.33   3
  -1   1   7 6193.76  284.34   1
   1   1  -7 5789.97  285.77   1
   1   1  -7 6522.21  303.95   3
  -1  -1   7 6633.62  308.80   3
   1   1  -7 6768.96  315.01   4
  -1  -1   7 6113.24  296.00   1
  -1   1   657328.54  770.07   1
  -1  -1   652743.51  779.53   4
   1   1  -655187.66  810.74   3
   1   1  -656670.46  840.91   4
   1  -1  -656672.33  766.96   4
  -1  -1   654821.49  815.44   1
   1  -1  -655491.74  825.43   3
   1  -1  -657516.05  769.15   1
  -1   1   653677.42  739.48   4
   1   1  -541611.42  660.20   4
   1   1  -540475.84  635.06   3
   1  -1  -542251.36  594.36   1
  -1  -1   542329.93  643.61   4
   1  -1  -540697.68  589.37   4
  -1   1   541456.89  596.01   1
   1  -1  -542280.39  660.88   3
  -1  -1   540538.20  645.05   1
  -1   1   541603.43  657.44   3
  -1   1   542615.26  593.48   4
  -1   1   460210.64  720.77   3
   1  -1  -440693.66  512.06   1
  -1   1   460292.57  623.11   1
  -1  -1   461736.65  708.70   4
   1   1  -457880.15  705.54   3
  -1   1   461041.68  622.06   4
   1  -1  -459513.93  708.23   3
   1  -1  -460321.67  628.38   4
   1   1  -460703.98  717.28   4
  -1  -1   4 6877.95  256.25   3
  -1  -1   456493.70  678.99   1
  -1   1   3 3040.15  122.83   4
   1  -1  -3   -0.90   15.84   1
   1  -1  -3 3188.54  124.63   4
  -1  -1   3 3281.87  158.37   4
   1   1  -3   -1.66   15.85   3
  -1  -1   3 3075.67  153.69   3
  -1   1   3 2987.80  117.67   1
  -1   1   3 2944.59  144.37   3
   1   1  -3  844.11   81.47   1
   1   1  -3   40.36   33.46   4
   1  -1  -3   -9.61   20.69   3
  -1  -1   3 1584.89  108.25   1
  -1   1   251420.52  443.27   1
  -1  -1   264102.60  671.70   4
   1   1  -265934.73  704.75   1
  -1  -1   273268.85  747.53   2
  -1  -1   266666.05  666.42   3
  -1   1   259602.19  569.04   3
   1   1  -184850.34  834.91   1
  -1  -1   1 143529.   1332.   2
  -1  -1   177766.14  794.48   4
  -1   1   167983.63  551.10   3
  -1   1   0   -1.31   14.55   1
   1   1   0   -0.35   20.32   2
   1   1   0    3.12   15.62   4
  -1   1   0    3.44   14.72   4
  -1  -1   0   -1.02   17.39   1
   1   1   151911.33  552.96   4
   1   1   153002.90  560.56   1
  -1  -1  -142932.75  421.52   2
   1  -1   148158.40  481.87   4
  -1   1  -147978.25  473.29   1
  -1   1  -231523.37  415.16   1
   1   1   230535.95  426.63   1
  -1  -1  -231429.43  373.71   2
   1   1   229940.72  418.66   4
   1  -1   231510.94  420.63   4
   1   1   3 1335.42  102.80   4
  -1  -1  -3 1253.34  100.22   1
   1   1   3 1174.05   86.68   2
  -1   1  -3  431.42   61.40   4
  -1   1  -3 1243.98   98.49   1
   1  -1   3 1256.91  102.58   4
  -1  -1  -3  643.85   74.23   4
  -1  -1  -3  473.48   64.76   1
   1  -1   3  278.55   48.64   1
   1   1   467745.65  708.18   2
  -1   1  -467819.59  781.89   4
   1  -1   468619.22  792.41   4
   1  -1   469133.63  783.02   1
   1   1   466694.95  754.60   1
  -1  -1  -467930.83  784.42   4
  -1  -1  -470033.10  790.64   1
   1   1   469822.45  789.93   4
  -1   1  -469439.57  793.19   1
  -1  -1  -588243.70  970.66   1
   1   1   596900.17 1021.18   4
   1  -1   591735.15 1002.85   1
  -1   1  -590054.38 1004.09   4
  -1   1  -598808.13 1036.20   1
   1  -1   593618.77 1011.65   4
  -1  -1  -591543.62  997.70   4
   1   1   590588.84  970.45   1
   1  -1   594360.15  808.46   3
   1   1   6 6484.19  295.40   4
  -1   1  -6 6905.73  303.86   4
   1  -1   6 6752.52  300.12   1
  -1  -1  -6 6518.76  293.94   4
  -1   1  -6 7680.61  319.42   1
   1  -1   6 7510.90  259.57   3
   1   1   6 7228.31  302.89   1
   1  -1   6 6969.61  306.98   4
  -1   1  -722460.87  584.13   4
  -1   1  -721378.77  569.76   1
   1   1   720709.47  542.88   1
  -1  -1  -720265.88  548.00   4
   1   1   721010.16  560.93   4
   1   1   722499.69  515.06   3
   1  -1   720691.82  561.67   4
   1  -1   720588.80  463.23   3
   1  -1   721169.00  562.34   1
   1  -1   812798.40  392.09   3
   1   1   811171.45  430.74   1
   1   1   813102.16  424.57   3
   1  -1   810050.42  417.98   1
  -1  -1  -811736.11  445.44   4
  -1   1  -811540.02  446.39   4
   1  -1   930208.98  760.30   1
  -1  -1  -929575.82  732.44   4
  -1   1  -930536.71  760.81   4
   1   1   928316.06  715.77   1
   1  -1   929733.77  637.73   3
   1   1   929495.48  684.06   3
   1  -1  1068926.71 1029.57   3
   1  -1  1071855.70 1219.19   1
  -1  -1 -1072280.02 1194.69   4
   1   1  1072812.29 1192.39   1
  -1   1 -1071678.57 1215.55   4
  -1  -1 -1142419.96  953.37   4
   1  -1  1140466.79  952.79   1
  -1   1 -1140515.53  956.54   4
   1   1  1139444.25  918.60   1
  -1  -1 -1251527.97 1092.46   4
  -1   1 -1249711.31 1095.27   4
   1   1  1251341.49 1086.39   1
   1  -1  1249540.62 1088.37   1
  -1   1 -13 3165.64  304.01   4
   1   1  13 2868.48  287.98   1
   1  -1  13 2498.13  272.78   1
  -1  -1 -13 2978.50  291.07   4
   1   1  1416892.83  671.42   1
   1  -1  1418557.14  716.28   1
  -1  -1 -1418250.28  700.25   4
  -1   1 -1415943.00  669.34   4
   1   1  1537041.30 1012.71   1
  -1   1 -1538254.13 1047.02   4
  -1  -1 -1536680.61 1009.86   4
   1  -1  1536062.73 1015.48   1
   1   1  16 3733.15  353.52   1
   1  -1  16 3636.75  357.88   1
  -1  -1 -16 3065.80  324.90   4
  -1   1 -16 3637.01  354.14   4
  -1   1 -17  438.38  167.67   4
   1   1  17  547.65  196.97   1
  -1  -1 -17  352.67  151.62   4
   1  -1  17  450.50  171.61   1
  -1   1 -18 1540.04  258.74   4
  -1  -1 -18 1730.48  290.89   4
   1   1  18 1803.20  279.05   1
   1  -1  18 1675.84  261.80   1
  -1  -1 -19  369.44  180.18   4
  -1   1 -19  597.83  223.26   4
   1   1  19  330.45  166.77   1
   1  -1  19  868.55  225.01   1
   1   1  20 5310.61  434.15   2
  -1  -1 -20 4720.44  429.74   4
   1  -1  20 5711.98  471.89   1
  -1   1 -20 5471.72  464.71   4
  -1  -1 -21  595.06  234.24   1
   1   1  21  534.19  201.91   2
  -1   1 -21  112.46  191.07   4
   1  -1  21  761.32  230.35   1
  -1  -1 -21  591.28  222.25   4
   1  -1  22  432.12  215.89   1
   1   1  22   20.42  171.61   2
  -1   1 -22  105.81  182.45   4
   1  -1  22   56.72  160.33   2
  -1  -1 -22   95.66  174.07   4
  -1  -1 -22  361.41  231.71   1
  -1  -1 -23  478.42  221.61   1
   1   1  23  809.16  236.88   2
  -1   1 -23  177.09  181.22   4
  -1  -1 -23  411.66  206.51   4
   1  -1  23  368.56  202.85   2
  -1  -1 -24  425.75  225.59   4
  -1  -1 -24  570.60  238.51   1
   1  -2 -25 1291.83  302.04   4
   1  -2 -25  807.75  273.93   1
   1  -2 -24 6050.68  511.64   4
  -1  -2  24 6430.05  529.32   1
   1   2 -24 6529.09  540.51   4
  -1   2  23 3071.52  379.40   1
  -1  -2  23 2829.84  373.46   1
   1   2 -23 2413.50  352.07   4
   1  -2 -23 2369.21  328.80   4
   1   2 -22   33.69  201.75   4
  -1  -2  22  399.66  206.42   1
   1  -2 -22   64.90  189.63   4
  -1   2  22  656.73  221.74   1
   1   2 -21 1391.81  268.84   4
  -1  -2  21 1344.64  276.62   1
   1  -2 -21 1053.98  235.51   4
  -1   2  21 1257.51  244.44   1
  -1  -2  20  449.82  204.16   1
   1  -2 -20  591.17  192.90   4
   1   2 -20  293.76  162.30   4
  -1   2  20  755.15  212.40   1
  -1   2  19  101.56  144.81   1
  -1  -2  19  321.17  166.41   1
   1   2 -19  520.85  215.41   4
   1  -2 -19  -38.92  136.27   4
   1  -2 -18 7126.00  470.64   4
  -1  -2  18 7761.40  514.02   1
   1   2 -18 6786.90  487.42   4
  -1   2  18 6492.70  455.42   1
   1  -2 -17 2835.95  318.43   4
  -1  -2  17 3036.73  328.64   1
  -1   2  17 3383.62  329.81   1
   1   2 -17 3271.99  349.44   4
  -1  -2  1625181.58  861.47   1
  -1   2  1624817.37  827.37   1
   1   2 -1625114.70  874.59   4
   1  -2 -1624690.31  813.54   4
   1   2 -1522313.53  808.57   4
   1  -2 -1521915.51  745.46   4
  -1  -2  1522622.93  795.83   1
  -1   2  1521821.07  754.59   1
  -1  -2  14 7023.58  443.83   1
   1  -2 -14 6794.27  415.17   4
   1   2 -14 7778.13  470.71   4
  -1   2  14 7861.08  443.46   1
   1  -2 -13 1027.77  181.39   4
  -1  -2  13 1159.94  204.54   1
  -1   2  13 1081.73  189.28   1
   1   2 -13 1227.10  195.07   3
   1   2 -13  856.02  179.30   4
   1  -2 -12 4404.47  322.37   4
   1   2 -12 4547.57  328.39   3
  -1   2  12 5040.89  339.85   1
   1   2 -12 4550.64  344.88   4
  -1  -2  12 5118.24  357.37   1
   1   2 -1116557.10  613.23   4
  -1  -2  1117050.39  611.03   1
   1  -2 -1116407.72  563.65   4
   1   2 -1117640.02  600.15   3
  -1   2  1116770.88  570.66   1
  -1   2  10 2373.21  216.82   1
   1  -2 -10 1997.15  194.80   4
   1   2 -10 2702.06  249.69   4
  -1  -2  10 2297.74  230.03   1
   1   2 -10 2065.52  213.07   3
  -1   2   9 4420.05  268.73   4
   1   2  -9 4516.96  282.80   3
  -1   2   9 5169.94  293.20   1
   1   2  -9 5110.86  321.22   4
   1  -2  -9 4994.20  290.28   1
  -1  -2   9 3899.93  275.99   1
   1  -2  -9 4422.88  268.04   4
  -1   2   8   20.15   44.34   3
   1  -2  -8 8912.49  356.78   1
  -1   2   8 8578.52  345.52   4
   1   2  -8 8935.24  371.40   3
  -1  -2   8 8374.89  377.23   1
   1  -2  -8 8580.32  346.35   4
   1   2  -8  334.44   95.61   1
   1  -2  -8 8457.08  375.72   3
  -1  -2   8 7647.67  347.71   3
   1   2  -8 8409.00  381.60   4
  -1   2   8 9118.49  359.27   1
  -1  -2   8 8492.00  370.14   4
  -1   2   7 8274.13  315.69   1
  -1  -2   7 8885.33  361.08   4
   1  -2  -7 8194.93  344.59   3
   1   2  -7 8372.31  360.70   4
   1  -2  -7 8091.52  310.55   4
  -1   2   7 8263.89  310.21   4
   1  -2  -7 8693.26  322.84   1
  -1  -2   7 9298.90  355.13   3
  -1   2   7   25.21   38.78   3
   1   2  -7 8096.37  332.51   3
   1   2  -7   13.57   42.19   1
  -1  -2   7 8409.69  355.76   1
  -1   2   631075.49  549.33   1
   1   2  -630970.09  649.22   4
   1  -2  -630480.54  542.58   4
  -1  -2   629972.92  627.15   1
   1   2  -629736.43  593.82   3
   1  -2  -632638.69  561.08   1
  -1  -2   630781.25  618.86   4
  -1  -2   631372.24  612.15   3
  -1   2   632106.84  550.13   4
   1  -2  -630293.51  618.06   3
  -1   2   631864.61  637.52   3
  -1  -2   510246.05  337.83   4
   1  -2  -5 9448.55  275.06   4
   1   2  -5   -6.55   36.29   1
  -1  -2   5    4.67   34.24   3
   1  -2  -5 9266.76  324.93   3
   1  -2  -5 9593.68  274.30   1
  -1   2   5 9675.72  325.28   3
  -1   2   5 9435.05  274.91   1
  -1  -2   5 9893.69  332.56   1
   1   2  -5 9762.17  341.08   4
  -1   2   5 9231.33  269.38   4
   1   2  -5 9387.77  318.48   3
   1  -2  -485352.53  698.78   1
   1  -2  -479147.08  671.18   4
   1  -2  -484169.22  865.23   3
  -1  -2   477101.04  846.16   1
  -1  -2   480226.26  874.66   4
  -1  -2   476685.86  920.88   2
  -1   2   482701.70  686.36   1
   1   2  -482042.98  896.53   1
   1   2  -480323.65  884.14   4
   1   2  -480027.42  849.15   3
  -1  -2   380449.83  854.33   2
  -1   2   381807.63  755.58   3
   1   2  -377927.14  819.72   1
   1   2  -367285.79  732.56   3
  -1  -2   378739.41  816.83   4
   1  -2  -3  936.70   89.06   3
  -1  -2   361146.25  709.89   1
  -1  -2   360517.36  706.01   3
   1   2  -3 2069.32  139.14   4
   1   2  -2 125969.   1073.   1
   1  -2  -2   -5.16   13.77   3
   1   2  -2   -0.71   17.59   3
  -1  -2   2 123499.   1017.   4
  -1  -2   2    0.51   21.98   1
   1   2  -2    1.54   17.82   2
   1   2  -2    3.28   26.26   4
  -1  -2   115530.26  336.94   2
  -1   2   111461.67  215.20   3
   1   2  -1 9735.15  294.65   1
  -1  -2   112476.07  327.87   4
   1   2  -1   -2.42   17.23   4
  -1  -2   1   -7.15   19.17   1
   1   2  -1    9.48   16.18   2
   1   2   0    3.66   15.49   2
   1   2   0 1976.04  122.60   1
  -1  -2   0 1906.18  127.13   4
  -1  -2   0 2150.36  124.46   2
  -1  -2   0   -6.55   15.31   1
   1   2   0    3.71   14.74   4
   1   2   141569.06  488.95   4
  -1  -2  -1   31.43   21.17   1
   1  -2   1    0.15   11.91   4
  -1   2  -140136.85  404.33   1
   1   2   1    0.83   10.64   2
   1   2   143921.41  509.21   1
  -1  -2  -139775.25  452.31   2
   1  -2   1    4.88   12.18   1
  -1   2  -1   -8.03   10.15   4
  -1   2  -2   -3.00   13.85   4
   1   2   2    2.24   17.12   2
  -1  -2  -2    3.21   16.98   4
   1   2   2 3350.49  145.14   1
   1   2   2 3457.75  147.12   4
   1  -2   2 3760.96  148.18   4
  -1   2  -2 3573.95  144.00   1
  -1  -2  -2 3661.87  146.23   2
  -1  -2  -2    6.39   17.38   1
   1  -2   2   -7.59   15.26   1
   1  -2   3 1572.79  110.44   1
   1   2   3 1515.17  113.01   1
   1   2   3 1312.57  104.97   4
  -1   2  -3 1594.13  110.17   4
   1   2   3 1525.93  106.41   2
  -1  -2  -3 1417.80  106.07   4
  -1  -2  -3 1472.36  109.54   1
  -1   2  -3 1566.13  113.97   1
  -1  -2  -3 1464.01  107.30   2
   1  -2   3 1477.10  111.84   4
  -1   2  -430104.58  528.76   4
  -1  -2  -431192.99  530.94   4
  -1   2  -430742.87  532.65   1
   1  -2   430664.21  538.08   4
   1  -2   431600.25  379.04   3
   1   2   430123.47  510.73   2
   1  -2   431016.58  530.88   1
  -1  -2  -432199.75  542.11   1
   1   2   431074.01  532.63   4
   1  -2   5 5546.58  188.24   3
  -1   2  -5 5622.04  256.30   4
   1  -2   5 5069.99  241.73   1
   1   2   5 5307.70  243.92   4
   1   2   5 5322.71  240.85   2
  -1  -2  -5 5749.55  255.88   4
  -1   2  -5 5780.99  257.91   1
   1   2   670016.30  924.63   1
  -1  -2  -670003.04  946.24   4
   1  -2   669269.64  740.00   3
  -1   2  -658350.47  879.57   4
   1  -2   673089.62  984.42   1
   1  -2   673888.66  992.56   4
  -1   2  -662404.72  911.43   1
   1   2   671527.69  954.34   4
   1   2   7 2172.17  181.16   1
  -1   2  -7 2325.13  200.64   1
   1  -2   7 2311.12  193.40   1
  -1   2  -7 2245.71  198.68   4
   1  -2   7 2407.01  157.41   3
  -1  -2  -7 2700.29  207.59   4
   1  -2   7 2297.84  201.91   4
   1   2   7 2543.36  208.33   4
   1  -2   823129.74  633.66   1
  -1   2  -822127.50  625.81   4
   1  -2   822402.97  505.17   3
   1   2   822287.66  566.02   3
  -1  -2  -822306.13  606.10   4
   1   2   821013.31  577.92   1
   1  -2   939608.21  870.74   1
  -1   2  -939170.87  875.93   4
   1  -2   941496.26  737.92   3
  -1  -2  -941004.32  857.58   4
   1   2   938905.32  831.67   1
   1  -2  1015974.91  583.34   1
   1  -2  1015487.81  480.79   3
   1   2  1015316.03  546.31   1
  -1   2 -1014620.81  566.42   4
  -1  -2 -1016274.19  568.13   4
   1  -2  1115033.05  591.58   1
   1   2  1114967.19  566.35   1
  -1   2 -1114578.74  584.83   4
  -1  -2 -1115087.90  573.25   4
  -1  -2 -1217713.12  640.37   4
   1  -2  1216874.07  647.21   1
  -1   2 -1217117.75  651.95   4
   1   2  1217258.44  627.39   1
  -1   2 -13 9993.80  524.34   4
  -1  -2 -1310241.58  507.82   4
   1  -2  13 9389.27  504.36   1
   1   2  13 8835.74  468.51   1
  -1  -2 -14  847.15  190.78   4
   1   2  14  390.29  151.59   1
   1  -2  14  556.01  178.00   1
  -1   2 -14  312.73  138.09   4
  -1  -2 -15  336.48  172.57   4
  -1   2 -15  130.44  139.36   4
   1  -2  15  302.48  152.44   1
   1   2  15  518.41  163.28   1
   1  -2  1622924.40  834.46   1
   1   2  1623211.37  818.32   1
  -1  -2 -1621565.50  798.14   4
  -1   2 -1622477.74  835.79   4
  -1   2 -17 9291.01  559.73   4
   1   2  17 9962.07  563.50   1
   1  -2  17 8551.34  537.32   1
  -1  -2 -1710421.49  573.20   4
   1  -2  18 1860.70  285.65   1
  -1   2 -18 1769.63  283.86   4
   1   2  18 1968.08  275.13   2
  -1  -2 -18 1657.45  273.43   4
   1   2  18 2352.41  300.38   1
  -1   2 -19  196.38  163.06   4
   1  -2  19 1024.99  240.35   1
   1   2  19  565.56  189.64   2
  -1  -2 -19  857.07  227.02   4
   1  -2  20 1050.08  249.95   1
   1   2  20 1309.94  248.27   2
  -1   2 -20 1129.21  250.59   4
  -1  -2 -20 1384.71  274.56   4
  -1  -2 -20  755.49  214.67   1
   1  -2  21 5684.34  473.31   1
  -1  -2 -21 4507.52  426.82   1
  -1  -2 -21 4393.79  425.26   4
   1   2  21 4604.51  424.80   2
  -1   2 -21 4835.55  451.73   4
  -1  -2 -22  183.16  194.90   1
  -1  -2 -22  270.57  197.95   4
  -1   2 -22  242.87  202.28   4
   1  -2  22  303.33  196.63   2
   1   2  22  138.23  160.45   2
   1  -2  22  132.62  182.26   1
   1  -2  23  535.91  210.63   2
  -1   2 -23  532.41  241.77   4
  -1  -2 -23  647.37  240.05   1
  -1  -2 -23  604.72  221.91   4
   1   2  23  551.20  217.89   2
   1   2  24 1041.02  263.95   2
  -1  -2 -24 1333.51  294.92   1
  -1  -2 -24 1652.66  321.09   4
   1  -3 -25  480.52  233.89   4
   1  -3 -25  651.55  264.02   1
   1   3 -24  355.42  227.37   4
  -1  -3  24  539.53  250.22   1
   1  -3 -24  407.96  221.95   1
  -1   3  24  550.18  255.07   2
   1  -3 -24  613.86  235.53   4
  -1  -3  23  906.71  271.61   1
   1   3 -23  744.19  247.10   4
   1  -3 -23  970.73  253.76   4
   1   3 -22  887.56  243.75   4
  -1   3  22 1072.81  244.87   1
   1  -3 -22  826.08  232.32   4
  -1  -3  22 1076.68  243.03   1
  -1  -3  21 4721.52  436.50   1
   1  -3 -21 4309.69  397.65   4
  -1   3  21 4045.04  400.59   1
   1   3 -21 4356.55  446.63   4
   1   3 -20 2629.52  343.24   4
  -1   3  20 3028.62  357.69   1
   1  -3 -20 2942.37  334.83   4
  -1  -3  20 2174.36  305.21   1
  -1  -3  19 7220.85  510.56   1
   1   3 -19 6617.86  500.21   4
  -1   3  19 7293.82  488.33   1
   1  -3 -19 7158.07  480.71   4
  -1   3  18 2004.86  270.94   1
   1  -3 -18 1586.98  241.46   4
  -1  -3  18 1518.84  261.19   1
  -1   3  17   20.47  121.21   1
   1  -3 -17   61.83  115.09   4
  -1  -3  17   99.51  146.82   1
   1   3 -17   94.49  157.31   4
   1  -3 -1624594.03  809.43   4
  -1  -3  1623308.59  841.36   1
   1   3 -1623745.14  866.07   4
  -1   3  1622494.01  778.08   1
   1  -3 -15 2475.59  280.32   4
  -1  -3  15 2305.94  278.46   1
   1   3 -15 2685.16  307.01   4
  -1   3  15 1989.89  247.79   1
  -1   3  14 6230.69  392.10   1
   1   3 -14 5168.35  363.82   3
   1   3 -14 5652.25  410.66   4
  -1  -3  14 6199.57  423.48   1
   1  -3 -14 6697.01  405.17   4
   1  -3 -1365553.89 1184.44   4
   1   3 -1367980.77 1325.61   4
   1   3 -1366635.98 1228.40   3
  -1   3  1367461.48 1218.19   1
  -1  -3  1366767.36 1305.78   1
   1  -3 -1215817.87  569.65   4
  -1  -3  1216134.98  629.12   1
   1   3 -1215616.47  586.68   3
   1   3 -1216925.17  652.67   4
  -1   3  1216377.73  584.87   1
   1   3 -11   17.84  112.91   4
   1  -3 -11   43.63   94.72   4
  -1   3  11  115.18  102.38   1
  -1  -3  11  296.26  139.98   1
  -1   3  1034915.25  766.94   1
   1   3 -1041482.30  869.79   3
  -1  -3  1037081.22  872.74   1
   1   3 -1039107.12  916.44   4
   1  -3 -1033685.12  751.45   4
  -1   3   925589.49  624.34   1
   1  -3  -925821.85  626.05   4
   1   3  -927997.79  752.19   4
   1  -3  -926336.53  630.23   1
  -1  -3   926334.69  710.91   1
  -1   3   925062.24  609.19   4
   1   3  -926455.35  665.20   3
   1  -3  -843536.38  762.72   4
   1  -3  -844977.21  769.18   1
  -1  -3   843305.45  866.50   1
  -1  -3   843643.36  825.42   3
  -1   3   842620.86  755.80   1
   1   3  -845606.32  908.04   4
   1   3  -842914.30  809.45   3
  -1   3   843312.78  751.68   4
  -1   3   7 4292.48  232.10   1
   1  -3  -7 4360.96  231.68   1
  -1  -3   7 4540.26  261.73   3
  -1   3   7 4008.97  225.23   4
  -1  -3   7 3958.30  257.95   4
   1   3  -7 4144.44  248.99   3
   1   3  -7 4278.00  288.08   4
  -1   3   7 3897.62  253.18   3
  -1  -3   7 4265.40  272.88   1
   1  -3  -7 4414.98  232.00   4
   1   3  -6 111659.   1171.   3
  -1  -3   6 109764.   1207.   4
  -1   3   6 116594.   1231.   3
   1  -3  -6 117190.   1038.   1
  -1   3   6 113925.   1008.   4
   1   3  -6 117596.   1304.   4
  -1   3   6 112464.   1013.   1
  -1  -3   6 112395.   1237.   1
  -1  -3   6 120876.   1223.   3
   1  -3  -6 111457.   1009.   4
   1   3  -5 238033.   1625.   3
  -1   3   5 237409.   1630.   3
  -1  -3   5 245094.   1712.   4
  -1  -3   5 240358.   1652.   3
   1   3  -5 245398.   1750.   1
  -1  -3   4 200741.   1477.   4
   1   3  -4 197496.   1477.   1
   1   3  -4 198140.   1491.   4
  -1  -3   4 190328.   1411.   1
   1  -3  -332844.82  326.49   1
  -1  -3   332497.91  560.97   1
  -1   3   332701.57  328.28   4
   1   3  -332155.00  545.32   3
   1   3  -330321.11  563.72   1
  -1  -3   331797.37  555.57   2
   1  -3  -331975.60  318.56   4
   1  -3  -331912.86  493.41   3
   1   3  -331857.42  567.57   2
  -1   3   330658.40  480.30   3
   1   3  -331184.22  572.15   4
  -1   3   332792.15  322.79   1
  -1  -3   331897.68  568.79   4
  -1  -3   2   24.37   29.14   1
  -1   3   2 3668.96  147.32   3
   1   3  -2 4057.83  221.06   1
   1   3  -2    1.41   17.63   2
   1   3  -2   18.55   29.20   4
  -1  -3   2 3722.98  199.12   4
  -1  -3   2 3658.75  180.27   2
   1  -3  -2    2.04   14.23   3
  -1  -3   172865.13  831.44   4
  -1   3   1 100361.    644.   3
   1   3  -199685.49  970.41   1
  -1  -3   175390.39  737.13   2
  -1  -3   0    8.31   19.37   1
   1  -3   0   -6.49    8.97   3
   1   3   0    9.00   16.06   4
  -1  -3   0 4441.71  172.47   2
  -1   3   0 4281.09  104.58   3
  -1  -3   0 4434.98  181.04   4
   1   3   0 4599.50  180.01   1
   1   3   0    0.94   12.17   2
  -1   3  -126893.98  328.51   1
  -1  -3  -128515.21  428.10   2
   1  -3   1 8235.29  179.08   1
  -1   3  -123315.19  300.97   4
   1   3   128250.93  420.09   1
   1  -3   2   -6.58   16.43   4
   1   3   2   -1.43   20.02   2
  -1   3  -2   64.10   30.81   4
  -1  -3  -2   17.71   22.85   4
  -1  -3  -2   17.79   20.48   1
  -1   3  -2  114.45   35.16   1
   1   3   2  116.82   39.17   4
  -1  -3  -2  102.07   37.32   2
   1  -3   2   70.05   30.98   1
   1   3   2  230.68   47.65   1
  -1  -3  -323140.51  425.47   1
   1   3   323680.42  437.65   2
   1   3   322639.06  419.12   1
  -1   3  -322496.44  415.34   4
  -1   3  -323351.03  424.78   1
  -1  -3  -324765.74  449.25   2
   1  -3   324207.25  427.64   1
  -1  -3  -324100.58  429.19   4
   1   3   322389.73  414.97   4
   1   3   4 3273.63  182.83   2
  -1   3  -4 3587.03  190.55   1
   1   3   4 3490.62  183.21   4
   1  -3   4 3367.83  186.58   4
   1  -3   4 3309.68  119.03   3
  -1   3  -4 3510.30  191.55   4
  -1  -3  -4 3417.76  183.77   1
  -1  -3  -4 3750.66  189.68   4
   1  -3   4 3620.33  188.83   1
  -1   3  -550489.21  768.46   1
   1  -3   550574.30  536.25   3
   1   3   550493.73  746.56   4
  -1  -3  -551365.38  751.12   1
   1   3   550689.19  757.32   2
   1  -3   550984.70  774.41   4
  -1   3  -550838.69  782.02   4
   1  -3   551882.78  777.79   1
  -1  -3  -550815.73  743.41   4
   1   3   6 5313.89  263.85   4
   1  -3   6 5251.15  201.53   3
  -1  -3  -6 5370.70  268.40   1
   1   3   6 5255.44  267.92   2
   1  -3   6 5294.45  276.38   4
   1  -3   6 5318.28  278.12   1
  -1  -3  -6 5412.99  269.35   4
  -1   3  -6 5081.52  279.15   4
  -1   3  -6 5717.46  289.41   1
   1  -3   735564.84  567.93   3
   1   3   737364.49  743.15   4
   1   3   738021.98  745.46   2
   1  -3   735846.62  755.05   1
  -1  -3  -736696.83  725.17   1
  -1  -3  -736159.30  727.20   4
   1  -3   735832.91  751.98   4
  -1   3  -736901.06  768.56   1
  -1   3  -737275.61  781.14   4
   1  -3   8 6456.08  346.26   1
  -1  -3  -8 6815.70  337.68   4
  -1   3  -8 6476.35  354.70   4
   1   3   8 5986.59  311.44   1
   1  -3   8 6123.17  260.62   3
  -1  -3  -910388.73  438.97   4
   1  -3   910633.17  371.77   3
   1   3   910458.04  436.99   1
   1  -3   910584.17  461.18   1
  -1   3  -910848.86  471.86   4
   1  -3  10 1049.75  173.80   1
  -1  -3 -10 1100.03  165.35   4
   1   3  10 1384.11  180.48   1
   1  -3  10 1085.29  140.90   3
  -1   3 -10  800.10  161.08   4
  -1   3 -1121122.85  710.98   4
  -1  -3 -1121930.55  685.39   4
   1  -3  1120261.08  690.46   1
   1   3  1121886.03  680.75   1
  -1  -3 -12  188.26  123.04   4
   1   3  12  413.29  144.04   1
  -1   3 -12  300.23  127.26   4
   1  -3  12  303.23  150.27   1
   1   3  1323030.76  746.50   1
   1  -3  1322191.64  771.12   1
  -1   3 -1321250.09  757.27   4
  -1  -3 -1322901.64  746.15   4
  -1  -3 -14 9863.94  510.24   4
   1   3  14 9859.46  511.63   1
  -1   3 -14 9987.25  538.02   4
   1  -3  14 9810.00  537.80   1
   1   3  15 2506.48  286.89   1
  -1   3 -15 2177.11  283.96   4
   1  -3  15 2605.15  296.62   1
  -1  -3 -15 2470.25  281.00   4
   1  -3  16   53.77  128.22   1
  -1   3 -16  328.28  174.20   4
  -1  -3 -16   63.25  137.39   4
   1   3  16  258.48  158.52   2
   1   3  17 4798.06  395.27   2
  -1  -3 -17 5489.08  424.79   4
  -1   3 -17 4878.90  419.65   4
   1  -3  17 5490.07  437.18   1
   1  -3  18 2564.48  323.15   1
  -1  -3 -18 2234.35  304.02   4
   1   3  18 1817.22  267.26   2
  -1  -3 -18 1686.44  268.30   1
  -1   3 -18 2984.85  356.78   4
  -1  -3 -1918064.64  784.37   1
  -1  -3 -1917996.95  780.15   4
   1  -3  1918296.90  794.23   1
   1   3  1919273.40  802.23   2
  -1   3 -1917710.86  806.16   4
   1  -3  20 7741.88  537.88   1
  -1  -3 -20 8435.41  550.60   4
   1   3  20 8500.33  549.45   2
  -1   3 -20 7370.83  544.71   4
  -1  -3 -20 8586.53  558.38   1
   1   3  21 3589.56  387.22   2
  -1  -3 -21 3788.15  387.36   4
  -1  -3 -21 2993.64  359.96   1
  -1   3 -21 3553.37  411.19   4
   1  -3  22  805.16  245.17   1
  -1  -3 -22  814.25  229.52   4
  -1   3 -22 1429.46  282.89   4
   1   3  22  920.07  242.46   2
   1   3  23 3683.62  405.79   2
  -1  -3 -23 3074.30  384.34   1
   1  -3  23 3356.85  399.79   1
   1  -3  23 3250.43  360.99   2
  -1   3 -23 3133.60  400.61   4
  -1  -3 -23 3495.31  385.65   4
  -1  -3 -24  580.39  239.36   4
   1   3  24  320.67  197.38   2
  -1  -3 -24  258.58  203.21   1
   1  -4 -25  135.18  193.90   4
   1  -4 -25  362.21  225.95   1
   1  -4 -24 1330.69  285.25   1
   1   4 -24 1605.43  328.01   4
  -1   4  24 1502.83  312.16   2
  -1  -4  24 1942.82  333.83   1
   1  -4 -24 1247.49  262.99   4
   1   4 -23 4344.26  457.21   4
   1  -4 -23 3866.56  403.44   1
  -1  -4  23 4776.44  473.24   1
   1  -4 -23 3446.19  375.18   4
   1  -4 -22  202.97  184.55   4
   1   4 -22  206.78  211.88   4
  -1  -4  22  484.22  184.67   1
  -1   4  21  316.52  186.81   1
   1  -4 -21  108.38  147.25   4
  -1  -4  21  193.02  178.99   1
   1   4 -21  192.06  176.77   4
   1   4 -20  550.03  208.61   4
   1  -4 -20  291.16  166.61   4
  -1   4  20  349.56  165.89   1
  -1  -4  20  221.33  179.89   1
   1  -4 -19 2050.74  277.90   4
  -1  -4  19 1513.09  261.81   1
  -1   4  19 1645.82  250.62   1
   1   4 -19 1335.26  260.04   4
   1  -4 -18  324.92  171.08   4
   1   4 -18  195.97  175.71   4
  -1   4  18  -53.24  125.70   1
  -1  -4  18  220.76  154.79   1
  -1  -4  17 8993.51  543.25   1
   1   4 -17 8127.81  540.85   4
  -1   4  17 7583.62  468.56   1
   1  -4 -17 7573.57  466.11   4
   1  -4 -1620294.78  725.08   4
  -1  -4  1619308.58  774.42   1
  -1   4  1620876.48  746.21   1
   1   4 -1619943.21  807.64   4
  -1   4  1511526.53  542.58   1
   1  -4 -1510768.64  520.35   4
   1   4 -1510777.45  582.56   4
  -1  -4  1510580.45  565.48   1
   1   4 -14 1331.68  214.00   3
  -1   4  14  784.81  170.90   1
   1  -4 -14  767.83  162.31   4
  -1  -4  14  991.08  206.56   1
   1   4 -14  919.90  205.39   4
  -1   4  13 4973.53  338.78   1
   1  -4 -13 5176.37  343.57   4
   1   4 -13 5627.24  370.93   3
   1   4 -13 5420.68  404.38   4
  -1  -4  13 5167.72  383.15   1
  -1   4  12 5853.74  357.71   1
  -1  -4  12 5518.76  384.46   1
   1   4 -12 5235.80  345.12   3
   1   4 -12 5935.16  401.19   4
   1  -4 -12 5213.76  327.24   4
  -1  -4  1126466.64  780.98   1
   1   4 -1126028.98  719.16   3
   1  -4 -1125928.94  683.50   4
  -1   4  1127658.52  710.65   1
   1   4 -1127114.62  810.34   4
  -1   4  10 8768.60  383.57   1
   1   4 -10 7973.32  434.94   4
  -1  -4  10 8352.02  430.33   1
   1  -4 -10 8824.13  383.02   4
   1   4 -10 9095.66  410.90   3
  -1   4   9 8994.50  364.07   1
   1   4  -9 9762.09  460.37   4
  -1   4   9 8643.16  354.41   4
   1  -4  -9 9203.36  366.17   4
  -1  -4   9 9336.71  435.60   1
   1  -4  -9 9546.71  376.31   1
  -1  -4   9 9163.16  407.08   3
   1   4  -9 9554.12  403.88   3
  -1  -4   874201.88 1224.85   2
   1  -4  -874845.62  962.00   1
   1   4  -866416.70 1126.29   4
   1  -4  -872716.05  952.54   4
  -1  -4   865004.77 1086.02   1
  -1   4   873065.88  957.62   1
  -1   4   872227.30  947.50   4
   1   4  -871164.05 1047.45   3
  -1  -4   873045.18 1083.80   3
  -1   4   712865.22  371.73   1
   1   4  -714258.06  506.17   4
   1  -4  -714335.09  392.41   1
   1   4  -712322.80  459.27   1
   1   4  -712802.45  434.09   3
  -1  -4   713555.73  476.76   1
  -1   4   713604.67  383.48   4
  -1  -4   713446.79  466.18   4
   1  -4  -713157.76  375.60   4
  -1   4   713102.49  457.65   3
  -1  -4   713710.35  506.82   2
  -1  -4   713695.24  457.51   3
  -1   4   6 8042.57  267.53   1
  -1   4   6 8873.39  351.50   3
  -1  -4   6 8486.08  358.11   1
   1  -4  -6 8449.19  274.36   4
  -1  -4   6 8764.55  363.29   4
  -1   4   6 8710.42  276.03   4
  -1  -4   6 8942.34  351.79   3
   1   4  -6 8830.45  377.10   4
   1   4  -6 9792.57  391.23   1
   1  -4  -6 8929.03  279.08   1
  -1  -4   6 9021.14  381.67   2
   1   4  -6 8452.61  334.68   3
  -1  -4   5 8418.20  324.77   3
  -1  -4   5 8428.52  340.90   4
  -1   4   5 8516.12  238.64   1
   1   4  -5 8798.65  355.47   1
   1   4  -5 8534.10  356.15   4
   1   4  -5 9430.48  337.72   3
  -1   4   5 8401.81  236.24   4
  -1  -4   5 7847.57  326.27   1
   1  -4  -5 8939.81  245.43   1
   1  -4  -5 9020.74  244.01   4
  -1   4   5 8927.22  325.72   3
   1   4  -443079.28  743.41   4
   1   4  -445196.55  754.78   1
   1   4  -445923.90  731.62   3
  -1   4   444234.06  671.01   3
  -1  -4   446450.39  752.33   4
  -1  -4   445009.98  726.03   1
   1  -4  -447862.79  473.63   4
   1   4  -445051.16  769.81   2
  -1   4   448655.19  473.29   4
  -1   4   446609.91  466.06   1
   1  -4  -449942.65  480.47   1
  -1  -4   3 213833.   1560.   1
   1   4  -3 220525.   1653.   1
   1   4  -3 214689.   1467.   3
   1   4  -3 223892.   1655.   4
  -1  -4   3 223085.   1611.   4
   1   4  -3 230436.   1568.   2
  -1  -4   2 3270.44  178.97   2
  -1  -4   2 3257.97  199.26   1
   1   4  -2 3388.27  217.47   1
  -1  -4   2 3820.09  220.72   4
  -1   4   2 3251.14  150.62   3
   1   4  -2 3322.21  178.80   2
   1   4  -1   20.19   32.75   4
   1   4  -131211.55  579.63   1
  -1   4   129476.17  373.86   3
  -1  -4   127816.51  552.28   4
  -1  -4   130754.48  508.36   2
  -1  -4   1    2.83   28.55   1
  -1   4   0 1794.52   67.71   4
   1   4   0 1914.96  135.70   1
  -1  -4   0 2193.20  138.60   2
   1   4   0   21.01   25.76   4
   1  -4   0 1994.32   71.93   1
  -1  -4   0   -3.45   22.98   1
  -1   4   0 1817.51   86.63   2
   1   4   0    7.69   21.59   2
  -1   4   0 2033.02   76.18   1
   1  -4   0 1896.56   73.18   4
  -1  -4   0 1834.71  134.91   4
  -1  -4  -1 105819.    895.   2
   1  -4   1 106283.    665.   1
  -1   4  -1 104971.    688.   1
  -1   4  -1 103128.    659.   4
  -1  -4  -127492.66  440.87   1
   1   4   146095.57  559.30   4
   1   4   1 103825.    849.   1
   1   4   287458.15  797.67   1
   1   4   286431.81  841.43   2
  -1  -4  -286929.32  794.77   1
   1  -4   287132.59  721.37   1
  -1   4  -283183.73  713.94   4
  -1   4  -283655.88  729.80   1
  -1  -4  -286991.30  848.86   2
   1   4   285447.27  787.64   4
  -1  -4  -3  637.32   81.22   1
   1   4   3  675.23   82.61   4
  -1  -4  -3  635.25   89.24   2
  -1  -4  -3  683.49   82.29   4
  -1   4  -3  732.90   88.25   1
   1   4   3  760.49   86.98   1
   1  -4   3  686.66   79.94   1
   1  -4   3  621.11   53.74   2
   1   4   3  713.89   84.32   2
  -1   4  -3  617.55   79.74   4
  -1   4  -4 2528.37  166.65   4
  -1  -4  -4 2971.90  174.08   1
  -1  -4  -4 2811.32  169.36   4
   1   4   4 2785.52  167.71   4
   1   4   4 2890.45  183.44   2
   1  -4   4 2910.41  133.02   2
  -1   4  -4 2562.30   96.73   3
   1   4   4 3110.96  177.96   1
  -1   4  -4 2782.42  174.38   1
   1  -4   4 2887.91  104.84   3
   1  -4   4 2699.38  170.03   1
  -1  -4  -4 3113.32  186.37   2
  -1   4  -544817.00  739.89   4
   1   4   546914.34  720.65   4
  -1  -4  -545120.07  709.81   4
  -1  -4  -547117.41  729.48   1
   1   4   547534.89  775.98   2
   1  -4   546522.44  748.84   4
   1  -4   546123.62  495.05   3
   1  -4   547428.32  754.72   1
  -1  -4  -543891.82  686.25   1
  -1   4  -546736.03  758.44   1
   1  -4   616937.67  491.55   4
  -1  -4  -616782.40  466.22   4
   1  -4   617199.04  348.43   3
  -1  -4  -616998.14  462.30   1
   1   4   616577.09  487.48   2
   1  -4   615938.88  480.94   1
  -1   4  -617770.46  507.77   1
   1   4   616527.46  462.31   4
  -1  -4  -616485.03  463.57   1
  -1  -4  -7 1123.02  142.82   1
   1   4   7  985.89  139.29   4
   1  -4   7 1194.83  159.90   1
  -1  -4  -7  832.62  131.29   4
  -1   4  -7 1009.16  150.17   4
   1  -4   7 1160.36  109.82   3
   1   4   7  795.58  128.97   2
  -1  -4  -7  840.74  127.17   1
  -1  -4  -841423.23  828.21   1
   1  -4   840620.23  861.63   1
   1  -4   842166.22  660.59   3
  -1   4  -842264.65  892.40   4
  -1  -4  -842203.26  830.97   4
   1   4   841667.12  856.07   2
   1  -4   9 119469.   1535.   1
   1   4   9 113690.   1476.   2
  -1  -4  -9 114448.   1435.   4
   1  -4   9 114986.   1171.   3
  -1  -4  -9 115167.   1436.   1
   1  -4  10 8259.25  433.90   1
  -1  -4 -10 8032.46  405.03   4
   1  -4  10 8411.74  348.71   3
   1   4  10 8321.32  425.70   2
  -1   4 -10 8830.24  453.69   4
  -1  -4 -11 1976.73  226.69   4
   1  -4  11 2377.48  254.09   1
  -1   4 -11 1986.73  235.92   4
   1   4  11 2222.57  239.14   2
   1  -4  11 1919.38  187.00   3
   1  -4  12 2127.66  257.60   1
   1   4  12 2679.29  275.26   2
  -1  -4 -12 2798.61  270.33   4
  -1   4 -12 2692.88  279.45   4
  -1   4 -13  466.05  158.58   4
  -1  -4 -13  384.73  135.38   4
   1  -4  13  862.37  188.24   1
   1   4  13  830.04  173.78   2
  -1   4 -14 6153.79  431.58   4
   1  -4  14 5462.54  404.91   1
  -1  -4 -14 5919.73  395.00   4
   1   4  14 5718.64  403.11   2
  -1  -4 -15 3081.65  306.20   1
  -1  -4 -15 3035.02  311.70   4
   1   4  15 2694.52  293.84   2
   1  -4  15 2594.75  303.58   1
  -1   4 -15 2603.17  305.59   4
  -1  -4 -16 6446.74  438.66   4
   1  -4  16 6635.67  465.47   1
  -1   4 -16 6987.08  489.46   4
   1   4  16 6309.35  449.23   2
  -1  -4 -16 7840.48  483.80   1
  -1   4 -1710754.56  614.00   4
  -1  -4 -1711315.74  586.44   4
  -1  -4 -1711419.60  599.82   1
   1   4  1712166.17  623.93   2
   1  -4  1711622.93  621.09   1
   1   4  18 3664.41  372.63   2
  -1  -4 -18 3108.73  332.68   4
  -1   4 -18 3505.00  371.83   4
   1  -4  18 4102.10  386.75   1
  -1  -4 -18 2804.95  321.51   1
   1  -4  19 2607.22  333.82   1
  -1  -4 -19 1903.20  279.63   4
  -1  -4 -19 1660.85  274.92   1
  -1   4 -19 2538.76  343.12   4
   1   4  19 1981.73  294.22   2
  -1  -4 -20  892.91  231.23   1
   1  -4  20  643.22  222.37   1
   1   4  20  833.59  233.56   2
  -1  -4 -20  568.75  208.53   4
  -1   4 -20  610.94  239.06   4
  -1  -4 -21 2430.98  326.25   4
  -1  -4 -21 1355.69  276.56   1
  -1   4 -21 1399.98  275.41   4
   1   4  21 1740.63  305.75   2
   1  -4  21 2373.50  327.87   1
  -1  -4 -22  360.13  208.91   1
   1   4  22   12.90  151.89   2
  -1   4 -22  130.07  197.10   4
   1  -4  22  264.18  199.74   1
  -1  -4 -22  245.51  181.55   4
  -1  -4 -23 4103.75  430.70   4
   1  -4  23 3706.25  419.20   1
  -1   4 -23 4098.13  454.96   4
   1   4  23 3534.62  397.63   2
  -1  -4 -23 3090.27  388.23   1
   1   4  24 5238.72  490.16   2
  -1  -4 -24 4919.13  472.70   4
  -1  -4 -24 5918.71  509.35   1
   1  -5 -25 1028.46  259.04   4
   1  -5 -25 1237.47  282.68   1
   1  -5 -24  223.10  191.05   4
   1   5 -24  201.58  227.17   4
   1  -5 -24  667.25  221.29   1
  -1   5  24  -77.52  173.24   2
  -1  -5  24  -22.08  183.94   1
  -1  -5  23 4000.55  426.87   1
   1  -5 -23 4065.42  398.55   4
   1  -5 -23 3940.18  391.30   1
  -1   5  23 3384.87  410.85   2
   1   5 -23 4717.06  494.16   4
  -1  -5  22  816.94  236.64   1
   1  -5 -22  333.15  190.51   1
   1   5 -22  496.54  223.37   4
   1  -5 -21 2836.79  331.42   4
  -1  -5  21 2367.68  330.73   1
   1   5 -21 2833.45  365.85   4
   1  -5 -20 9007.78  540.43   4
   1   5 -20 7992.57  574.05   4
  -1  -5  20 8712.98  575.74   1
  -1   5  20 8885.40  543.43   1
  -1   5  19 3002.19  320.29   1
   1  -5 -19 2614.22  307.21   4
  -1  -5  19 2149.10  306.27   1
   1   5 -19 2823.78  355.67   4
   1  -5 -18 3851.05  349.16   4
  -1  -5  18 3597.85  370.18   1
   1   5 -18 2856.07  353.14   4
  -1   5  18 3368.35  341.26   1
  -1   5  1725881.52  835.50   1
  -1  -5  1726690.52  936.83   1
   1   5 -1728015.40  996.10   4
   1  -5 -1725587.05  830.37   4
  -1   5  16  901.58  184.66   1
  -1  -5  16 1083.96  225.63   1
   1   5 -16 1248.92  245.95   4
   1  -5 -16  713.33  180.71   4
  -1  -5  15 4224.77  373.38   1
   1  -5 -15 3566.69  309.96   4
  -1   5  15 3739.46  313.41   1
   1   5 -15 4365.93  344.22   3
   1   5 -15 4146.03  386.15   4
  -1  -5  14 9612.69  531.26   1
   1   5 -14 8898.11  468.93   3
   1   5 -14 8737.89  516.82   4
   1  -5 -14 8992.67  449.75   4
  -1   5  14 8246.13  438.18   1
   1  -5 -13  228.48  109.58   4
   1   5 -13  467.44  172.08   4
   1   5 -13  371.80  130.98   3
  -1  -5  13  268.98  140.44   1
  -1   5  13  304.45  125.63   1
   1   5 -1221991.00  773.97   4
   1  -5 -1221813.89  649.53   4
  -1   5  1221384.37  645.64   1
  -1  -5  1221058.63  736.93   1
   1   5 -1221861.40  688.22   3
   1   5 -1117809.15  596.02   3
  -1   5  1118537.52  576.75   1
  -1  -5  1118094.34  660.47   1
   1   5 -1117762.99  675.36   4
   1  -5 -1118229.41  568.24   4
  -1  -5  10  216.59  117.14   1
  -1   5  10   47.56   83.22   1
   1  -5 -10  -30.13   82.69   4
   1   5 -10   65.36   72.17   3
   1   5 -10   42.52  108.03   4
  -1   5   925641.57  599.60   4
   1  -5  -926801.74  612.50   4
  -1   5   926769.79  616.06   1
   1   5  -925505.00  754.89   4
  -1  -5   925157.11  723.77   1
  -1  -5   926114.98  702.18   3
   1   5  -926789.45  678.37   3
   1  -5  -926549.51  607.92   1
   1   5  -8 8745.46  377.27   3
   1   5  -810089.12  464.29   4
  -1  -5   8 9059.19  425.38   1
  -1  -5   8 9507.99  447.57   2
  -1  -5   8 9387.50  409.05   3
  -1   5   8 9004.36  337.20   4
  -1   5   8 9144.71  338.67   1
   1  -5  -8 8908.17  334.10   4
   1  -5  -8 9036.62  333.06   1
  -1  -5   770125.66 1099.42   1
  -1  -5   770235.52 1095.31   4
  -1   5   773396.41  858.13   4
  -1  -5   777762.05 1189.91   2
   1  -5  -773863.80  866.26   1
  -1   5   772942.89  867.39   1
   1   5  -774978.72 1179.24   4
   1   5  -772325.91 1033.96   3
   1   5  -770961.02 1141.96   1
   1  -5  -773457.96  871.41   4
  -1  -5   776122.28 1091.37   3
   1   5  -645215.79  883.54   4
   1   5  -646075.45  797.40   3
  -1  -5   644183.25  839.83   4
   1   5  -646382.80  891.56   1
  -1  -5   646892.08  873.51   2
   1  -5  -648249.61  623.71   1
  -1   5   645377.40  616.39   1
  -1   5   646116.82  610.33   4
   1  -5  -645892.20  622.61   4
  -1  -5   643267.41  820.88   1
  -1   5   646700.55  828.96   3
  -1  -5   646681.58  807.63   3
  -1   5   551821.43  816.06   3
   1  -5  -554544.46  579.74   1
   1   5  -553350.54  838.35   3
  -1  -5   551500.77  871.37   4
   1  -5  -553155.02  580.57   4
   1   5  -548421.68  872.28   1
   1   5  -550511.45  886.83   4
  -1  -5   549262.60  839.70   1
  -1   5   553672.24  578.04   4
  -1   5   550712.56  567.61   1
   1   5  -422151.14  572.17   1
   1  -5  -424579.31  332.45   4
  -1   5   424066.13  513.50   3
   1   5  -423968.05  543.33   3
   1  -5  -425171.69  327.41   1
  -1   5   424093.39  323.77   4
   1   5  -422098.57  569.18   4
   1   5  -423729.42  574.90   2
  -1  -5   413593.46  427.34   1
  -1  -5   415556.50  466.74   4
  -1   5   423845.22  322.48   1
   1   5  -345606.81  808.66   1
   1   5  -342378.86  774.94   4
   1  -5  -347390.70  342.86   1
   1  -5  -346150.21  350.76   1
  -1  -5   346681.31  786.12   4
  -1   5   346564.46  342.18   4
   1  -5  -346066.81  351.24   4
  -1   5   347665.04  641.40   3
   1   5  -344194.03  729.22   2
  -1  -5   343668.31  752.01   1
  -1  -5   224235.04  564.53   4
   1   5  -224210.87  560.55   4
   1   5  -222111.28  495.81   2
   1   5  -226324.25  625.23   1
  -1  -5   224809.49  556.74   1
  -1   5   178768.65  707.17   2
   1   5  -178253.05  939.08   4
  -1  -5   175903.50  969.10   4
  -1  -5   184075.17 1000.81   1
   1   5  -181189.34  998.11   1
  -1  -5   181557.63  863.18   2
   1   5  -181868.99  866.30   2
   1  -5   033720.94  401.58   2
  -1   5   033139.76  400.96   2
   1  -5   031653.17  321.70   4
   1   5   032761.39  546.48   4
  -1  -5   034460.96  561.47   2
   1  -5   034777.70  327.90   1
   1   5   031007.29  519.72   2
   1   5   033338.36  560.34   1
  -1   5   032774.16  331.99   1
  -1   5   032045.76  316.57   4
  -1  -5   032950.63  555.73   1
   1  -5   1 9024.66  210.91   4
   1   5   1 9167.45  285.90   2
  -1  -5  -1 9331.58  279.74   1
   1   5   1 9060.41  273.60   1
  -1   5  -1 9350.10  196.63   2
   1  -5   1 9142.73  185.32   2
   1  -5   1 9064.47  213.45   1
  -1  -5  -1 9206.86  288.23   2
  -1   5  -1 9174.03  217.10   1
   1   5   1 9068.39  271.67   4
  -1   5  -1 9305.69  213.74   4
  -1  -5  -2 3488.00  186.25   2
   1  -5   2 3513.90  114.63   2
   1  -5   2 3590.08  157.92   1
   1   5   2 3799.01  179.60   4
   1   5   2 3584.98  176.05   1
  -1   5  -2 3724.18  164.91   1
   1   5   2 3206.48  176.90   2
  -1   5  -2 3615.62  123.05   2
  -1  -5  -2 3352.89  169.33   1
  -1   5  -2 3098.44  147.34   4
  -1   5  -338123.30  585.55   4
   1   5   336861.21  570.80   4
  -1   5  -335887.44  443.01   2
   1  -5   340061.73  588.34   1
   1  -5   339144.73  423.30   2
  -1  -5  -338935.35  591.02   1
  -1   5  -338487.16  582.86   1
  -1  -5  -339344.65  591.24   4
   1   5   338629.50  640.07   2
  -1  -5  -338445.22  646.69   2
   1   5   338598.36  584.20   1
   1  -5   4 118648.   1121.   1
  -1  -5  -4 115194.   1077.   1
   1  -5   4 103761.    639.   3
   1   5   4 116524.   1068.   4
  -1  -5  -4 114769.   1178.   2
   1   5   4 118425.   1199.   2
   1  -5   4 114620.    845.   2
  -1   5  -4 106041.    593.   3
  -1  -5  -4 119028.   1089.   4
   1   5   4 115505.   1067.   1
  -1   5  -4 115456.   1116.   4
  -1   5  -4 117281.   1127.   1
  -1  -5  -5 1035.11  124.12   1
  -1   5  -5  963.83  123.53   4
  -1  -5  -5 1065.50  117.62   4
   1  -5   5 1044.02  128.28   1
  -1  -5  -5  866.65  114.17   1
   1  -5   5  922.03   93.38   2
   1   5   5  799.86  119.09   2
   1  -5   5  803.23   70.24   3
  -1   5  -5  902.91  120.18   1
  -1   5  -5  866.20   70.53   3
   1   5   5 1040.09  123.18   4
   1  -5   6 131164.   1379.   4
  -1   5  -6 135970.   1416.   1
   1   5   6 136347.   1326.   4
  -1  -5  -6 136934.   1333.   1
   1   5   6 138804.   1454.   2
  -1   5  -6 132610.    931.   3
   1  -5   6 136848.    977.   3
   1  -5   6 139664.   1426.   1
  -1  -5  -6 137381.   1315.   1
   1  -5   6 133029.   1163.   2
  -1  -5  -6 140113.   1343.   4
  -1   5  -6 134903.   1416.   4
  -1  -5  -7 214437.   1774.   1
  -1   5  -7 216854.   1921.   4
  -1  -5  -7 216814.   1756.   1
  -1  -5  -7 210512.   1750.   4
   1   5   7 213515.   1755.   4
   1  -5   7 218532.   1906.   1
   1   5   7 212237.   1889.   2
   1  -5   7 216883.   1631.   2
   1  -5   7 214747.   1352.   3
  -1   5  -876568.05 1209.69   4
   1  -5   873953.53 1189.02   1
  -1  -5  -875008.73 1097.86   4
   1  -5   873286.57  862.61   3
  -1  -5  -873881.75 1098.52   1
  -1   5  -9 8274.97  428.51   4
   1  -5   9 7496.31  301.92   3
   1  -5   9 6958.50  385.64   1
   1   5   9 7719.27  400.20   2
  -1  -5  -9 8189.28  396.80   1
  -1  -5  -9 7431.99  369.70   4
  -1   5 -1028640.21  817.42   4
   1   5  1026418.14  756.65   2
   1  -5  1026796.31  602.46   3
  -1  -5 -1026896.89  729.88   1
   1  -5  1027940.32  785.81   1
  -1  -5 -1025463.83  709.85   4
   1   5  1112399.02  543.08   2
  -1   5 -1112388.76  563.00   4
   1  -5  1111372.62  423.05   3
  -1  -5 -1111521.50  497.48   1
   1  -5  1112004.27  542.16   1
  -1  -5 -1111501.73  497.90   4
  -1   5 -12 1828.19  250.33   4
  -1  -5 -12 1951.15  235.31   1
  -1  -5 -12 1636.69  222.05   4
   1  -5  12 1852.59  234.42   1
   1   5  12 1302.58  196.72   2
  -1  -5 -13 2636.19  268.34   1
  -1  -5 -13 3064.88  286.94   4
   1   5  13 3686.49  323.28   2
  -1   5 -13 3259.06  317.98   4
   1  -5  13 3303.43  322.65   1
  -1  -5 -14  349.73  131.81   4
  -1   5 -14  362.81  175.74   4
  -1  -5 -14  490.06  156.30   1
   1  -5  14  632.15  174.59   1
   1   5  14  122.04  123.34   2
  -1  -5 -15 1492.86  224.13   4
  -1   5 -15 1279.97  234.87   4
   1  -5  15 1393.90  224.10   1
  -1  -5 -15 1675.36  238.36   1
   1   5  15 1318.70  225.15   2
  -1   5 -16  638.84  197.55   4
   1   5  16 1001.65  212.41   2
   1  -5  16  618.16  175.45   1
  -1  -5 -16  509.12  150.78   4
  -1  -5 -16  712.66  178.33   1
   1  -5  17 9145.76  559.23   1
  -1  -5 -17 9903.22  546.49   4
  -1   5 -17 9179.78  576.67   4
  -1  -5 -17 9798.91  551.38   1
   1   5  17 9497.59  558.16   2
   1   5  18 4456.62  403.79   2
  -1  -5 -18 4296.74  377.17   4
   1  -5  18 4541.73  419.60   1
  -1   5 -18 4949.37  446.62   4
  -1  -5 -18 4721.30  401.18   1
   1  -5  19 7701.76  532.56   1
  -1  -5 -19 7660.66  508.55   4
  -1  -5 -19 7352.34  503.08   1
   1   5  19 7155.85  510.58   2
  -1   5 -19 6979.73  525.53   4
  -1  -5 -20 7523.65  519.79   4
  -1   5 -20 7667.95  566.20   4
  -1  -5 -20 6781.00  491.78   1
   1   5  20 7721.10  544.64   2
   1  -5  20 6585.70  509.06   1
  -1  -5 -21 3277.21  366.17   4
   1   5  21 4152.76  411.32   2
  -1  -5 -21 3819.21  388.19   1
   1  -5  21 3337.89  375.13   1
  -1   5 -21 3662.48  407.64   4
   1   5  22  248.25  214.82   2
  -1  -5 -22  293.85  199.62   4
  -1   5 -22  712.97  240.99   4
   1  -5  22  313.34  224.57   1
  -1  -5 -22   84.12  188.99   1
   1   5  23 1950.28  321.07   2
   1  -5  23 2643.19  365.31   1
  -1  -5 -23 2552.81  341.92   1
  -1  -5 -23 2639.15  347.47   4
  -1   5 -23 2245.84  365.16   4
   1   5  24  106.77  195.41   2
  -1  -5 -24  512.49  230.90   4
  -1  -5 -24  112.15  179.48   1
  -1   6  24  269.68  213.25   2
   1  -6 -24   54.95  175.83   1
   1  -6 -24  129.94  185.03   4
   1  -6 -23  332.13  185.96   4
   1   6 -23  186.04  216.02   4
   1  -6 -23  146.89  185.08   1
  -1   6  23  204.54  171.23   2
  -1  -6  23  -33.97  165.40   1
  -1   6  22 2755.89  370.91   2
   1   6 -22 1948.86  333.26   4
  -1  -6  22 2185.70  333.25   1
   1  -6 -22 2215.61  313.51   1
   1  -6 -22 2462.20  318.79   4
  -1   6  21  668.70  239.10   2
   1  -6 -21  435.85  179.71   4
  -1  -6  21  674.34  200.42   1
   1   6 -21  659.45  234.59   4
   1  -6 -21  742.27  219.27   1
   1  -6 -20  387.58  174.60   1
   1  -6 -20  117.51  131.87   4
  -1  -6  20   93.52  173.41   1
   1   6 -20  409.42  221.88   4
  -1  -6  19  153.92  156.65   1
   1   6 -19  625.50  216.08   4
   1  -6 -19  330.64  171.69   4
   1   6 -18 7506.77  548.59   4
  -1   6  18 7944.19  489.47   1
   1  -6 -18 7471.89  468.87   4
  -1  -6  18 8164.08  539.12   1
  -1   6  17  243.24  137.95   1
   1  -6 -17   20.98  157.53   4
   1   6 -17  488.78  215.33   4
  -1  -6  17  273.30  159.81   1
   1   6 -16 8148.52  542.27   4
  -1   6  16 7639.88  444.80   1
   1  -6 -16 7871.72  452.16   4
  -1  -6  16 8893.85  542.04   1
   1   6 -15 4135.45  391.35   4
  -1   6  15 3959.68  325.13   1
   1  -6 -15 3233.27  296.47   4
   1   6 -15 3957.57  329.19   3
  -1  -6  15 3787.43  356.93   1
   1   6 -1412208.46  627.36   4
   1  -6 -1411828.81  509.51   4
  -1  -6  1412182.09  600.80   1
  -1   6  1412679.20  530.16   1
   1   6 -1412164.08  545.67   3
   1   6 -13  554.09  146.95   3
  -1  -6  13  790.73  198.49   1
   1  -6 -13  655.51  147.45   4
  -1   6  13  603.15  159.37   1
   1   6 -13  487.33  180.28   4
   1   6 -1225327.75  847.00   4
   1   6 -1223566.53  709.06   3
  -1  -6  1223068.21  778.99   1
  -1   6  1222706.01  655.30   1
   1  -6 -1224508.64  676.20   4
   1   6 -1119863.62  731.28   4
   1  -6 -1120291.79  588.72   4
   1   6 -1121734.45  659.13   3
  -1   6  1120281.16  590.42   1
  -1  -6  1121629.78  728.50   1
  -1  -6  1030582.97  836.77   1
   1  -6 -1030752.82  683.99   4
   1   6 -1031173.42  884.56   4
   1  -6 -1031353.02  694.43   1
  -1   6  1031260.40  690.55   1
   1   6 -1031183.36  766.02   3
   1  -6  -926139.36  590.77   1
  -1  -6   924932.87  691.58   3
  -1   6   924724.34  577.52   1
   1  -6  -926280.60  599.45   4
  -1   6   925097.81  582.97   4
   1   6  -925111.12  663.65   3
   1   6  -926068.97  783.40   4
  -1  -6   925402.52  743.88   1
   1   6  -811519.08  436.44   3
  -1  -6   811036.95  480.41   1
  -1  -6   811046.78  436.66   3
  -1   6   810690.94  357.03   4
  -1  -6   811078.99  482.01   2
   1  -6  -811092.77  365.92   1
   1  -6  -810744.92  361.77   4
  -1   6   810245.13  346.40   1
   1   6  -7 4485.20  272.44   3
   1  -6  -7 4095.95  202.57   1
  -1  -6   7 4971.23  292.13   3
   1  -6  -7 4106.42  210.07   4
   1   6  -7 4792.29  343.20   4
  -1  -6   7 4446.19  295.17   1
  -1   6   7 4424.30  212.33   4
  -1   6   7 4064.75  207.16   1
  -1  -6   7 4952.89  316.67   2
   1   6  -644809.61  904.20   1
   1   6  -645512.62  821.49   3
  -1   6   647840.98  854.34   3
  -1  -6   644980.16  863.38   1
  -1  -6   645258.78  885.83   4
   1  -6  -650264.50  620.38   1
  -1   6   645628.01  603.23   4
  -1   6   645320.01  606.40   1
   1   6  -647067.40  930.82   4
   1  -6  -648802.32  630.82   4
  -1  -6   645950.43  887.26   2
  -1  -6   5 2107.97  195.22   1
  -1  -6   5 2158.48  189.53   2
  -1  -6   5 2074.30  200.25   4
   1  -6  -5 2234.95  118.82   1
   1   6  -5 2338.53  210.74   4
  -1   6   5 2220.29  119.27   4
  -1   6   5 2298.35  185.39   3
   1  -6  -5 2208.99  123.83   1
   1   6  -5 2162.15  193.95   3
   1   6  -5 2079.07  199.15   2
   1   6  -5 2158.18  209.56   1
   1  -6  -5 2295.24  122.96   4
   1   6  -465763.61 1038.52   1
  -1  -6   466945.90  994.80   1
   1  -6  -472798.59  543.17   1
   1   6  -467989.30 1004.23   2
  -1  -6   469476.20 1032.04   4
   1   6  -470189.60 1056.21   4
   1  -6  -471167.77  559.52   1
   1   6  -470513.37  958.98   3
  -1   6   469158.08  880.00   3
   1  -6  -471063.18  558.93   4
  -1  -6   3 102198.   1212.   1
  -1  -6   3 115394.   1317.   4
   1  -6  -3 110849.    572.   4
   1  -6  -3 112686.    573.   1
   1   6  -3 111147.   1204.   2
   1   6  -3 111099.   1352.   1
   1   6  -3 106113.   1295.   4
   1   6  -2 4536.79  293.25   1
  -1  -6   2 4558.97  262.56   1
  -1   6   2 4361.02  202.53   2
   1   6  -2 4069.40  220.96   2
   1   6  -2 4706.79  269.33   4
  -1  -6   1 3949.23  208.31   2
  -1   6   1 3724.24  171.93   2
   1   6  -1 4379.76  243.63   4
   1   6  -1 4329.39  257.64   1
   1   6  -1 4325.09  219.82   2
  -1  -6   1 4298.61  257.08   1
   1   6   014999.33  411.71   1
   1  -6   015289.50  242.20   1
   1   6   015423.37  396.04   2
   1  -6   015169.32  305.60   2
  -1   6   015145.70  306.96   2
  -1  -6   014625.81  408.71   1
   1   6   014124.48  391.87   4
  -1   6   014913.01  241.61   4
  -1   6   014206.42  261.31   1
   1  -6   015205.87  266.21   4
  -1  -6   015087.21  404.10   2
  -1   6  -1  707.66   74.19   1
   1   6   1  543.35   77.60   1
   1   6   1  760.63   96.22   2
  -1  -6  -1  795.12   99.56   2
   1  -6   1  919.01   80.85   1
   1   6   1  749.35   95.51   4
  -1   6  -1  794.46   73.29   4
   1  -6   1  837.88   70.14   2
  -1  -6  -1  783.97  102.19   1
   1  -6   1  848.89   76.26   4
  -1   6  -1  788.59   70.32   2
   1  -6   277291.55  759.53   1
  -1  -6  -277259.94  844.83   1
  -1   6  -275555.05  639.00   2
  -1   6  -274667.37  756.57   1
  -1   6  -277220.85  759.99   4
  -1  -6  -276791.59  920.95   2
   1   6   273198.34  825.46   4
   1  -6   277785.90  616.54   2
   1  -6   275639.73  744.81   4
   1   6   276472.01  828.85   1
  -1  -6  -314412.06  376.47   1
   1  -6   314632.59  368.65   4
  -1   6  -314058.82  304.42   2
  -1   6  -313945.06  366.64   4
  -1  -6  -314792.88  426.00   2
   1   6   314548.18  373.42   1
   1   6   315163.24  432.89   2
   1  -6   315283.27  294.51   2
  -1   6  -314589.41  375.45   1
   1   6   314858.75  381.18   4
   1  -6   314480.93  367.39   1
  -1   6  -4 187314.   1481.   4
   1   6   4 186220.   1384.   4
   1   6   4 183405.   1382.   1
  -1   6  -4 181628.   1444.   1
  -1  -6  -4 185521.   1584.   2
   1  -6   4 180599.   1437.   1
   1  -6   4 180711.   1099.   2
  -1   6  -4 164884.    771.   3
  -1  -6  -4 183066.   1390.   4
  -1  -6  -4 178162.   1391.   1
   1  -6   510754.02  380.94   1
   1  -6   510976.55  306.01   2
  -1  -6  -510979.54  362.59   4
   1   6   511444.40  368.35   1
  -1   6  -510838.86  388.91   1
   1   6   511866.67  374.12   4
   1   6   510874.64  405.78   2
  -1  -6  -511161.79  368.82   1
  -1   6  -511436.70  399.83   4
  -1   6  -510796.61  228.62   3
   1   6   6  510.78  124.84   2
  -1  -6  -6  388.45   92.74   1
  -1   6  -6  842.86  140.87   1
  -1  -6  -6  623.92  109.55   1
  -1  -6  -6  443.10   99.08   4
   1  -6   6  471.35   73.58   3
   1  -6   6  546.06  117.63   1
   1   6   6  657.92  111.66   4
  -1   6  -6  522.23  121.10   4
  -1   6  -6  436.64   63.29   3
   1  -6   6  504.48   92.32   2
   1  -6   7 4761.27  297.28   1
   1  -6   7 5062.50  214.35   3
   1   6   7 4811.19  302.55   2
  -1  -6  -7 5502.00  293.07   4
  -1  -6  -7 5353.18  285.61   1
  -1  -6  -7 5370.76  291.39   1
   1   6   7 5520.89  293.95   4
  -1   6  -7 4122.90  282.21   4
   1  -6   7 5213.29  258.24   2
  -1   6  -7 4673.60  198.23   3
  -1  -6  -8  498.63  114.33   1
   1   6   8  526.38  123.65   2
  -1   6  -8  353.74  115.75   4
   1  -6   8  435.30   84.83   3
   1  -6   8  621.26  151.94   1
  -1   6  -8  539.06   83.17   3
  -1  -6  -8  558.36  122.21   4
   1  -6   8  591.61  111.12   2
   1  -6   9 6835.54  343.52   2
   1  -6   9 7510.47  301.77   3
   1  -6   9 7060.78  396.83   1
  -1   6  -9 7657.97  414.71   4
  -1  -6  -9 7690.32  379.83   4
  -1  -6  -9 7479.54  378.91   1
   1   6   9 7440.33  402.85   2
   1  -6  1056538.35 1028.71   2
  -1   6 -1064412.82 1230.77   4
   1  -6  1059309.99 1167.58   1
  -1  -6 -1060125.22 1084.86   4
  -1  -6 -1061501.57 1089.40   1
   1  -6  1059683.47  897.46   3
   1   6  1062631.45 1194.56   2
  -1  -6 -11 2802.77  250.45   4
   1   6  11 2408.49  260.96   2
   1  -6  11 2615.37  273.71   1
   1  -6  11 2357.56  203.86   3
  -1   6 -11 2885.59  289.10   4
  -1  -6 -11 2632.32  250.29   1
  -1  -6 -1214201.13  569.02   1
   1   6  1214260.77  610.93   2
   1  -6  1213940.96  607.64   1
  -1  -6 -1214276.48  570.03   4
  -1   6 -1320357.25  766.20   4
  -1  -6 -1318447.07  665.77   4
  -1  -6 -1318547.38  669.04   1
   1  -6  1316857.51  690.74   1
   1   6  1319300.29  723.04   2
   1  -6  14 2778.93  307.37   1
   1   6  14 3516.89  331.35   2
  -1  -6 -14 3474.14  311.09   1
  -1   6 -14 3272.96  331.47   4
  -1  -6 -14 3415.19  307.06   4
  -1  -6 -15  188.50  118.46   4
  -1  -6 -15  568.32  167.92   1
  -1   6 -15  492.63  178.47   4
   1  -6  15  243.53  140.06   1
   1   6  15  560.09  166.48   2
  -1  -6 -16  206.35  152.93   1
   1  -6  16  110.98  126.69   1
  -1   6 -16  158.57  140.42   4
  -1  -6 -16  282.50  147.89   4
   1   6  16  294.64  145.07   2
   1   6  17  529.89  202.10   2
  -1  -6 -17  134.81  145.90   1
  -1   6 -17  490.80  182.90   4
   1  -6  17  341.37  190.86   1
  -1  -6 -17  610.63  187.47   4
   1  -6  18 7265.50  518.59   1
  -1   6 -18 8546.75  571.90   4
  -1  -6 -18 8253.64  509.33   4
  -1  -6 -18 8355.31  519.77   1
   1   6  18 8063.45  536.13   2
  -1  -6 -19 4569.04  406.87   1
  -1  -6 -19 4407.07  401.94   4
  -1   6 -19 4248.99  427.60   4
   1   6  19 4394.08  413.69   2
   1  -6  19 5689.56  476.08   1
   1  -6  20 1419.95  287.42   1
  -1  -6 -20 1289.27  244.20   4
   1   6  20 1578.36  291.09   2
  -1  -6 -20 1769.24  282.24   1
  -1   6 -20 1749.14  321.13   4
  -1  -6 -21 2510.30  326.82   1
  -1  -6 -21 2547.09  340.79   4
   1   6  21 2266.75  319.52   2
   1  -6  21 2610.01  340.52   1
   1  -6  22 4725.94  450.78   1
   1   6  22 5417.37  483.32   2
  -1  -6 -22 3846.45  395.81   4
  -1   6 -22 5005.77  489.59   4
  -1  -6 -22 4979.31  455.89   1
   1   6  23   64.39  166.14   2
  -1  -6 -23   86.33  184.37   1
  -1  -6 -23  202.25  202.69   4
   1  -6  23   26.66  187.33   1
  -1   6 -23  281.61  253.27   4
   1   6  24  363.97  226.36   2
  -1  -6 -24  609.71  240.05   4
  -1  -6 -24  163.57  202.09   1
   1  -7 -24  509.34  215.71   4
   1  -7 -24  697.67  228.85   1
   1   7 -23  359.16  230.40   4
  -1  -7  23  968.51  259.35   1
   1  -7 -23 1052.71  251.61   1
   1  -7 -23 1197.46  253.11   4
  -1   7  23 1186.71  294.26   2
  -1  -7  22 3892.15  420.52   1
   1  -7 -22 3856.56  372.69   4
   1   7 -22 5052.58  509.09   4
  -1   7  22 4514.31  456.87   2
   1  -7 -22 4199.65  402.33   1
  -1  -7  21 2895.50  375.64   1
   1  -7 -21 2052.40  286.33   4
  -1   7  21 2943.62  376.95   2
   1  -7 -21 2834.77  330.75   1
   1   7 -21 2873.07  381.60   4
   1  -7 -20 1680.13  259.34   4
   1   7 -20 1839.59  315.88   4
  -1  -7  20 1666.15  291.07   1
  -1   7  20 1439.40  290.81   2
   1  -7 -20 2026.89  274.90   1
  -1  -7  19 3346.22  375.06   1
   1   7 -19 3758.70  408.78   4
   1  -7 -19 3478.98  341.78   1
   1  -7 -19 2835.29  300.59   4
   1  -7 -18 6099.85  428.45   1
   1   7 -18 6534.62  517.36   4
   1  -7 -18 6047.61  419.98   4
  -1  -7  18 5699.88  457.19   1
   1   7 -17 6722.23  515.67   4
   1  -7 -17 6293.32  416.56   4
  -1  -7  17 5487.85  441.04   1
   1   7 -16   -0.43  153.17   4
  -1  -7  16  -78.23  125.68   1
   1   7 -16   93.10  118.25   3
   1  -7 -16   56.43  107.76   4
  -1   7  15  187.20  151.44   1
  -1  -7  15  188.91  162.79   1
   1   7 -15  220.94  151.17   4
   1   7 -15  230.34  143.74   3
   1  -7 -15  128.44  121.34   4
  -1  -7  1430058.61  942.20   1
   1   7 -1430396.08  859.61   3
   1  -7 -1430902.13  819.74   4
  -1   7  1430882.13  822.71   1
   1   7 -1432951.40 1029.16   4
   1   7 -1314921.14  584.48   3
  -1  -7  1315188.04  661.01   1
  -1   7  1315760.87  572.52   1
   1   7 -1317059.90  735.34   4
   1  -7 -1315514.37  561.63   4
   1   7 -1212418.46  519.94   3
   1  -7 -1213767.14  505.49   4
  -1   7  1212834.87  497.54   1
   1   7 -1212972.60  629.62   4
  -1  -7  1212825.83  586.45   1
   1  -7 -11 4797.17  291.56   4
  -1  -7  11 4624.81  356.07   1
   1   7 -11 3986.68  351.79   4
  -1   7  11 4413.17  285.74   1
   1   7 -11 4106.62  299.87   3
   1  -7 -10 3923.05  253.58   4
  -1  -7  10 4335.04  330.30   1
  -1   7  10 3631.86  248.51   4
   1  -7 -10 4034.02  256.66   1
  -1   7  10 3863.71  250.28   1
   1   7 -10 4534.79  364.11   4
   1   7 -10 3933.80  280.07   3
  -1  -7   9 9894.50  477.03   1
  -1   7   910563.77  376.36   1
   1  -7  -9 9911.86  368.89   4
  -1   7   9 9846.84  364.89   4
   1   7  -910180.09  507.48   4
   1  -7  -910210.01  366.74   1
   1   7  -9 9078.04  410.23   3
  -1  -7   9 9658.73  431.13   3
   1  -7  -815067.65  417.72   4
   1  -7  -814879.63  410.17   1
   1   7  -812572.62  539.47   4
  -1  -7   813846.28  542.31   1
   1   7  -815145.13  513.94   3
  -1   7   813901.84  400.90   4
   1   7  -788228.00 1205.19   3
   1  -7  -790890.07  939.62   4
   1   7  -789172.42 1385.43   4
   1  -7  -789949.16  936.99   1
   1  -7  -791904.26  926.02   1
  -1   7   793036.05  939.29   4
  -1  -7   790109.80 1298.99   2
   1  -7  -617514.49  368.11   1
  -1  -7   617366.01  559.08   1
  -1  -7   617787.79  557.79   2
   1   7  -617178.08  583.25   1
   1   7  -616793.29  587.45   2
   1  -7  -617546.52  376.13   1
   1   7  -616781.12  517.39   3
  -1   7   617577.64  367.83   4
  -1  -7   616573.00  562.50   4
   1   7  -617327.32  586.85   4
  -1   7   617127.93  520.71   3
   1  -7  -617258.78  372.12   4
   1  -7  -5 7971.06  223.31   4
   1   7  -5 7963.28  356.86   3
   1   7  -5 7811.81  391.45   1
  -1   7   5 7852.82  215.56   4
  -1  -7   5 8760.93  376.45   2
   1   7  -5 7226.48  369.75   4
   1   7  -5 8184.93  391.49   2
  -1  -7   5 7096.88  363.67   4
  -1   7   5 7821.86  339.87   3
   1  -7  -5 8101.18  215.95   1
   1  -7  -5 7931.86  224.29   1
  -1  -7   5 7682.24  369.56   1
   1  -7  -414572.70  257.81   1
  -1  -7   413404.56  469.40   1
  -1  -7   414621.35  464.79   2
   1   7  -413568.50  461.53   2
   1  -7  -414555.35  244.90   1
   1   7  -413411.88  504.44   1
  -1  -7   413768.65  484.45   4
  -1   7   413973.03  245.26   4
   1   7  -412947.67  485.03   4
   1  -7  -414031.16  252.71   4
  -1   7   413181.18  425.49   2
  -1   7   347660.09  376.88   4
  -1  -7   3    2.01   44.10   4
  -1  -7   344450.32  825.11   1
   1   7  -342686.32  858.22   4
   1  -7  -345434.56  401.20   1
  -1   7   347148.27  751.18   2
   1   7  -345201.87  922.50   1
   1   7  -344804.34  784.09   2
   1   7  -226271.73  580.73   2
   1   7  -223527.50  661.31   1
  -1  -7   2   20.40   37.42   2
  -1  -7   227226.65  643.34   1
  -1  -7   2   33.32   54.87   4
  -1   7   226871.40  529.95   2
   1   7  -224834.10  629.81   4
   1  -7  -169074.41  494.68   1
   1   7  -171797.58 1060.58   1
  -1  -7   171278.28 1032.74   1
  -1   7   169063.91  781.24   2
   1  -7  -169498.46  593.99   4
  -1   7   169558.18  511.66   4
   1  -7  -172056.91  774.76   2
  -1   7   170326.19  607.39   1
   1   7  -168084.23  988.62   4
   1   7  -173352.66  949.19   2
  -1   7   019874.34  360.25   1
  -1   7   021432.43  403.78   2
   1  -7   021092.09  314.22   1
   1   7   021078.73  491.03   2
   1  -7   021487.36  367.59   4
   1   7   019967.31  496.12   4
  -1  -7   022274.70  518.24   2
  -1  -7   020218.92  513.91   1
  -1   7   020603.90  318.23   4
   1   7   021359.06  521.23   1
   1  -7   021438.49  399.86   2
   1   7   1 1301.30  131.01   1
  -1  -7  -1 1781.48  152.97   4
  -1  -7  -1 1659.38  151.23   2
  -1   7  -1 1588.51  115.36   1
   1  -7   1 1601.69  113.93   4
  -1   7  -1 1575.55  113.21   2
   1   7   1 1492.22  141.82   2
   1  -7   1 1632.26  108.32   1
   1   7   1 1666.01  147.20   4
  -1   7  -1 1445.41  103.74   4
  -1  -7  -1 1648.39  148.13   1
   1  -7   1 1536.26  104.44   2
  -1  -7  -222555.07  486.52   1
   1  -7   221921.32  424.72   4
   1   7   222864.97  529.68   2
   1  -7   222689.69  373.61   2
  -1   7  -221842.43  389.09   2
  -1   7  -222658.72  436.71   4
   1  -7   222024.01  427.54   1
   1   7   222581.72  481.90   4
  -1  -7  -223540.31  542.10   2
  -1   7  -222196.64  441.47   1
   1   7   222373.32  472.15   1
   1   7   395530.58  989.03   1
   1  -7   394700.26  969.74   1
   1  -7   396248.38  788.66   2
  -1  -7  -397491.02 1150.48   2
  -1   7  -389332.76  826.43   2
   1   7   391925.80  970.82   4
  -1   7  -393008.15  982.17   1
  -1   7  -391494.63  971.22   4
   1   7   396463.89 1151.71   2
   1  -7   391662.21  954.98   4
  -1  -7  -393525.42  990.61   1
  -1   7  -427129.23  503.42   2
   1   7   429256.75  655.04   2
   1  -7   429739.05  587.84   4
   1   7   430555.71  578.07   1
  -1   7  -430188.97  611.15   4
  -1   7  -427237.27  355.79   3
  -1  -7  -429377.92  576.64   1
   1  -7   430436.31  476.82   2
   1  -7   430675.05  601.88   1
  -1  -7  -428900.53  654.79   2
  -1  -7  -429179.26  576.77   4
   1   7   430726.30  576.04   4
  -1   7  -428696.99  592.51   1
  -1   7  -532473.58  406.47   3
   1   7   534837.13  753.97   2
  -1  -7  -534407.90  652.07   4
   1  -7   534314.40  551.08   2
  -1  -7  -536413.13  668.37   1
   1   7   534884.30  646.41   4
  -1  -7  -533823.18  737.61   2
  -1   7  -534095.25  698.57   1
  -1   7  -535818.08  718.66   4
   1   7   534351.13  646.49   1
   1  -7   534369.42  691.51   1
   1   7   6 182621.   1560.   4
  -1  -7  -6 185388.   1591.   1
  -1   7  -6 186020.   1740.   4
  -1  -7  -6 184998.   1581.   4
  -1   7  -6 174323.   1044.   3
  -1  -7  -6 178555.   1518.   1
   1  -7   6 182055.   1692.   1
  -1   7  -6 182380.   1705.   1
   1   7   6 181611.   1794.   2
   1  -7   6 184882.   1386.   2
   1   7   767978.91 1140.85   2
   1  -7   770542.45  926.94   2
  -1   7  -771061.05 1147.00   4
  -1  -7  -769866.59 1017.62   4
  -1   7  -766933.66  718.35   3
   1  -7   771539.09  801.48   3
  -1  -7  -767554.04  988.85   1
   1   7   767851.58 1008.35   4
  -1  -7  -771268.02 1039.11   1
   1  -7   769115.79 1109.04   1
  -1  -7  -8 135656.   1490.   4
   1  -7   8 134087.   1194.   3
   1  -7   8 131945.   1355.   2
  -1  -7  -8 134958.   1500.   1
  -1   7  -8 132532.   1641.   4
  -1   7  -8 132745.   1106.   3
   1  -7   8 132761.   1598.   1
   1  -7   9 7974.39  420.40   1
   1   7   9 8722.23  441.34   2
  -1  -7  -9 8285.73  390.00   4
  -1   7  -9 7576.53  417.16   4
  -1  -7  -9 8054.85  388.19   1
   1  -7   9 8070.90  317.74   3
  -1   7  -9 7867.64  292.20   3
   1  -7   9 8557.50  375.60   2
   1   7  10  295.36  123.36   2
   1  -7  10  228.59  125.02   1
   1  -7  10  203.37   80.82   3
  -1  -7 -10  192.32   96.00   4
  -1  -7 -10  204.06  115.10   1
   1  -7  10  245.12  106.56   2
  -1   7 -10  306.52  126.12   4
  -1   7 -1113263.76  597.44   4
  -1  -7 -1113629.98  538.28   1
  -1  -7 -1114190.75  547.40   4
   1   7  1113730.50  594.97   2
   1  -7  1113755.42  460.82   3
   1   7  12  601.16  161.63   2
  -1  -7 -12  718.25  164.41   1
   1  -7  12  678.52  177.27   1
  -1  -7 -12  192.07  108.21   4
  -1   7 -12  238.49  135.91   4
  -1  -7 -13 6529.17  403.71   4
  -1   7 -13 5746.52  424.44   4
   1  -7  13 6137.38  423.71   1
   1   7  13 6234.08  426.49   2
  -1  -7 -13 5719.69  378.77   1
  -1  -7 -14 5803.13  394.05   1
   1   7  14 5546.11  413.76   2
  -1  -7 -14 6328.96  407.65   4
   1  -7  14 6034.85  435.40   1
  -1   7 -14 6338.14  456.87   4
  -1  -7 -15  -54.98  117.54   4
   1  -7  15    7.56  112.89   1
  -1  -7 -15   85.69  118.83   1
  -1   7 -15  220.71  152.95   4
   1   7  15   97.81  141.01   2
   1  -7  16  120.67  124.65   1
  -1  -7 -16  276.79  137.22   1
   1   7  16  566.84  200.25   2
  -1  -7 -16  466.16  172.80   4
  -1   7 -16  179.78  142.04   4
  -1  -7 -1720350.04  768.69   4
  -1   7 -1720216.76  856.04   4
  -1  -7 -1720786.80  785.79   1
   1  -7  1720060.60  823.98   1
   1   7  1721965.39  859.14   2
  -1  -7 -18 9373.05  549.85   1
   1   7  18 8390.98  551.26   2
   1  -7  18 8710.86  566.33   1
  -1  -7 -18 9073.54  536.42   4
  -1   7 -18 9821.12  612.23   4
   1  -7  19  596.99  225.93   1
  -1   7 -19  146.85  150.10   4
  -1  -7 -19  380.22  184.97   4
   1   7  19  488.15  192.52   2
  -1  -7 -19  540.69  193.20   1
   1   7  20 2489.00  333.78   2
  -1   7 -20 2454.67  356.32   4
  -1  -7 -20 2394.77  318.49   4
  -1  -7 -20 2290.78  317.68   1
   1  -7  20 1851.65  311.78   1
   1   7  21  859.49  253.07   2
   1  -7  21  582.28  212.64   1
  -1  -7 -21  679.14  216.21   4
  -1   7 -21  588.04  258.02   4
  -1  -7 -21  831.59  236.28   1
   1  -7  22 1123.32  254.41   1
  -1  -7 -22 1238.94  261.21   1
  -1  -7 -22  869.44  240.84   4
  -1   7 -22 1227.06  291.94   4
   1   7  22  938.98  251.92   2
  -1  -7 -23 2975.60  369.67   1
   1  -7  23 4345.69  452.35   1
  -1  -7 -23 3842.22  414.90   4
  -1   7 -23 4007.22  452.53   4
   1   7  23 3775.49  426.45   2
   1   7  24 1795.17  324.82   2
  -1  -7 -24 1948.58  324.43   4
  -1  -7 -24 2440.32  360.33   1
  -1   8  23  660.45  264.80   2
  -1  -8  23  455.85  220.73   1
   1  -8 -23  620.38  215.36   1
   1  -8 -23  696.46  226.54   4
   1   8 -23  497.64  236.52   4
  -1   8  22  271.78  193.13   2
   1  -8 -22  530.53  207.20   1
   1  -8 -22  573.35  210.11   4
   1   8 -22  582.46  262.47   4
  -1  -8  22  126.23  172.30   1
   1  -8 -21 3944.44  374.18   4
   1  -8 -21 3343.26  347.40   1
  -1   8  21 3870.57  438.05   2
   1   8 -21 4087.55  463.01   4
  -1  -8  21 3544.48  399.07   1
   1  -8 -20  309.18  187.43   1
   1  -8 -20  235.21  155.85   4
   1   8 -20  385.23  202.36   4
  -1   8  20  422.38  191.85   2
  -1  -8  20  337.76  184.32   1
  -1  -8  19 4914.60  443.66   1
  -1   8  19 4912.62  454.98   2
   1  -8 -19 4266.27  366.16   4
   1  -8 -19 4093.48  361.44   1
   1   8 -19 4949.71  476.88   4
   1  -8 -18  242.57  160.00   4
  -1   8  18  487.83  204.29   2
  -1  -8  18  307.94  159.96   1
   1  -8 -18  339.31  166.89   1
   1   8 -18  273.92  192.71   4
  -1  -8  17 2421.55  323.29   1
   1  -8 -17 2280.48  270.07   1
   1  -8 -17 1551.99  230.74   4
   1   8 -17 2524.75  346.30   4
   1  -8 -1630086.53  853.11   1
   1  -8 -1632274.54  878.99   4
   1   8 -1630970.08 1057.88   4
   1   8 -1632121.24  926.47   3
  -1  -8  1629683.01  987.05   1
   1  -8 -15 1386.30  212.75   1
  -1  -8  15 1366.24  245.30   1
   1  -8 -15  871.05  185.07   4
   1   8 -15 1295.36  204.16   3
   1   8 -15 1671.67  286.30   4
   1  -8 -14 1202.05  190.33   4
   1  -8 -14 1680.34  216.20   1
   1   8 -14  998.32  188.60   3
  -1  -8  14 1305.68  232.40   1
   1   8 -14 1152.41  232.13   4
   1   8 -13 6278.22  471.75   4
   1  -8 -13 5773.80  348.96   1
   1  -8 -13 5962.39  351.40   4
  -1  -8  13 6802.37  450.36   1
   1   8 -13 5875.34  377.18   3
   1   8 -12 2054.69  229.31   3
   1   8 -12 2162.42  283.46   4
   1  -8 -12 2118.99  210.52   1
   1  -8 -12 1928.98  208.77   4
  -1  -8  12 1991.38  266.76   1
  -1  -8  1124496.66  801.16   1
   1   8 -1123407.14  700.39   3
   1   8 -1123044.33  819.67   4
   1  -8 -1122929.85  613.56   1
   1  -8 -1122068.63  602.05   4
  -1   8  10 4643.85  271.27   4
   1  -8 -10 5343.33  287.34   1
   1   8 -10 4497.40  368.48   4
   1   8 -10 5045.10  320.66   3
  -1  -8  10 4488.46  351.50   1
   1  -8 -10 4714.55  270.65   4
   1  -8 -10 4830.23  273.62   1
  -1   8   9 6137.97  294.69   4
   1  -8  -9 6878.72  305.75   1
  -1  -8   9 6368.54  394.30   1
   1  -8  -9 6304.18  289.46   1
   1   8  -9 6717.24  361.40   3
   1  -8  -9 6460.35  296.77   4
   1   8  -9 7132.99  441.90   4
  -1  -8   816083.53  591.94   1
   1  -8  -816080.79  430.43   4
   1  -8  -816310.31  430.32   1
  -1   8   815657.74  420.10   4
   1   8  -816210.28  542.30   3
   1  -8  -817573.43  432.11   1
   1   8  -815590.57  618.74   4
   1  -8  -7 3163.01  180.44   1
  -1  -8   7 3344.28  271.40   2
  -1  -8   7 2754.83  254.92   1
  -1   8   7 3114.75  177.20   4
   1   8  -7 3673.75  269.25   3
   1  -8  -7 3161.38  180.12   4
   1  -8  -7 3033.04  182.06   1
   1   8  -7 3808.88  314.54   4
   1  -8  -6 4658.55  188.95   1
  -1  -8   6 3931.16  286.41   1
  -1  -8   6 4231.45  283.43   2
   1  -8  -6 4227.96  187.65   1
  -1   8   6 4779.69  296.92   2
   1   8  -6 4870.01  330.22   4
   1   8  -6 4000.59  306.26   2
   1   8  -6 4243.84  278.82   3
   1  -8  -6 4465.65  189.68   4
  -1   8   6 4421.90  185.76   4
   1   8  -5 4948.73  288.85   3
   1   8  -5 4470.43  304.84   4
   1  -8  -5 4815.43  175.46   1
   1  -8  -5 4953.72  170.21   1
  -1   8   5 4272.47  270.51   2
  -1   8   5 4764.44  172.26   4
  -1  -8   5 4397.43  289.80   1
  -1  -8   5 4527.88  298.93   4
   1  -8  -5 4903.02  177.67   4
   1   8  -5 4932.15  332.41   1
  -1  -8   5 5389.22  306.97   2
   1   8  -5 4345.66  296.82   2
  -1   8   4 2343.48  105.23   4
   1   8  -4 2170.21  204.14   2
  -1  -8   4 2373.42  205.02   2
  -1   8   4 2221.20  189.91   2
   1   8  -4 1931.16  206.69   4
  -1  -8   4 2133.40  201.96   1
   1  -8  -4 2472.14  104.57   1
   1  -8  -4 2491.43  114.35   1
   1   8  -4 2526.31  248.81   1
  -1   8   3 3180.33  209.65   2
   1   8  -3 2655.71  232.72   4
  -1   8   3 3159.96  107.15   1
   1  -8  -3 3411.78  125.67   1
   1   8  -3 3408.44  229.16   2
  -1   8   3 3021.71  120.94   4
   1   8  -3 4032.31  303.41   1
  -1  -8   3 3432.90  230.35   2
  -1   8   3 3054.72  105.13   4
  -1  -8   3 3183.97  237.84   1
   1   8  -226550.74  607.12   2
   1   8  -225869.04  672.22   4
   1   8  -227946.83  754.51   1
  -1   8   227536.17  319.94   1
  -1  -8   2    7.29   35.74   2
  -1  -8   226521.98  662.41   1
  -1   8   226119.26  548.79   2
  -1   8   226426.82  362.98   4
   1  -8  -227994.94  377.84   1
  -1  -8   2   -0.44   49.33   4
  -1   8   1 5727.55  173.50   4
   1   8  -1 5793.77  330.18   1
   1   8  -1 5531.23  282.96   2
  -1   8   1 5342.77  235.50   2
   1  -8  -1 5793.82  197.44   4
  -1  -8   1 5386.45  306.23   1
   1  -8  -1 5827.96  169.80   1
  -1   8   1 5529.91  194.23   1
   1   8  -1 5847.44  313.84   4
   1  -8  -1 5506.24  237.74   2
  -1   8   0 121050.   1046.   2
   1  -8   0 126454.    839.   1
   1  -8   0 127852.   1057.   2
  -1  -8   0 128864.   1362.   4
   1   8   0 131812.   1354.   1
   1  -8   0 130829.   1017.   4
   1   8   0 125421.   1275.   2
  -1  -8   0 125454.   1364.   1
   1   8   0 122292.   1301.   4
  -1   8   0 124192.    856.   4
  -1   8   0 127456.   1051.   1
  -1  -8  -1  709.59  118.93   2
  -1   8  -1  891.86   90.53   4
  -1  -8  -1 1131.58  131.05   4
   1  -8   1  997.66  102.29   4
   1  -8   1  845.76   84.87   2
   1   8   1  864.43  114.80   1
  -1   8  -1  798.24   89.03   2
   1   8   1 1077.00  129.99   4
  -1   8  -1  810.97   93.81   1
  -1  -8  -1  608.94  103.99   1
   1  -8   1  917.91   90.76   1
   1   8   1  867.97  114.17   2
  -1  -8  -2 106164.   1219.   2
   1  -8   2 107175.    974.   1
   1  -8   2 104780.    977.   4
  -1   8  -2 104128.    933.   2
  -1   8  -2 105756.    991.   4
  -1   8  -2 100369.    995.   1
   1   8   2 109305.   1219.   2
  -1  -8  -2 102113.   1090.   1
   1  -8   2 103016.    879.   2
   1   8   2 103073.   1083.   4
   1   8   2 101942.   1058.   1
  -1  -8  -3 159901.   1544.   2
   1   8   3 157620.   1312.   4
  -1   8  -3 158014.   1329.   4
   1  -8   3 154776.   1281.   4
   1  -8   3 157298.   1099.   2
  -1   8  -3 150546.   1315.   1
   1   8   3 157584.   1321.   1
   1   8   3 159854.   1541.   2
  -1   8  -3 149413.   1149.   2
   1  -8   3 160896.   1311.   1
  -1  -8  -3 154495.   1333.   1
  -1  -8  -4  483.20   95.25   1
   1   8   4  321.78   89.91   2
   1  -8   4  300.12   88.66   4
  -1   8  -4  394.51   80.07   2
   1   8   4  428.95   85.83   4
   1  -8   4  652.68  107.83   1
  -1  -8  -4  412.42  107.22   2
  -1   8  -4  384.63   60.65   3
  -1   8  -4  440.23   98.42   1
   1   8   4  467.74   91.61   1
   1  -8   4  411.11   70.28   2
  -1   8  -4  648.84  113.32   4
   1  -8   514067.55  455.59   1
   1   8   514306.71  499.88   2
   1  -8   513906.49  370.04   2
  -1   8  -514718.87  424.74   2
   1  -8   514085.50  456.20   4
  -1   8  -514158.28  466.92   4
   1   8   514279.66  426.23   4
  -1   8  -515331.51  484.47   1
  -1   8  -513311.65  280.14   3
  -1  -8  -515677.07  452.40   1
  -1  -8  -515125.29  445.23   4
   1   8   513892.83  422.64   1
  -1  -8  -513928.02  495.17   2
   1   8   649920.76  975.66   2
   1   8   654799.20  873.32   4
  -1  -8  -654882.39  872.82   4
   1  -8   655209.95  947.71   1
   1  -8   653812.76  764.67   2
  -1   8  -654456.12  961.93   4
  -1   8  -650231.94  570.22   3
  -1  -8  -655655.34  882.58   1
   1  -8   7 3343.56  258.76   1
   1   8   7 3783.54  249.27   4
   1   8   7 3409.79  273.29   2
  -1   8  -7 3268.23  260.67   4
  -1  -8  -7 2861.62  221.16   4
  -1  -8  -7 3308.91  236.88   1
   1  -8   7 3396.82  211.06   2
  -1  -8  -7 3204.82  225.28   1
  -1   8  -7 3451.14  166.72   3
  -1  -8  -860816.81 1001.07   4
   1  -8   860304.66 1098.35   1
   1  -8   860749.28  924.04   2
  -1  -8  -861504.66 1013.35   1
  -1   8  -858516.34  731.93   3
   1   8   862033.04 1164.62   2
  -1   8  -861566.62 1132.52   4
  -1  -8  -9 2504.31  224.52   4
   1  -8   9 2068.61  234.11   1
  -1   8  -9 2541.03  260.34   4
   1   8   9 2351.00  254.36   2
   1  -8   9 2771.24  192.87   3
  -1  -8  -9 1769.64  193.46   1
   1  -8   9 2420.39  212.79   2
  -1   8  -9 2060.43  159.75   3
  -1  -8 -1037169.08  855.28   4
  -1   8 -1036574.49  950.00   4
   1  -8  1035263.88  909.11   1
  -1   8 -1035172.33  646.49   3
   1  -8  1036485.20  706.36   3
  -1  -8 -1036585.21  850.53   1
   1  -8  1033731.93  786.53   2
   1   8  1036534.05  959.53   2
   1  -8  1123170.77  762.41   1
  -1  -8 -1123996.13  704.03   4
   1  -8  1122176.38  587.75   3
  -1  -8 -1123235.46  702.33   1
   1   8  1123132.68  787.09   2
  -1   8 -1122886.38  788.95   4
   1   8  12  698.79  173.76   2
  -1  -8 -12  561.09  154.72   1
  -1  -8 -12  549.93  139.39   4
  -1   8 -12  400.69  160.11   4
   1  -8  12  522.97  128.61   3
  -1   8 -13  498.24  168.18   4
  -1  -8 -13  288.93  124.82   4
  -1  -8 -13  351.80  128.26   1
   1   8  13  309.72  152.04   2
   1  -8  13  379.28  154.07   1
   1   8  14  805.13  194.07   2
   1  -8  14  982.46  195.44   1
  -1   8 -14 1250.02  235.18   4
  -1  -8 -14 1381.67  218.13   1
  -1  -8 -14 1309.93  204.08   4
   1  -8  15 4345.25  389.25   1
  -1  -8 -15 4382.77  351.44   1
  -1  -8 -15 4181.52  345.22   4
   1   8  15 4507.78  390.39   2
  -1   8 -15 4679.89  405.26   4
  -1  -8 -16 4699.76  378.51   1
   1  -8  16 4655.69  409.68   1
   1   8  16 4566.65  404.60   2
  -1  -8 -16 3866.62  348.61   4
  -1   8 -16 4790.31  424.68   4
  -1   8 -17  341.07  183.59   4
  -1  -8 -17  700.85  185.57   4
  -1  -8 -17  942.00  216.25   1
   1   8  17  437.54  171.93   2
   1  -8  17  304.24  183.68   1
   1   8  18  -35.02  130.86   2
  -1   8 -18  297.55  198.42   4
  -1  -8 -18  128.66  170.71   1
   1  -8  18   35.34  140.92   1
  -1  -8 -18  469.56  191.12   4
   1  -8  19  250.92  168.14   1
  -1   8 -19  141.79  174.83   4
  -1  -8 -19  -37.13  143.69   4
   1   8  19  526.24  212.10   2
  -1  -8 -19  408.91  189.39   1
  -1  -8 -20  668.69  208.11   4
  -1  -8 -20  572.81  199.24   1
  -1   8 -20  501.45  238.46   4
   1  -8  20  558.60  215.36   1
   1   8  20  461.88  195.57   2
  -1  -8 -21 3868.18  380.17   4
  -1  -8 -21 4294.95  409.99   1
   1  -8  21 4558.89  449.85   1
  -1   8 -21 4242.23  451.18   4
   1   8  21 4725.65  451.51   2
  -1  -8 -22 2372.86  324.99   4
   1  -8  22 2823.01  370.83   1
  -1   8 -22 3029.54  403.21   4
  -1  -8 -22 2384.25  329.34   1
   1   8  22 2154.36  331.76   2
   1   8  23  -29.62  170.77   2
  -1  -8 -23  635.82  245.32   1
  -1  -8 -23  266.83  201.23   4
  -1  -8 -24 1603.12  301.99   1
  -1  -8 -24 1265.42  282.98   4
   1  -9 -23 1912.60  298.57   4
   1   9 -23 1045.86  303.02   4
  -1   9  23 1634.76  326.14   2
  -1  -9  23 1615.45  333.14   1
   1  -9 -22  872.56  228.19   4
  -1   9  22 1126.01  275.79   2
   1  -9 -22  897.43  215.46   1
  -1  -9  22 1048.31  265.15   1
   1   9 -22  992.18  292.61   4
  -1   9  21 3869.16  430.40   2
   1  -9 -21 2488.04  311.31   1
   1  -9 -21 2747.89  318.96   4
  -1  -9  21 2674.02  355.34   1
   1   9 -21 3390.73  431.69   4
   1   9 -20  -62.81  175.72   4
   1  -9 -20  583.16  201.58   1
  -1   9  20  364.20  216.21   2
  -1  -9  20   73.31  164.55   1
   1  -9 -20  108.52  165.72   4
  -1  -9  19 3629.67  391.55   1
   1  -9 -19 3924.63  359.52   1
   1  -9 -19 4553.96  374.77   4
   1   9 -19 4222.25  456.97   4
  -1   9  19 4184.86  439.46   2
   1   9 -18 4726.52  457.85   4
   1  -9 -18 5532.17  396.11   1
   1  -9 -18 5285.64  388.41   4
  -1  -9  18 5193.45  453.77   1
  -1   9  18 5181.23  464.80   2
   1   9 -17 2338.62  282.38   3
   1  -9 -17 2155.14  254.54   4
   1  -9 -17 2164.22  262.47   1
  -1  -9  17 1958.59  287.59   1
   1   9 -17 1783.37  304.83   4
  -1   9  17 2266.42  318.97   2
   1   9 -16 1449.16  228.58   3
   1  -9 -16 1169.89  212.91   1
   1   9 -16 1593.07  276.07   4
  -1  -9  16 1374.13  250.01   1
   1  -9 -16 1328.26  201.06   4
  -1   9  16 1327.89  263.21   2
   1  -9 -15 4800.15  342.13   4
  -1  -9  15 4545.15  406.38   1
   1   9 -15 4054.23  411.22   4
   1   9 -15 5085.68  379.69   3
  -1  -9  1418963.54  765.29   1
   1  -9 -1418707.89  626.74   4
   1   9 -1419656.01  695.52   3
   1  -9 -1419754.89  650.71   1
   1   9 -1420341.06  847.55   4
   1   9 -1339363.90 1144.93   4
   1   9 -1338406.75  939.05   3
   1  -9 -1340072.53  878.66   1
  -1  -9  1339406.49 1073.09   1
   1  -9 -1339966.93  875.00   4
   1   9 -1259581.47 1357.55   4
   1   9 -1260346.48 1153.35   3
  -1  -9  1257765.96 1275.74   1
   1  -9 -1259715.63 1018.48   4
   1  -9 -1256670.24  996.18   1
   1  -9 -1116785.16  525.43   1
  -1  -9  1118246.38  701.26   1
   1   9 -1114239.40  660.50   4
   1  -9 -1116429.63  517.21   4
   1   9 -1119212.84  641.97   3
  -1  -9  10   19.83   99.56   1
  -1   9  10  101.04   82.76   4
   1  -9 -10   45.09   68.17   4
   1  -9 -10   25.05   85.62   1
   1  -9 -10   13.28   75.92   1
   1   9 -10   27.68  109.71   4
   1   9 -10  199.00  105.26   3
   1  -9  -9 1321.89  146.57   1
  -1   9   9 1310.77  142.57   4
   1   9  -9 1518.72  229.47   4
   1   9  -9 1596.37  192.27   3
  -1  -9   9 1359.50  200.33   1
   1  -9  -9 1406.81  152.82   1
   1  -9  -9 1114.71  134.07   4
   1  -9  -890796.79  969.17   1
   1   9  -891338.37 1512.96   4
  -1  -9   885689.54 1374.75   1
  -1   9   889296.64  985.33   4
   1   9  -887080.95 1287.99   3
   1  -9  -888268.31  986.44   4
   1  -9  -889818.55 1001.37   1
  -1   9   888881.63 1426.03   2
  -1   9   7 4176.42  202.97   4
   1   9  -7 3618.43  308.65   4
   1   9  -7 4356.24  330.46   2
  -1  -9   7 3720.46  289.78   2
   1  -9  -7 4419.95  211.67   4
  -1   9   7 4504.02  315.48   2
   1  -9  -7 4437.47  211.71   1
   1  -9  -7 3896.04  192.78   1
  -1  -9   7 3922.78  299.96   1
   1   9  -7 4214.87  287.94   3
   1   9  -6 8134.06  428.55   2
  -1   9   6 8815.01  264.65   4
   1   9  -6 9406.70  427.10   3
   1  -9  -6 8833.52  267.26   4
  -1   9   6 7676.01  390.06   2
  -1  -9   6 8598.85  415.55   2
   1  -9  -6 8174.22  245.97   1
   1  -9  -6 8621.05  262.22   1
  -1  -9   6 8421.01  419.75   1
   1   9  -6 8215.42  439.14   4
   1  -9  -525212.32  404.42   1
  -1   9   526033.35  397.54   4
  -1  -9   525436.78  671.37   2
   1  -9  -526134.54  386.85   1
   1  -9  -525586.91  412.28   4
   1   9  -524754.48  693.57   2
  -1  -9   523522.35  664.51   1
   1   9  -525175.13  654.28   3
   1   9  -523346.08  738.73   1
  -1   9   525134.85  666.35   2
   1   9  -523026.64  697.22   4
   1   9  -4 2518.15  226.25   2
  -1  -9   4 2987.39  230.19   2
   1   9  -4 3151.67  285.99   1
  -1   9   4 2982.10  123.08   4
  -1   9   4 2883.48  131.90   4
  -1  -9   4 2705.98  232.60   1
   1  -9  -4 2716.78  113.15   1
   1   9  -4 2988.41  259.37   4
   1  -9  -4 2823.45  129.39   1
   1   9  -313187.53  467.38   2
   1   9  -312292.55  497.41   4
   1  -9  -313512.30  278.91   1
  -1   9   313314.99  237.47   4
  -1  -9   313666.68  463.88   2
  -1  -9   313538.21  487.96   1
  -1   9   313483.55  241.21   1
   1   9  -314457.71  588.25   1
  -1   9   312974.49  273.18   4
  -1   9   313362.19  443.72   2
  -1   9   2 170090.   1019.   4
  -1   9   2 172837.    904.   1
   1  -9  -2 178247.   1039.   1
  -1   9   2 173538.   1505.   2
   1   9  -2 181702.   1990.   1
   1   9  -2 170212.   1782.   4
   1  -9  -2 177309.   1482.   2
  -1  -9   2 175937.   1855.   4
   1   9  -2 178078.   1648.   2
  -1  -9   2 173002.   1738.   1
   1  -9  -116237.05  351.32   4
  -1  -9   115501.71  528.30   1
   1   9  -115981.62  530.28   4
  -1   9   115196.93  419.27   2
   1  -9  -115719.76  305.84   1
   1  -9  -115676.48  415.58   2
   1   9  -116346.74  556.45   1
  -1  -9   115031.94  532.46   4
  -1   9   115835.18  316.42   4
   1   9  -114962.77  474.62   2
  -1   9   115873.74  352.52   1
   1   9   0 1143.39  145.29   1
   1  -9   0 1643.65  137.25   4
  -1   9   0 1295.27  101.50   4
  -1  -9   0 1247.17  161.81   1
   1   9   0 1103.53  136.31   2
   1  -9   0 1409.31  104.49   1
  -1  -9   0 1492.20  170.63   4
  -1   9   0 1379.96  132.61   1
   1   9   0 1504.33  171.16   4
  -1   9   0 1398.49  128.66   2
   1  -9   0 1375.44  125.25   2
  -1   9  -140066.76  627.41   2
   1   9   141306.14  774.68   2
   1  -9   139574.91  597.51   2
   1   9   138909.25  732.32   4
  -1   9  -140259.13  657.53   1
   1   9   140995.76  724.50   1
  -1  -9  -140315.10  754.66   1
  -1  -9  -138715.16  775.28   2
  -1   9  -140299.97  585.90   4
   1  -9   140367.39  632.56   4
  -1  -9  -142160.33  757.71   4
   1  -9   142779.73  587.39   1
  -1  -9  -2 6317.77  297.48   1
   1   9   2 5598.87  271.92   4
  -1   9  -2 5499.79  241.86   4
   1  -9   2 5807.04  243.55   1
   1  -9   2 5991.63  256.85   4
   1   9   2 6096.13  272.31   1
  -1   9  -2 6111.00  270.94   1
   1   9   2 5531.94  295.90   2
   1  -9   2 6152.98  233.44   2
  -1   9  -2 6104.83  245.42   2
  -1  -9  -2 5495.53  299.73   2
  -1  -9  -3 7711.75  363.31   2
   1  -9   3 7145.63  292.11   1
  -1   9  -3 7247.87  302.04   4
   1   9   3 7755.44  305.47   1
   1  -9   3 7119.63  258.54   2
  -1   9  -3 7474.50  312.46   1
  -1  -9  -3 7243.63  307.38   1
   1   9   3 7332.38  308.18   4
   1  -9   3 7536.60  299.24   4
  -1   9  -3 6997.52  268.86   2
   1   9   3 7618.29  302.32   4
   1   9   3 7064.98  341.21   2
  -1  -9  -410287.06  431.09   2
  -1   9  -410889.76  392.46   4
   1   9   410546.76  363.75   4
   1  -9   411168.67  394.17   1
   1  -9   410742.47  318.14   2
   1  -9   4 9929.97  367.32   4
  -1   9  -4 9496.86  335.02   2
   1   9   4 9277.84  407.56   2
  -1  -9  -410789.72  374.80   1
  -1   9  -4 9984.39  382.49   1
   1   9   410628.88  363.52   1
  -1   9  -580638.34 1139.96   1
  -1   9  -581796.38 1041.70   2
   1  -9   579756.52 1093.85   4
   1   9   582920.45 1047.34   1
  -1   9  -583612.47 1153.88   4
  -1   9  -582666.98  769.96   3
   1   9   582582.48 1037.42   4
   1   9   583556.02 1250.83   2
   1  -9   585478.17 1130.89   1
   1   9   6 3641.66  283.95   2
   1   9   6 3348.14  231.69   1
  -1  -9  -6 3702.69  239.63   4
  -1   9  -6 3675.87  165.87   3
   1  -9   6 3405.44  247.90   1
   1  -9   6 3587.48  214.37   2
   1   9   6 3509.51  232.62   4
  -1  -9  -6 3454.92  232.35   1
  -1   9  -6 3627.75  266.24   4
   1   9   711652.22  426.22   4
  -1  -9  -712086.88  438.28   1
   1  -9   712250.33  395.64   2
  -1   9  -712067.73  310.48   3
  -1   9  -712301.64  500.03   4
   1   9   713278.18  539.19   2
  -1  -9  -712319.66  438.55   4
  -1  -9  -711935.10  424.50   1
   1  -9   712672.44  491.67   1
   1  -9   8 6295.76  307.14   2
   1  -9   8 6726.14  377.93   1
  -1   9  -8 6020.56  371.65   4
  -1   9  -8 6603.47  248.14   3
  -1  -9  -8 6643.50  337.00   1
  -1  -9  -8 7020.61  347.28   4
   1   9   8 6993.50  405.74   2
  -1   9  -9 4374.80  220.97   3
  -1  -9  -9 4637.15  300.89   4
  -1   9  -9 4474.31  340.61   4
   1  -9   9 4523.00  329.81   1
   1  -9   9 4256.29  272.13   2
  -1  -9  -9 4415.50  289.84   1
   1   9   9 4046.16  325.99   2
  -1   9 -10 2989.17  289.45   4
  -1  -9 -10 2804.17  244.27   4
   1  -9  10 2330.77  219.68   2
  -1   9 -10 2423.41  177.91   3
   1   9  10 2990.24  299.82   2
  -1  -9 -10 2457.94  237.75   1
   1  -9  10 2371.67  263.45   1
   1  -9  11  868.81  172.66   1
  -1  -9 -11  829.46  159.35   1
  -1   9 -11 1041.71  217.59   4
   1   9  11  773.59  175.46   2
  -1  -9 -11  730.54  146.88   4
   1  -9  11 1049.59  146.51   3
   1  -9  1216555.90  675.16   1
   1  -9  1217500.99  539.06   3
  -1   9 -1218425.38  742.20   4
  -1  -9 -1219084.35  651.87   4
  -1  -9 -1218377.33  641.95   1
   1   9  1218671.79  733.03   2
  -1   9 -1318936.88  772.12   4
   1  -9  1317187.76  706.76   1
  -1  -9 -1318435.46  659.43   4
   1   9  1319019.41  757.42   2
  -1  -9 -1318526.21  663.63   1
  -1  -9 -14  124.55  113.08   4
  -1  -9 -14  177.20  125.57   1
   1   9  14   -4.97  124.44   2
  -1   9 -14  116.65  154.26   4
   1  -9  14   77.27  136.27   1
   1   9  15  999.95  214.93   2
  -1  -9 -15  792.26  186.00   1
  -1   9 -15 1339.45  250.21   4
  -1  -9 -15 1163.66  204.96   4
   1  -9  15  504.24  172.04   1
  -1  -9 -16 4372.19  361.05   4
  -1   9 -16 3602.93  379.32   4
   1  -9  16 4812.09  414.96   1
  -1  -9 -16 4461.27  371.77   1
   1   9  16 4837.05  420.72   2
   1  -9  17   28.75  146.27   1
   1   9  17  504.64  206.54   2
  -1   9 -17  637.21  232.58   4
  -1  -9 -17  319.30  160.71   1
  -1  -9 -17  143.04  144.95   4
   1   9  18 6476.86  501.00   2
  -1   9 -18 7015.96  542.45   4
  -1  -9 -18 6894.06  470.92   1
   1  -9  18 6235.15  487.99   1
  -1  -9 -18 7040.92  471.51   4
  -1  -9 -19 5691.43  434.71   4
   1   9  19 5131.68  458.84   2
  -1   9 -19 4975.90  470.72   4
   1  -9  19 5300.23  457.75   1
  -1  -9 -19 5089.43  420.18   1
  -1   9 -20 1978.29  319.25   4
   1   9  20 3096.05  372.64   2
  -1  -9 -20 2566.10  317.42   1
   1  -9  20 1929.46  306.19   1
  -1  -9 -20 2966.81  331.86   4
  -1  -9 -21  554.86  211.61   1
  -1   9 -21  521.83  232.11   4
   1  -9  21  355.01  197.73   1
  -1  -9 -21  482.08  197.87   4
   1   9  22 5882.33  509.32   2
   1  -9  22 4002.15  433.91   1
  -1   9 -22 4033.70  471.57   4
  -1  -9 -22 4487.15  420.24   1
  -1  -9 -22 4501.04  424.25   4
  -1  -9 -23  566.16  215.29   4
  -1  -9 -23 1038.35  257.59   1
   1   9  23  929.21  254.93   2
  -1  -9 -24  403.36  213.90   4
  -1  -9 -24  464.21  230.22   1
  -1  10  23 2851.90  392.23   2
   1 -10 -22  406.71  200.41   4
   1  10 -22  360.36  220.40   4
   1 -10 -22  544.58  191.41   1
  -1 -10  22  460.73  228.04   1
  -1  10  22  186.30  181.92   2
  -1 -10  21  403.24  190.44   1
   1 -10 -21  376.07  173.40   4
   1 -10 -21  408.79  196.85   1
  -1  10  21  619.85  242.20   2
   1  10 -21   82.84  177.54   4
   1 -10 -20  418.47  165.88   1
   1  10 -20  175.01  197.29   4
   1 -10 -20  284.03  182.47   4
  -1  10  20  148.58  184.75   2
  -1 -10  20 -131.88  187.08   1
   1 -10 -19   36.83  128.82   4
   1 -10 -19  129.96  151.62   1
  -1 -10  19   44.80  143.09   1
   1  10 -19  604.59  259.06   4
  -1  10  19  198.55  196.08   2
   1 -10 -18   29.27  130.40   1
   1 -10 -18  461.17  161.21   4
   1  10 -18  176.30  166.12   4
  -1  10  18  504.34  217.26   2
  -1 -10  18  282.29  165.24   1
  -1 -10  1712409.88  670.75   1
   1 -10 -1713554.85  588.98   4
   1 -10 -1713074.03  576.32   1
  -1  10  1713727.00  720.70   2
   1  10 -1712599.54  722.01   4
   1  10 -1714517.15  638.69   3
  -1  10  16  272.93  176.29   2
   1  10 -16  303.03  223.33   4
   1 -10 -16  330.44  137.06   4
   1  10 -16  327.75  156.10   3
  -1 -10  16  223.28  170.66   1
   1 -10 -16  146.34  121.15   1
   1  10 -1513145.23  590.89   3
   1  10 -1512960.55  701.34   4
   1 -10 -1512635.74  533.71   1
   1 -10 -1513865.57  553.88   4
  -1  10  1514101.18  695.93   2
  -1 -10  1513622.11  674.21   1
  -1 -10  14 5256.20  431.26   1
   1 -10 -14 5860.49  358.11   1
   1  10 -14 5754.89  468.46   4
   1  10 -14 6553.82  409.11   3
   1 -10 -14 6172.41  366.67   4
  -1  10  14 5309.88  439.54   2
   1 -10 -13  468.33  143.28   4
   1  10 -13  409.87  154.28   3
   1  10 -13  405.75  184.67   4
  -1  10  13  570.22  189.14   2
  -1 -10  13  193.93  148.89   1
   1 -10 -13  211.68  131.26   1
   1  10 -1210909.07  613.61   4
  -1 -10  1211586.98  584.18   1
   1 -10 -1212294.98  467.43   4
   1 -10 -1211917.30  463.94   1
   1  10 -1212070.58  531.31   3
  -1  10  1212243.75  608.92   2
   1  10 -11 5185.99  411.52   4
   1 -10 -11 4949.72  289.82   4
   1 -10 -11 4824.14  291.35   1
  -1  10  11 4771.22  389.17   2
   1  10 -11 5035.56  341.22   3
  -1 -10  11 4664.36  376.74   1
   1 -10 -10 3133.60  223.02   4
  -1  10  10 3560.01  241.61   4
  -1 -10  10 3296.54  309.92   1
   1  10 -10 3128.10  326.95   4
   1 -10 -10 3200.87  226.74   1
   1 -10 -10 3503.07  231.74   1
  -1  10  10 3198.89  300.97   2
   1  10 -10 3391.10  279.90   3
   1 -10  -959739.80  844.67   1
   1 -10  -962798.44  884.08   4
   1 -10  -961164.05  875.83   1
  -1 -10   959279.46 1206.83   1
   1  10  -960945.02 1307.78   4
  -1  10   958789.77  854.71   4
  -1  10   958240.46 1208.38   2
   1  10  -960514.88 1112.19   3
   1  10  -8 2815.30  250.36   3
   1  10  -8 3330.66  316.37   4
  -1  10   8 3112.74  193.37   4
   1 -10  -8 3130.74  184.20   1
   1 -10  -8 3098.60  192.91   1
  -1 -10   8 2777.42  267.95   1
   1 -10  -8 3003.32  190.06   4
  -1  10   8 2662.24  266.04   2
  -1  10   7   39.94   47.82   4
   1  10  -7  102.56   89.48   3
   1  10  -7  141.10  121.69   4
   1  10  -7  -67.31   93.46   2
   1 -10  -7  152.47   67.33   1
  -1 -10   7  365.32  131.70   1
   1 -10  -7  179.37   74.76   4
  -1  10   7   29.65   90.58   2
   1 -10  -7  131.76   63.08   1
   1 -10  -683936.78  822.63   4
   1  10  -679643.38 1360.79   4
  -1  10   682227.77 1295.91   2
  -1  10   683406.82  798.45   4
   1  10  -683412.31 1263.23   3
   1 -10  -681197.89  771.43   1
   1  10  -681242.30 1352.40   2
   1 -10  -682354.23  810.74   1
  -1 -10   677975.13 1271.74   1
  -1  10   5 6571.37  352.64   2
   1  10  -5 6031.82  375.94   4
   1 -10  -5 6512.00  214.37   1
  -1 -10   5 6191.17  347.38   2
  -1 -10   5 6125.05  360.97   1
   1 -10  -5 6318.49  198.48   1
  -1  10   5 6396.51  204.26   4
  -1  10   4 1105.10  151.59   2
  -1 -10   4 1061.38  161.24   2
  -1  10   4 1012.51   81.34   4
   1  10  -4  865.85  158.39   4
  -1  10   4  941.65   87.32   4
   1  10  -4 1161.61  157.76   2
   1 -10  -4 1133.65   94.46   1
  -1  10   4 1067.93   81.45   1
   1  10  -4 1202.41  199.60   1
  -1 -10   4  990.83  159.75   1
  -1  10   315569.72  326.93   4
   1 -10  -316366.04  345.53   1
  -1  10   315994.88  285.17   4
   1  10  -315296.24  520.86   2
  -1 -10   315161.48  536.75   1
   1  10  -316585.60  655.12   1
   1  10  -315354.40  574.07   4
  -1  10   315077.49  491.17   2
  -1 -10   315742.72  524.48   2
  -1  10   316048.36  287.37   1
  -1 -10   316107.41  597.33   4
  -1  10   214393.69  287.30   1
  -1  10   213166.28  427.99   2
   1  10  -212887.79  513.63   4
   1  10  -213732.95  478.31   2
  -1  10   213858.46  316.10   4
   1  10  -214812.72  596.37   1
  -1 -10   214254.92  555.59   4
   1 -10  -214265.35  318.73   1
  -1 -10   213931.87  511.84   1
   1 -10  -212895.13  428.81   2
  -1 -10   215005.89  498.54   2
   1 -10  -118100.38  490.64   2
   1  10  -118607.82  550.21   2
  -1  10   118984.84  377.98   4
  -1 -10   118393.30  619.23   4
  -1  10   118864.72  412.26   1
   1 -10  -119388.83  413.21   4
   1 -10  -118842.99  364.30   1
  -1  10   118124.70  488.49   2
   1  10  -119290.19  601.49   4
  -1 -10   119197.28  599.21   1
   1  10  -120510.28  651.28   1
   1  10   050031.11  918.67   4
  -1  10   052037.83  823.15   1
  -1 -10   050386.58  952.47   1
  -1  10   048929.32  762.21   2
   1 -10   049193.46  614.40   1
  -1  10   049542.91  633.64   4
   1 -10   051372.36  759.05   4
  -1 -10   050080.06  942.49   4
   1  10   049107.99  878.72   2
   1 -10   1 121190.   1179.   4
  -1  10  -1 113816.   1129.   2
   1  10   1 117199.   1335.   4
  -1 -10  -1 116816.   1365.   1
   1 -10   1 114441.   1099.   2
  -1  10  -1 116498.   1051.   4
  -1 -10  -1 117299.   1319.   4
  -1  10  -1 117288.   1233.   1
   1  10   1 114252.   1261.   1
   1  10   1 118200.   1381.   2
   1 -10   1 118697.   1025.   1
   1  10   2 4877.79  293.41   2
  -1 -10  -2 4872.84  273.15   1
   1 -10   2 4563.19  241.75   4
  -1  10  -2 5365.81  249.33   4
  -1  10  -2 5039.01  238.72   2
   1  10   2 4889.39  258.65   1
  -1  10  -2 4739.17  255.89   1
   1 -10   2 4937.35  226.82   2
  -1 -10  -2 4961.73  299.02   2
   1 -10   2 4936.20  232.07   1
   1  10   2 4485.48  254.71   4
   1 -10   340934.02  728.93   4
  -1 -10  -342991.68  887.82   2
  -1  10  -339682.71  668.15   2
  -1 -10  -341954.00  760.16   1
   1  10   341696.29  749.09   4
  -1  10  -340890.39  770.82   1
   1  10   340963.77  725.65   1
   1  10   341858.99  849.58   2
   1 -10   343831.69  729.24   1
  -1  10  -341222.37  729.55   4
   1  10   341290.33  729.58   4
   1 -10   341835.38  656.43   2
   1 -10   4 4084.38  208.91   2
  -1  10  -4 4289.60  260.47   4
   1  10   4 3871.22  233.56   1
  -1  10  -4 4200.87  234.68   2
   1  10   4 3798.53  234.66   4
   1 -10   4 3395.98  230.27   4
  -1 -10  -4 4109.74  244.96   1
   1 -10   4 4168.31  251.59   1
   1  10   4 3899.40  282.22   2
  -1  10  -4 3811.38  255.29   1
  -1  10  -541847.36  834.41   4
   1  10   542064.38  756.19   4
   1 -10   540805.23  804.59   4
  -1  10  -538094.92  741.06   2
   1  10   540912.40  895.89   2
  -1  10  -543032.81  620.33   3
  -1 -10  -541619.60  764.36   1
   1 -10   543957.98  827.07   1
  -1  10  -539820.78  833.22   1
   1  10   540806.46  753.21   1
   1 -10   543341.95  691.82   2
   1 -10   6 5379.15  261.44   2
  -1  10  -6 5427.70  300.80   2
   1 -10   6 5341.83  311.97   1
  -1  10  -6 5157.97  321.20   4
  -1 -10  -6 5639.58  296.30   1
   1  10   6 5171.71  284.51   1
  -1  10  -6 5036.00  204.84   3
   1  10   6 4512.40  311.07   2
   1  10   6 5196.33  282.34   4
  -1 -10  -7 1713.19  181.32   1
   1 -10   7 1472.29  155.75   2
   1  10   7 1435.23  163.51   4
   1  10   7 1364.79  193.12   2
  -1  10  -7 1458.49  193.14   4
   1 -10   7 1576.32  187.55   1
  -1  10  -7 1781.24  128.87   3
  -1 -10  -7 1894.65  180.88   4
  -1 -10  -7 1606.32  167.88   1
  -1  10  -8  448.18  139.91   4
   1  10   8  570.95  145.91   2
  -1 -10  -8  352.31   99.92   4
  -1 -10  -8  235.33  100.31   1
   1 -10   8  520.55  146.30   1
   1 -10   8  230.55   86.88   2
  -1  10  -8  202.88   64.80   3
  -1 -10  -976688.42 1174.99   4
  -1 -10  -977076.94 1182.21   1
   1 -10   972919.76 1087.88   2
  -1  10  -977198.00 1367.21   4
   1  10   975451.23 1375.02   2
  -1  10  -971518.90  850.46   3
   1 -10   973421.05 1295.64   1
   1  10  1010852.84  543.42   2
  -1  10 -1011067.53  546.41   4
   1 -10  1010842.90  442.60   2
  -1 -10 -1011270.61  474.23   1
   1 -10  1011454.79  539.14   1
  -1 -10 -1010632.47  462.99   4
  -1  10 -1010736.86  355.50   3
  -1  10 -11 2448.41  286.73   4
  -1 -10 -11 2564.95  246.49   1
   1 -10  11 2728.59  282.81   1
  -1  10 -11 2562.03  191.14   3
   1  10  11 2385.47  276.89   2
  -1 -10 -11 1951.22  231.49   4
   1 -10  12  717.81  202.07   1
  -1 -10 -12  457.44  147.65   4
  -1 -10 -12  569.25  148.25   1
  -1  10 -12  502.33  182.67   4
   1  10  12  409.52  161.43   2
  -1  10 -13 3936.55  373.34   4
  -1 -10 -13 4308.17  334.07   4
   1  10  13 3530.33  343.01   2
  -1 -10 -13 4321.07  339.27   1
   1 -10  13 3723.82  344.18   1
  -1  10 -14 1066.28  233.60   4
   1  10  14  957.20  204.78   2
  -1 -10 -14 1146.85  202.93   1
  -1 -10 -14  929.15  185.05   4
   1 -10  14 1129.10  225.84   1
   1 -10  15 3167.53  339.08   1
  -1  10 -15 2872.84  344.58   4
   1  10  15 2585.86  324.21   2
  -1 -10 -15 3238.77  306.41   4
  -1 -10 -15 3087.61  302.90   1
   1  10  1618683.97  811.33   2
   1 -10  1618641.57  792.26   1
  -1  10 -1621230.04  883.14   4
  -1 -10 -1620508.94  750.61   4
  -1 -10 -1620505.32  754.40   1
   1  10  17 8134.15  552.74   2
  -1 -10 -17 8503.96  503.41   4
  -1 -10 -17 8203.54  493.19   1
  -1  10 -17 8540.04  588.64   4
   1 -10  17 8196.66  544.04   1
   1  10  18 1230.06  251.64   2
   1 -10  18 1043.76  241.24   1
  -1 -10 -18 1611.77  259.32   1
  -1 -10 -18 1130.46  235.81   4
  -1  10 -18 1238.19  264.74   4
   1  10  19  992.64  245.52   2
  -1 -10 -19 1326.80  235.55   4
   1 -10  19  877.37  234.13   1
  -1 -10 -19  730.61  195.24   1
  -1  10 -19  695.89  248.77   4
  -1  10 -20  617.21  243.43   4
   1  10  20  602.91  220.04   2
  -1 -10 -20  967.40  226.85   1
   1 -10  20  499.32  206.02   1
  -1 -10 -20  378.29  187.00   4
  -1  10 -21  446.63  235.67   4
   1  10  21  149.21  183.36   2
  -1 -10 -21  560.82  208.43   1
  -1 -10 -21  730.18  226.60   4
   1 -10  21  465.70  221.16   1
  -1  10 -22  909.51  264.65   4
   1  10  22 1059.32  268.37   2
  -1 -10 -22  487.93  199.42   4
   1 -10  22 1239.05  288.02   1
  -1 -10 -22  689.33  221.97   1
  -1 -10 -23 3716.40  399.01   1
  -1 -10 -23 3632.56  403.04   4
   1  10  23 3221.84  410.15   2
   1  11 -22 2552.43  400.16   4
  -1 -11  22 2887.01  386.22   1
  -1  11  22 2517.49  382.02   2
  -1  11  21  335.04  200.24   2
  -1 -11  21  199.00  184.01   1
   1 -11 -21  120.83  155.95   1
   1  11 -21  565.51  279.49   4
   1 -11 -21  203.56  159.21   4
   1  11 -20 4359.11  480.01   4
   1 -11 -20 5545.16  408.34   4
   1 -11 -20 5212.30  409.23   1
  -1 -11  20 4554.73  451.87   1
  -1  11  20 5575.78  504.54   2
  -1 -11  19   50.19  150.80   1
   1 -11 -19   78.57  131.23   4
   1 -11 -19  227.20  149.96   1
  -1  11  19    0.50  161.12   2
   1  11 -19   79.33  198.40   4
   1 -11 -18 1881.06  248.97   1
  -1  11  18 1696.15  283.56   2
   1  11 -18 1723.95  315.59   4
  -1 -11  18 2146.25  322.90   1
   1 -11 -18 2553.78  284.08   4
  -1  11  17   69.99  167.43   2
   1 -11 -17  267.08  162.08   4
  -1 -11  17  319.39  179.51   1
   1  11 -17  230.25  147.49   3
   1  11 -17  112.29  169.08   4
   1 -11 -17  321.69  130.07   1
   1 -11 -16 2263.31  254.06   4
   1  11 -16 2514.37  283.13   3
   1 -11 -16 2382.21  258.14   1
  -1  11  16 2930.91  360.72   2
  -1 -11  16 2539.09  320.74   1
   1  11 -16 1720.92  290.88   4
  -1 -11  1517196.27  756.86   1
   1 -11 -1516069.86  594.14   4
   1  11 -1516351.04  793.23   4
  -1  11  1517445.29  781.77   2
   1  11 -1516393.76  657.61   3
   1 -11 -1515785.55  595.32   1
   1  11 -14  451.03  146.60   3
   1 -11 -14  798.63  165.19   4
   1  11 -14  352.62  190.36   4
  -1  11  14  694.41  199.52   2
  -1 -11  14  600.49  184.48   1
   1 -11 -14  588.94  158.26   1
   1  11 -1340660.91  982.23   3
   1 -11 -1340681.23  869.13   4
   1 -11 -1341450.88  877.56   1
   1  11 -1342706.56 1224.07   4
  -1  11  1339723.90 1134.55   2
  -1 -11  1339305.77 1088.17   1
   1 -11 -1222121.25  616.84   4
  -1 -11  1222217.73  812.34   1
   1  11 -1222970.62  883.12   4
   1  11 -1222660.38  722.70   3
   1 -11 -1221962.58  619.01   1
  -1  11  1222475.91  837.07   2
   1  11 -1130870.70  998.99   4
   1 -11 -1130287.52  685.76   1
   1  11 -1130163.14  824.84   3
  -1  11  1127764.73  893.08   2
   1 -11 -1129293.06  675.83   4
  -1 -11  1129428.78  914.33   1
   1  11 -10 2024.57  283.94   4
   1  11 -10 1911.12  222.02   3
   1 -11 -10 1518.47  164.45   1
  -1  11  10 1537.94  167.34   4
  -1 -11  10 1295.44  212.67   1
   1 -11 -10 1732.79  175.99   1
  -1  11  10 1922.08  252.77   2
   1 -11 -10 1902.56  175.94   4
   1 -11  -9 3315.33  203.78   1
  -1 -11   9 3382.56  307.44   1
   1 -11  -9 3238.36  210.19   1
  -1  11   9 3399.60  217.13   4
   1 -11  -9 3440.28  218.38   4
   1  11  -9 3287.46  281.02   3
  -1  11   9 3480.80  323.93   2
   1  11  -9 3271.81  329.73   4
  -1  11   8 6543.21  411.36   2
   1  11  -8 5475.31  414.83   2
   1 -11  -8 5984.07  262.64   4
  -1 -11   8 5319.81  370.99   1
   1 -11  -8 5915.59  247.39   1
   1 -11  -8 5520.76  255.76   1
   1  11  -8 5356.21  391.52   4
  -1  11   8 4919.41  237.67   4
   1  11  -8 5533.99  357.63   3
   1  11  -7 1120.73  198.95   2
   1  11  -7  889.73  187.80   4
   1 -11  -7 1040.64  113.31   1
   1  11  -7 1166.42  183.55   3
   1 -11  -7  788.81  100.52   4
  -1  11   7  928.55  176.75   2
  -1 -11   7  826.89  172.18   1
   1 -11  -7 1012.40  102.53   1
  -1  11   7  918.53   98.39   4
  -1 -11   618863.27  632.32   1
  -1  11   619496.65  390.15   4
   1  11  -618554.92  681.60   4
   1  11  -618527.07  612.42   3
   1  11  -619640.37  679.78   2
   1 -11  -619626.90  404.22   1
  -1  11   620564.28  662.73   2
   1 -11  -618257.35  367.95   1
   1  11  -5  250.44  133.44   4
   1 -11  -5  156.45   57.71   1
  -1 -11   5  287.80  104.08   2
   1 -11  -5  203.64   52.98   1
  -1  11   5  175.04   60.63   4
  -1  11   5  142.83   91.37   2
  -1  11   5  206.20   54.32   4
   1  11  -5  248.52  108.43   2
  -1 -11   5  263.36  111.00   1
  -1 -11   417541.76  600.25   1
  -1 -11   418895.50  601.50   2
   1 -11  -417752.15  366.91   1
  -1  11   417761.56  322.47   4
  -1  11   418026.21  578.96   2
   1  11  -416633.37  624.14   4
  -1  11   418511.86  331.14   1
  -1  11   417182.87  360.13   4
   1  11  -418310.83  601.46   2
  -1 -11   311591.11  465.27   2
   1  11  -311556.07  513.76   4
   1  11  -312330.54  591.54   1
  -1  11   311682.67  445.58   2
   1  11  -312155.96  476.16   2
  -1  11   311372.52  304.24   4
  -1  11   312326.72  272.41   1
   1 -11  -312843.34  332.13   1
  -1  11   312550.69  272.64   4
  -1 -11   312817.74  505.33   1
  -1 -11   311715.20  529.93   4
  -1  11   230579.69  503.14   4
   1  11  -230342.44  805.70   4
   1  11  -231630.41  903.86   1
  -1  11   230421.35  455.38   1
  -1  11   231135.97  689.18   2
   1  11  -230258.73  738.88   2
   1 -11  -230912.53  676.23   2
   1 -11  -231353.50  499.84   1
  -1 -11   230406.13  769.37   1
  -1 -11   232499.99  872.66   4
  -1 -11   229907.32  736.09   2
   1 -11  -1 151460.   1223.   4
   1 -11  -1 152054.   1434.   2
  -1  11   1 149539.   1444.   2
  -1  11   1 147830.   1122.   4
  -1 -11   1 148896.   1706.   1
  -1 -11   1 146206.   1610.   2
   1  11  -1 147855.   1605.   2
   1  11  -1 139738.   1667.   4
   1 -11  -1 149017.   1087.   1
   1  11  -1 150257.   1814.   1
  -1  11   1 150681.   1237.   1
  -1 -11   1 142644.   1755.   4
   1  11   010740.04  455.04   1
  -1 -11   0 9928.27  451.93   1
   1 -11   010608.12  308.04   1
  -1  11   010419.10  313.08   4
   1 -11   011432.94  386.41   4
   1 -11   011205.82  382.44   2
  -1  11   010696.33  379.43   2
   1  11   011373.65  447.23   2
   1  11   010741.53  449.74   4
  -1  11   010944.82  402.52   1
  -1 -11   010685.98  463.51   4
   1  11   136823.10  786.67   4
   1 -11   139324.07  726.06   4
  -1  11  -137162.78  627.59   4
   1 -11   139068.22  681.52   2
   1 -11   138192.42  610.10   1
  -1 -11  -139487.18  803.76   4
  -1  11  -138399.71  693.26   2
   1  11   138778.64  825.91   2
   1  11   137456.30  761.24   1
  -1  11  -137660.06  764.74   1
  -1 -11  -137255.48  818.51   1
  -1  11  -2 152997.   1374.   2
   1 -11   2 154095.   1431.   4
   1 -11   2 151485.   1310.   1
  -1  11  -2 147603.   1495.   1
  -1 -11  -2 148763.   1539.   1
   1 -11   2 153496.   1326.   2
  -1  11  -2 149573.   1344.   4
   1  11   2 148077.   1502.   4
   1  11   2 148882.   1442.   1
   1  11   2 154290.   1666.   2
  -1 -11  -3  244.24  107.96   1
   1 -11   3  116.71   67.12   1
   1  11   3  346.40  111.06   4
   1  11   3  195.03  102.97   2
  -1  11  -3  322.69   99.08   4
   1  11   3   31.55   70.72   4
   1  11   3  188.09   78.75   1
  -1  11  -3  102.56   61.42   2
   1 -11   3  199.73   75.16   2
   1 -11   3  525.19  106.89   4
  -1  11  -3  432.48  117.44   1
  -1  11  -4  544.99   96.73   2
   1  11   4  689.36  117.41   4
   1  11   4  600.46  130.99   2
  -1 -11  -4  477.16  108.34   1
   1  11   4  451.19   99.79   1
  -1  11  -4  472.25  106.31   4
   1 -11   4  304.99  105.59   4
  -1  11  -4  473.32  117.84   1
   1 -11   4  520.16  105.55   1
   1  11   4  563.18  111.43   4
   1 -11   4  453.04   82.24   2
   1  11   5 1103.86  175.00   2
  -1  11  -5 1181.52  152.00   2
   1  11   5 1302.87  151.03   4
  -1  11  -5 1378.72  127.97   3
  -1 -11  -5 1424.38  158.01   1
  -1  11  -5 1364.17  173.55   4
   1 -11   5 1056.62  146.68   1
   1  11   5 1309.93  149.70   1
   1 -11   5 1386.44  135.55   2
   1 -11   6  572.09  133.77   1
   1  11   6  465.53  133.12   2
   1  11   6  389.88  103.39   1
  -1  11  -6  335.68   67.64   3
  -1  11  -6  290.63  106.61   4
  -1  11  -6  565.05  118.68   2
   1  11   6  398.00  104.30   4
  -1 -11  -6  395.53  110.36   1
   1 -11   6  480.45  103.11   2
  -1 -11  -741653.71  823.38   1
   1 -11   742272.99  908.79   1
   1  11   739316.32  798.49   4
  -1  11  -740566.09  932.62   4
  -1  11  -740272.84  607.83   3
   1  11   741654.86  993.88   2
  -1  11  -852624.95  704.79   3
   1 -11   855006.73  920.86   2
  -1  11  -857557.79 1153.61   4
  -1 -11  -852365.41  946.20   4
  -1 -11  -851867.33  943.41   1
   1  11   855116.97 1174.25   2
   1 -11   856250.58 1096.18   1
  -1  11  -9   70.23  104.02   4
   1 -11   9  172.32   94.89   2
  -1 -11  -9   12.72   85.49   4
   1 -11   9   77.42  117.29   1
  -1  11  -9  148.51   68.61   3
  -1 -11  -9   32.10   81.86   1
   1  11   9  141.94  126.16   2
  -1 -11 -10  849.70  155.46   1
  -1  11 -10  938.13  193.43   4
   1 -11  10 1115.86  197.42   1
  -1  11 -10  864.08  118.75   3
  -1 -11 -10  800.91  147.50   4
   1  11  10 1027.64  207.73   2
   1 -11  10  927.53  151.12   2
   1  11  1110162.68  551.48   2
  -1  11 -11 9120.31  522.29   4
  -1 -11 -11 8743.81  438.22   1
  -1  11 -11 9248.17  347.38   3
  -1 -11 -11 8868.79  440.93   4
   1 -11  11 9792.00  520.76   1
  -1 -11 -1247603.80 1026.36   4
   1 -11  1247534.08 1147.98   1
   1  11  1245155.51 1165.72   2
  -1  11 -1247513.09 1194.79   4
  -1 -11 -1247704.93 1026.72   1
   1  11  1312689.27  636.43   2
  -1 -11 -1313662.10  576.34   4
  -1 -11 -1313349.79  565.21   1
   1 -11  1313274.66  632.45   1
  -1  11 -1313724.29  674.00   4
   1  11  1418222.28  776.25   2
  -1 -11 -1418864.48  691.90   4
  -1 -11 -1417442.16  664.28   1
  -1  11 -1418905.12  806.14   4
   1 -11  1417283.69  735.26   1
   1  11  1516192.23  745.28   2
  -1 -11 -1517653.56  683.66   1
   1 -11  1517469.13  759.07   1
  -1 -11 -1516804.93  668.63   4
   1  11  16 -117.27  142.54   2
  -1  11 -16  381.34  205.33   4
  -1 -11 -16  -13.85  123.66   4
   1 -11  16    9.50  142.39   1
  -1 -11 -16 -132.08  131.42   1
  -1  11 -17  564.16  221.98   4
   1 -11  17  234.57  168.47   1
  -1 -11 -17  272.01  165.07   1
   1  11  17   73.91  148.73   2
  -1 -11 -17  258.04  166.17   4
  -1  11 -18  399.83  200.87   4
   1 -11  18   84.13  145.39   1
   1  11  18  867.70  210.82   2
  -1 -11 -18  349.45  168.69   4
  -1 -11 -18  754.45  204.09   1
  -1 -11 -19  563.88  181.68   4
  -1 -11 -19  297.42  172.42   1
   1  11  19  399.81  203.97   2
   1 -11  19  230.05  165.31   1
  -1  11 -19  357.82  210.07   4
   1  11  20 1324.75  268.17   2
   1 -11  20 1000.48  245.17   1
  -1 -11 -20 1241.77  246.02   1
  -1  11 -20 1069.80  291.28   4
  -1 -11 -20  732.93  202.33   4
   1  11  21  174.79  207.50   2
  -1  11 -21  209.39  207.56   4
  -1 -11 -21 -140.74  174.67   1
   1 -11  21  311.95  201.78   1
  -1 -11 -21  279.87  185.22   4
  -1  11 -22  275.27  238.41   4
  -1 -11 -22  612.61  213.00   4
   1  11  22  509.74  214.38   2
  -1 -11 -22  337.25  178.64   1
   1 -11  22  607.33  241.97   1
   1  11  23  362.43  225.11   2
  -1 -11 -23  256.10  190.60   4
  -1 -11 -23  803.32  244.93   1
  -1 -12  22 4191.12  452.33   1
  -1  12  22 3606.20  441.58   2
   1  12 -22 4172.40  500.34   4
  -1 -12  21  847.54  246.17   1
   1  12 -21  889.75  283.64   4
  -1  12  21 1314.76  302.75   2
   1 -12 -20 1133.95  220.04   4
   1  12 -20 2197.65  369.36   4
  -1 -12  20 1877.28  324.63   1
   1 -12 -20 1825.93  265.47   1
  -1  12  20 1618.24  311.07   2
   1 -12 -19 2973.52  300.77   4
  -1 -12  19 1919.25  311.60   1
  -1  12  19 3263.20  397.79   2
   1 -12 -19 3545.23  328.50   1
   1  12 -19 4419.41  483.50   4
   1  12 -18 5793.71  527.49   4
   1 -12 -18 4859.64  365.94   4
  -1 -12  18 5957.08  493.32   1
  -1  12  18 6131.57  505.68   2
   1 -12 -18 6331.66  416.16   1
   1  12 -18 5578.26  413.50   3
   1  12 -17  483.86  240.62   4
   1 -12 -17   71.72  121.86   1
   1  12 -17  174.09  141.67   3
  -1 -12  17  315.03  192.52   1
   1 -12 -17  234.84  138.90   4
  -1  12  17  -46.93  144.30   2
   1 -12 -16  116.24  119.11   4
  -1  12  16  603.32  208.18   2
   1  12 -16  423.28  160.03   3
   1 -12 -16  493.64  148.54   1
  -1 -12  16  484.06  196.34   1
   1  12 -16  673.19  223.85   4
   1 -12 -15 1482.18  209.07   4
  -1  12  15 1564.34  256.60   2
   1  12 -15 1511.69  220.88   3
  -1 -12  15 1421.98  257.48   1
   1  12 -15 1738.78  294.56   4
   1 -12 -15 1385.37  205.38   1
   1  12 -14 3521.55  397.99   4
   1 -12 -14 4133.63  302.53   4
   1  12 -14 4556.51  358.95   3
  -1 -12  14 3301.70  359.28   1
   1 -12 -14 3745.01  286.98   1
  -1  12  14 4060.23  404.00   2
   1 -12 -13  554.73  135.61   1
  -1  12  13  659.45  179.27   2
  -1 -12  13  263.20  141.00   1
   1  12 -13  488.20  152.88   3
   1 -12 -13  651.45  142.75   4
   1  12 -13  522.43  204.78   4
   1 -12 -12 3370.78  254.97   4
   1  12 -12 2955.49  347.16   4
   1 -12 -12 3193.85  249.44   1
   1  12 -12 2899.60  282.21   3
  -1 -12  12 2794.86  308.47   1
  -1  12  12 2700.73  310.13   2
   1  12 -1122310.83  723.39   3
  -1 -12  1123091.85  818.19   1
   1 -12 -1123739.68  614.05   4
  -1  12  1123942.65  852.12   2
   1 -12 -1124063.05  613.12   1
   1  12 -1124494.70  905.18   4
   1 -12 -1020087.72  509.05   1
   1  12 -1019622.39  801.48   4
   1  12 -1020145.86  682.73   3
  -1  12  1019858.81  759.10   2
  -1 -12  1021008.36  766.77   1
   1 -12 -1020752.69  543.95   1
   1 -12 -1019823.26  531.80   4
  -1  12  1020576.02  534.32   4
   1 -12  -9 2641.48  195.46   4
  -1  12   9 2568.68  278.73   2
  -1  12   9 2901.21  203.32   4
  -1 -12   9 2639.50  273.86   1
   1  12  -9 2713.02  273.73   3
   1 -12  -9 2690.38  200.11   1
   1  12  -9 2567.37  308.71   4
   1 -12  -9 2460.35  176.85   1
  -1  12   8 6881.65  278.79   4
   1  12  -8 7644.07  474.14   4
   1 -12  -8 6720.87  266.63   1
   1  12  -8 7473.90  416.64   3
  -1 -12   8 6974.72  429.56   1
   1  12  -8 6982.93  459.66   2
  -1  12   8 7073.56  433.50   2
   1 -12  -8 7019.38  281.89   1
   1 -12  -8 7455.00  296.75   4
  -1 -12   721201.09  706.89   1
   1 -12  -721494.53  424.10   1
  -1  12   721185.38  441.89   4
   1  12  -721357.84  689.71   3
   1  12  -720335.32  748.10   4
   1 -12  -721842.20  464.74   1
  -1  12   720772.83  715.64   2
   1  12  -720715.66  735.42   2
   1 -12  -616707.11  351.81   1
   1  12  -616901.01  643.82   2
  -1  12   617190.31  372.29   4
   1  12  -617230.80  594.94   3
   1 -12  -616741.52  384.31   1
   1  12  -616040.07  649.48   4
  -1 -12   615753.82  591.83   1
  -1  12   616360.16  610.08   2
  -1  12   5  450.33   73.00   4
  -1  12   5  385.74  133.95   2
   1 -12  -5  454.15   81.22   1
   1  12  -5  369.26  137.58   2
  -1  12   5  353.17   75.23   4
  -1 -12   5  449.87  132.89   1
   1  12  -5  525.80  160.62   4
  -1 -12   498567.41 1435.41   1
   1  12  -495226.79 1510.73   4
  -1  12   4 103316.   1421.   2
  -1  12   4 102981.    817.   1
  -1  12   4 102962.    814.   4
  -1  12   4 103921.    944.   4
   1  12  -4 106907.   1466.   2
   1 -12  -4 102579.    945.   1
  -1  12   329487.80  448.64   1
  -1 -12   327799.52  756.97   1
  -1  12   329146.29  444.00   4
  -1  12   328428.08  507.84   4
  -1 -12   328563.25  751.90   2
   1  12  -329676.46  759.91   2
   1  12  -328528.55  819.27   4
  -1  12   327160.53  694.70   2
   1 -12  -329793.52  530.70   1
  -1  12   241750.82  840.08   2
  -1 -12   242890.10  931.78   1
   1  12  -242882.37  974.52   4
   1 -12  -243450.36  615.86   1
   1  12  -244250.72 1094.08   1
  -1  12   242986.77  584.35   1
  -1 -12   245291.34 1064.45   4
  -1  12   242312.23  624.73   4
  -1 -12   244347.01  930.57   2
   1  12  -243306.19  909.68   2
   1 -12  -241830.01  833.31   2
   1 -12  -136773.79  744.08   2
  -1 -12   134924.97  820.37   2
   1  12  -136883.11  826.32   2
  -1  12   136902.65  753.31   2
  -1  12   135715.93  587.16   4
  -1 -12   136963.89  921.14   4
  -1  12   137286.05  653.19   1
   1  12  -134058.21  852.08   4
   1  12  -138090.52  945.85   1
   1 -12  -136374.95  634.67   4
  -1 -12   136678.70  874.29   1
   1 -12  -135612.88  564.76   1
  -1  12   053514.93  880.42   2
   1 -12   056127.56  888.40   4
   1  12   056300.27 1014.93   2
   1  12   056856.15 1081.97   1
  -1 -12   052288.56 1045.25   1
   1 -12   055672.32  720.14   1
  -1 -12   054723.94 1072.96   4
  -1  12   053694.53  742.00   4
  -1  12   058280.62  967.62   1
   1 -12   058685.70  907.27   2
   1  12   053807.96 1023.51   4
   1  12   116182.58  520.07   1
  -1  12  -116581.38  440.58   4
   1 -12   117541.62  479.77   2
   1  12   116851.29  565.76   2
  -1 -12  -115825.77  557.62   1
  -1  12  -116452.55  480.38   2
   1 -12   116923.56  425.38   1
  -1 -12  -116657.41  547.71   4
  -1  12  -116929.31  555.03   1
   1  12   116371.71  546.29   4
   1 -12   116403.11  499.37   4
   1  12   211736.75  431.29   1
  -1 -12  -212409.73  470.37   1
   1  12   211955.18  482.91   2
   1 -12   212017.25  404.34   2
   1 -12   212696.11  396.95   1
  -1  12  -212160.29  402.72   4
  -1  12  -211651.06  458.53   1
   1  12   212005.19  449.07   4
  -1  12  -212511.02  414.46   2
   1 -12   211128.38  413.81   4
   1  12   323540.31  692.55   2
  -1  12  -325053.66  584.20   2
   1 -12   324707.88  582.87   1
   1  12   325072.71  628.03   4
  -1  12  -325254.59  610.30   4
  -1 -12  -324842.91  637.31   1
  -1  12  -324072.91  655.43   1
   1 -12   324615.19  618.60   4
   1  12   324804.66  606.27   1
   1 -12   324642.87  556.11   2
   1  12   324620.26  602.89   4
   1 -12   456100.42  968.38   4
  -1  12  -453136.98 1000.93   1
  -1  12  -455202.18  898.77   2
  -1 -12  -457364.98  946.97   1
   1  12   458561.03  951.00   4
   1  12   457063.79 1090.08   2
   1 -12   458787.17  948.43   1
  -1  12  -458456.43  981.10   4
   1  12   455403.73  905.45   1
   1  12   454699.57  894.79   4
   1 -12   459703.88  870.41   2
  -1 -12  -511446.20  425.43   1
  -1  12  -511991.47  444.61   2
   1  12   512597.53  436.91   4
  -1  12  -511198.94  461.98   4
   1 -12   511972.87  394.81   2
   1  12   512467.00  437.06   1
   1  12   512550.34  445.97   4
   1  12   512801.37  539.96   2
  -1 -12  -614536.38  484.71   1
   1 -12   615691.26  461.25   2
   1 -12   614616.78  527.73   1
   1  12   613494.00  464.47   4
  -1  12  -615183.07  529.36   2
   1  12   614447.21  484.95   1
   1  12   614267.48  585.00   2
  -1  12  -615890.15  420.88   3
  -1  12  -615079.39  561.03   4
   1  12   7  303.42  134.54   2
   1 -12   7  268.71   98.71   2
   1 -12   7  310.63  116.24   1
  -1  12  -7  212.78   64.98   3
  -1 -12  -7  274.21  104.63   1
  -1  12  -7  408.87  137.07   2
  -1  12  -7  318.30  134.40   4
  -1  12  -8 4324.99  339.37   4
   1 -12   8 5774.91  363.05   1
  -1  12  -8 4664.42  222.46   3
   1 -12   8 4474.06  273.49   2
  -1 -12  -8 4225.59  284.63   1
   1  12   8 5194.14  382.29   2
  -1  12  -9 3853.88  207.64   3
   1 -12   9 3927.49  269.39   2
  -1  12  -9 4386.66  353.00   4
   1  12   9 3987.94  346.05   2
  -1 -12  -9 4353.41  293.88   4
  -1 -12  -9 3921.55  280.37   1
   1 -12   9 4262.33  332.55   1
   1  12  10 4750.45  374.03   2
  -1  12 -10 5370.82  396.58   4
  -1 -12 -10 4902.57  324.58   4
   1 -12  10 4926.51  367.40   1
  -1 -12 -10 4419.23  309.16   1
  -1  12 -10 5478.45  255.70   3
  -1 -12 -1131539.31  818.32   1
   1  12  1132241.83  980.79   2
  -1  12 -1133040.21  980.84   4
  -1 -12 -1133955.73  846.33   4
   1 -12  1130887.16  911.02   1
  -1  12 -1132788.52  642.06   3
  -1 -12 -1214946.01  585.47   1
  -1  12 -1214446.83  676.62   4
   1  12  1214099.55  667.49   2
   1 -12  1215492.12  669.77   1
  -1 -12 -1214507.38  570.63   4
  -1  12 -1214220.66  441.48   3
   1 -12  13 1063.40  219.21   1
   1  12  13  515.78  172.74   2
  -1 -12 -13  625.33  157.83   4
  -1 -12 -13  816.63  184.54   1
  -1  12 -13  779.66  207.79   4
   1 -12  1413500.23  657.08   1
  -1 -12 -1414052.27  601.05   1
  -1 -12 -1413901.89  588.81   4
   1  12  1413226.06  669.93   2
  -1  12 -1412623.04  671.39   4
   1  12  15  280.76  155.17   2
  -1 -12 -15  401.64  158.90   4
   1 -12  15  692.19  197.86   1
  -1  12 -15  496.15  198.02   4
  -1 -12 -15  311.81  167.43   1
  -1 -12 -16 6536.31  438.01   1
  -1 -12 -16 6987.87  452.51   4
   1 -12  16 7280.81  519.44   1
  -1  12 -16 6589.26  520.45   4
   1  12  16 7594.66  529.90   2
   1  12  17  103.98  160.95   2
  -1 -12 -17  377.01  174.22   4
  -1  12 -17  241.39  177.24   4
   1 -12  17 -158.72  169.60   1
  -1 -12 -17  211.73  136.63   1
  -1  12 -18 2644.40  373.18   4
   1 -12  18 2735.82  338.07   1
   1  12  18 1835.00  303.38   2
  -1 -12 -18 2539.03  303.44   1
  -1 -12 -18 2926.15  327.58   4
  -1 -12 -19 1803.88  273.62   1
   1 -12  19 2121.48  332.82   1
   1  12  19 2811.37  363.29   2
  -1 -12 -19 3299.55  352.58   4
  -1  12 -19 2050.11  331.26   4
  -1 -12 -20  724.01  211.73   4
  -1 -12 -20  534.68  193.96   1
  -1  12 -20  232.49  176.90   4
   1  12  20  611.69  230.90   2
   1 -12  20  629.48  237.46   1
  -1  12 -21 6608.63  586.54   4
  -1 -12 -21 4985.48  435.98   1
   1  12  21 5452.65  504.56   2
  -1 -12 -21 5651.84  455.16   4
   1 -12  21 6911.28  550.69   1
  -1 -12 -22  749.14  232.32   4
   1  12  22 1114.89  263.47   2
  -1 -12 -22  956.80  332.04   1
   1  13 -22 1612.19  356.22   4
  -1  13  22 1266.87  307.53   2
  -1 -13  22 1961.39  331.06   1
  -1  13  21 1601.92  309.21   2
   1  13 -21 1794.01  352.79   4
  -1 -13  21 1301.16  277.16   1
  -1 -13  20  247.02  188.18   1
  -1  13  20  441.65  228.23   2
   1  13 -20  427.11  247.56   4
  -1  13  19 1298.23  284.47   2
   1  13 -19  914.22  278.59   4
  -1 -13  19 1008.49  245.70   1
   1 -13 -19  753.13  190.36   4
   1 -13 -19 1135.80  214.87   1
   1 -13 -18 7514.15  438.81   4
   1 -13 -18 7432.95  444.16   1
  -1 -13  18 7332.00  542.92   1
   1  13 -18 7100.58  459.44   3
  -1  13  18 8146.62  587.95   2
   1  13 -18 6824.14  570.11   4
   1  13 -17  445.76  216.60   4
  -1 -13  17  897.41  225.00   1
   1 -13 -17  735.66  173.98   1
   1 -13 -17 1084.56  197.80   4
  -1  13  17  787.98  215.24   2
   1  13 -17  526.40  172.57   3
   1 -13 -16 1254.42  196.84   1
  -1 -13  16 1078.37  254.36   1
   1  13 -16  910.77  259.73   4
  -1  13  16 1489.57  285.68   2
   1  13 -16 1316.72  230.60   3
   1 -13 -16 1179.15  195.00   4
  -1 -13  15 2661.20  335.10   1
   1  13 -15 3099.40  301.05   3
  -1  13  15 2670.84  341.74   2
   1 -13 -15 2908.87  263.50   4
   1  13 -15 2485.78  348.09   4
   1 -13 -15 2447.04  252.87   1
   1  13 -14 8202.99  467.97   3
   1 -13 -14 8930.42  426.79   4
  -1 -13  14 7959.31  520.34   1
  -1  13  14 8702.77  563.32   2
   1  13 -14 8358.58  574.99   4
   1 -13 -14 8382.35  413.15   1
   1  13 -13 2402.22  349.48   4
  -1 -13  13 2236.79  294.66   1
   1 -13 -13 1929.73  203.79   4
   1  13 -13 2427.06  271.16   3
   1 -13 -13 1911.41  211.31   1
  -1  13  13 2027.06  284.56   2
   1  13 -12  922.00  178.98   3
   1  13 -12 1169.70  249.03   4
  -1  13  12  755.66  185.02   2
  -1 -13  12  963.05  216.23   1
   1 -13 -12  962.25  148.01   1
   1 -13 -12  894.48  149.39   4
  -1 -13  1115016.32  673.37   1
   1  13 -1114711.36  718.55   4
  -1  13  1115874.27  715.61   2
   1  13 -1114957.23  610.79   3
   1 -13 -1116216.68  504.93   1
   1 -13 -1115134.68  489.50   4
   1  13 -10 5550.96  374.58   3
  -1  13  10 5430.29  413.46   2
  -1  13  10 5655.34  286.29   4
  -1 -13  10 5565.84  416.26   1
   1  13 -10 5564.84  450.45   4
   1 -13 -10 5532.33  277.10   1
   1 -13 -10 5504.32  286.80   1
   1 -13 -10 5610.01  288.14   4
  -1  13   9 2342.28  183.24   4
   1  13  -9 1846.90  261.66   4
  -1 -13   9 2101.67  255.10   1
   1 -13  -9 2653.28  194.07   1
  -1  13   9 2928.04  304.02   2
   1 -13  -9 2368.58  173.80   1
   1  13  -9 2910.79  281.17   3
   1 -13  -9 2718.41  203.64   4
  -1 -13   877468.22 1398.48   1
   1  13  -878751.24 1525.61   4
   1  13  -875105.74 1476.25   2
   1 -13  -877546.79  867.02   1
   1 -13  -880257.59  949.04   1
  -1  13   878449.47 1444.23   2
   1  13  -880365.29 1369.88   3
  -1  13   876811.27  914.74   4
   1  13  -7  336.09  155.83   4
  -1 -13   7  682.90  164.07   1
   1  13  -7  390.13  137.42   2
   1 -13  -7  481.32   92.52   1
   1 -13  -7  553.52   83.73   1
   1  13  -7  689.21  159.80   3
  -1  13   7  280.17  123.93   2
  -1  13   7  637.89   92.81   4
   1 -13  -620613.30  440.55   1
  -1  13   620704.37  410.24   4
   1  13  -621445.07  727.70   2
   1 -13  -619889.26  387.53   1
  -1  13   621059.08  452.90   4
  -1  13   619814.78  685.02   2
  -1 -13   620268.66  684.18   1
   1  13  -619403.34  724.69   4
  -1  13   538173.35  598.34   4
  -1  13   539355.84  923.57   2
  -1  13   538528.55  531.94   4
  -1  13   537770.24  529.15   1
  -1 -13   535707.41  893.02   1
   1 -13  -538047.50  595.45   1
   1  13  -538832.13  940.27   2
   1  13  -534514.44  949.33   4
   1 -13  -4  160.80   63.63   1
  -1  13   4  105.34   89.27   2
   1  13  -4  189.49  143.69   4
   1  13  -4  221.61  112.17   2
  -1  13   4   93.20   53.79   4
  -1  13   4  110.78   63.37   4
  -1 -13   4   91.63   93.24   1
  -1  13   4  148.76   53.97   1
  -1  13   3 4413.46  188.31   4
   1  13  -3 4104.33  302.20   2
  -1 -13   3 3605.06  288.96   1
  -1  13   3 3909.37  203.58   4
   1  13  -3 3492.17  311.93   4
   1 -13  -3 4148.43  213.12   1
  -1  13   3 4550.43  190.22   1
  -1  13   3 3928.75  281.07   2
   1  13  -2  430.52  120.24   2
  -1  13   2  528.67   88.87   1
  -1  13   2  568.45  102.57   4
  -1 -13   2  902.39  209.29   4
   1  13  -2  596.97  173.80   1
  -1  13   2  606.60  126.39   2
   1 -13  -2  672.18   95.29   4
   1  13  -2  529.12  138.22   4
   1 -13  -2  633.74  101.12   1
  -1 -13   2  654.71  155.06   1
  -1 -13   1 6299.78  407.74   4
   1  13  -1 5250.66  331.22   2
   1 -13  -1 5955.17  246.46   1
   1  13  -1 6554.81  388.79   4
   1 -13  -1 6518.22  289.47   4
  -1  13   1 7017.73  299.55   1
   1 -13  -1 6054.95  322.09   2
  -1  13   1 6129.64  324.86   2
  -1  13   1 6332.66  262.21   4
   1  13  -1 7193.58  434.50   1
  -1 -13   1 5909.92  363.23   1
  -1  13   0 185241.   1779.   1
   1 -13   0 185814.   1681.   4
   1  13   0 182145.   1892.   2
  -1 -13   0 177188.   1944.   1
   1  13   0 175770.   1896.   4
   1 -13   0 178272.   1346.   1
   1 -13   0 180280.   1660.   2
   1  13   0 180604.   1986.   1
  -1  13   0 171363.   1380.   4
  -1  13   0 174398.   1665.   2
  -1 -13   0 172564.   1963.   4
   1  13   182781.44 1256.84   4
  -1 -13  -183198.94 1254.33   4
  -1  13  -189190.05 1336.53   1
   1  13   179969.02 1197.45   1
  -1  13  -181735.39 1006.03   4
   1 -13   186564.59 1190.06   4
   1 -13   183779.30  975.32   1
   1 -13   182586.30 1099.23   2
   1  13   183192.45 1301.63   2
  -1  13  -181139.00 1103.98   2
  -1 -13  -181977.81 1295.23   1
   1  13   225320.49  676.59   4
  -1  13  -225090.67  712.62   1
  -1  13  -224937.86  608.63   2
   1 -13   224622.65  590.94   2
  -1 -13  -224449.58  681.63   1
   1  13   222403.39  607.50   1
   1 -13   225311.56  572.90   1
   1  13   224176.74  709.84   2
   1 -13   225251.40  650.11   4
  -1  13  -223368.31  574.10   4
   1 -13   322923.09  577.98   1
   1  13   323014.34  622.36   4
  -1  13  -322087.45  675.48   1
   1  13   323144.47  707.28   2
  -1 -13  -322556.26  634.51   1
   1 -13   322599.12  559.42   2
   1 -13   322099.57  617.53   4
   1  13   321354.25  579.81   1
  -1  13  -322526.98  581.04   2
  -1  13  -322838.82  595.78   4
  -1 -13  -4 4963.33  302.06   1
   1 -13   4 4076.24  242.21   2
   1  13   4 4621.05  278.10   1
   1  13   4 4533.86  274.04   4
   1  13   4 4142.47  317.55   2
  -1  13  -4 4245.10  265.26   2
   1  13   4 5062.01  297.37   4
  -1  13  -4 4395.95  284.50   4
   1 -13   4 5225.47  299.22   1
  -1  13  -524473.94  653.64   2
   1  13   523912.78  627.39   4
  -1  13  -525786.28  708.72   4
   1  13   524170.46  620.12   4
   1  13   523653.58  612.13   1
  -1 -13  -525144.43  644.53   1
   1  13   526261.85  782.94   2
   1 -13   525349.06  677.96   1
   1 -13   524414.13  584.29   2
  -1 -13  -611330.92  441.46   1
   1  13   611866.09  550.16   2
   1  13   610595.55  420.87   4
   1 -13   611730.36  410.63   2
  -1  13  -612280.78  400.59   3
  -1  13  -611321.99  476.99   2
  -1  13  -611295.07  492.97   4
   1  13   611297.61  433.95   1
   1 -13   612642.94  499.45   1
  -1 -13  -734651.21  768.42   1
   1  13   730166.09  876.01   2
   1 -13   731935.15  829.11   1
  -1  13  -731910.31  603.30   3
  -1  13  -735332.62  904.40   4
   1 -13   733691.16  721.31   2
  -1  13  -734653.86  858.87   2
   1  13   8 3131.02  308.31   2
  -1  13  -8 3711.38  207.81   3
  -1  13  -8 3694.66  315.21   4
  -1 -13  -8 3509.86  265.77   1
   1 -13   8 3581.81  258.66   2
   1 -13   8 3219.71  285.56   1
  -1  13  -929690.34  569.68   3
   1 -13   933123.65  900.95   1
   1  13   930484.52  928.79   2
  -1 -13  -932294.67  782.28   1
  -1  13  -931296.47  916.66   4
   1 -13   930345.66  728.58   2
   1 -13  1027957.17  853.90   1
  -1 -13 -1028259.41  754.14   4
  -1 -13 -1026827.94  733.01   1
  -1  13 -1028505.95  905.84   4
   1  13  1028587.32  917.51   2
  -1  13 -1026849.98  557.50   3
   1  13  11 4459.48  401.63   2
  -1 -13 -11 4289.46  317.14   1
   1 -13  11 4810.16  379.25   1
  -1  13 -11 4817.40  253.21   3
  -1 -13 -11 4016.86  307.80   4
  -1  13 -11 5196.86  406.60   4
   1  13  12 2111.50  280.78   2
  -1 -13 -12 1953.82  238.47   1
  -1  13 -12 2066.54  279.84   4
  -1 -13 -12 2384.47  254.74   4
   1 -13  12 2728.11  304.73   1
  -1  13 -12 2003.97  177.43   3
   1 -13  13 8632.63  527.17   1
  -1  13 -13 9723.04  582.96   4
  -1 -13 -13 9364.17  481.02   1
  -1 -13 -13 8791.00  466.24   4
   1  13  1310170.96  586.40   2
  -1 -13 -1421165.44  728.02   4
   1  13  1421817.96  863.60   2
  -1 -13 -1421509.41  736.13   1
   1 -13  1419897.34  802.35   1
  -1  13 -15 8740.07  588.48   4
   1 -13  15 8442.42  545.00   1
   1  13  1510008.37  600.42   2
  -1 -13 -15 8887.12  490.91   1
  -1 -13 -1510020.46  517.44   4
  -1 -13 -16  987.47  202.29   4
   1  13  16  565.55  224.23   2
  -1 -13 -16 1119.74  214.26   1
  -1  13 -16 1595.74  294.68   4
   1 -13  16 1390.64  265.71   1
  -1 -13 -17  163.92  154.88   1
  -1  13 -17  351.29  211.85   4
  -1 -13 -17  366.12  165.17   4
   1  13  17  257.15  173.87   2
   1 -13  17   59.64  151.81   1
  -1  13 -18 8240.26  605.77   4
   1  13  18 8275.37  583.24   2
   1 -13  18 8863.73  583.79   1
  -1 -13 -18 8235.64  507.69   4
  -1 -13 -18 7735.99  499.50   1
  -1 -13 -19 3407.73  347.94   4
   1  13  19 4085.40  422.87   2
  -1  13 -19 3028.39  402.37   4
  -1 -13 -19 3010.67  339.31   1
   1 -13  19 3309.82  391.17   1
   1  13  20  528.78  242.18   2
   1 -13  20  466.10  228.06   1
  -1  13 -20  308.82  229.15   4
  -1 -13 -20  250.38  191.09   4
  -1 -13 -20  523.45  210.26   1
  -1 -13 -21  878.91  240.01   4
  -1 -13 -21  504.25  217.32   1
  -1  13 -21  199.49  200.79   4
   1 -13  21  929.48  265.50   1
   1  13  21  461.01  195.05   2
  -1 -13 -22 2027.43  301.91   4
  -1 -13 -22 1901.88  307.42   1
  -1  14  21 6849.57  584.03   2
  -1 -14  21 6295.36  540.12   1
   1  14 -21 6810.11  622.87   4
   1  14 -20  777.06  291.35   4
  -1 -14  20  613.49  236.27   1
  -1  14  20  507.05  237.15   2
   1  14 -19 4424.89  486.96   4
  -1 -14  19 4403.73  443.91   1
  -1  14  19 4202.08  446.42   2
  -1  14  18  655.04  235.87   2
   1 -14 -18  411.24  162.70   4
  -1 -14  18  267.95  175.37   1
   1  14 -18  158.94  206.49   4
   1 -14 -18  140.83  147.78   1
  -1 -14  17  482.02  208.52   1
   1  14 -17  561.77  237.66   4
   1  14 -17  176.19  133.20   3
   1 -14 -17  109.62  120.79   1
   1 -14 -17  312.64  149.80   4
  -1  14  17  282.59  191.48   2
  -1 -14  16 3293.57  362.21   1
   1  14 -16 3752.56  336.72   3
   1  14 -16 4062.09  438.10   4
   1 -14 -16 3222.25  281.36   4
   1 -14 -16 3336.54  289.87   1
  -1  14  16 3880.53  408.24   2
  -1 -14  15 3200.57  364.78   1
   1 -14 -15 2936.59  265.06   1
   1  14 -15 2710.52  371.44   4
   1  14 -15 3257.58  313.04   3
  -1  14  15 2394.46  327.06   2
   1 -14 -15 2871.32  266.79   4
   1  14 -14   71.20  120.78   3
   1 -14 -14    5.05   95.90   1
  -1 -14  14    9.10  131.88   1
   1 -14 -14  -48.57  109.31   4
  -1  14  14  132.34  154.02   2
   1  14 -14  -96.22  186.30   4
  -1  14  13 8051.36  536.27   2
   1 -14 -13 8954.68  410.63   4
   1  14 -13 7664.97  560.99   4
   1 -14 -13 9022.43  405.70   1
   1  14 -13 9562.10  500.65   3
  -1 -14  13 9103.65  561.28   1
   1 -14 -12 1678.28  191.30   1
  -1  14  12 1116.94  218.37   2
   1  14 -12 1616.30  226.86   3
   1 -14 -12 1385.71  171.93   4
   1  14 -12 1222.94  267.96   4
  -1 -14  12  735.31  203.49   1
   1  14 -1114076.14  719.65   4
   1 -14 -1115085.86  486.73   1
   1  14 -1115856.10  634.17   3
   1 -14 -1115550.40  490.46   4
  -1 -14  1113882.88  657.91   1
  -1  14  1115725.04  719.60   2
   1 -14 -1016900.13  462.64   1
  -1  14  1020230.61  797.09   2
  -1  14  1018677.80  507.85   4
  -1 -14  1018339.11  730.56   1
   1 -14 -1018426.03  514.27   4
   1 -14 -1019724.13  528.03   1
   1  14 -1017603.92  664.76   3
   1  14 -1018905.94  812.96   4
   1  14  -9 3444.98  367.36   4
  -1  14   9 3046.03  206.19   4
  -1  14   9 3461.45  332.02   2
   1  14  -9 3259.27  344.63   2
  -1 -14   9 2998.21  305.33   1
   1 -14  -9 3585.36  224.53   1
   1 -14  -9 3136.46  200.57   1
   1  14  -9 3415.68  307.43   3
  -1  14   8 4708.17  231.43   4
   1  14  -8 4355.67  385.80   4
   1 -14  -8 5081.71  225.18   1
  -1 -14   8 4424.04  359.82   1
   1  14  -8 4807.44  359.57   3
   1  14  -8 4854.54  394.75   2
   1 -14  -8 5234.97  253.98   1
  -1  14   8 5158.65  391.63   2
   1 -14  -7  944.74  108.53   1
  -1  14   7  976.29  110.18   4
  -1  14   7  798.78  164.29   2
  -1  14   7 1106.67  125.71   4
  -1 -14   7  810.22  161.52   1
   1 -14  -7 1021.42  119.56   1
   1  14  -7 1385.13  230.96   4
   1  14  -7 1016.29  184.90   3
   1  14  -7  928.29  181.80   2
   1 -14  -613853.34  329.13   1
  -1 -14   613211.39  563.50   1
   1 -14  -614466.40  389.01   1
   1  14  -612881.02  607.56   4
   1  14  -614596.61  609.72   2
  -1  14   614162.93  596.50   2
  -1  14   614474.90  391.98   4
  -1  14   614194.64  349.37   4
  -1  14   537113.59  542.45   1
  -1  14   536573.50  616.24   4
  -1  14   536441.16  532.59   4
   1  14  -534549.55  968.35   4
   1 -14  -537247.41  626.21   1
  -1 -14   536799.17  921.59   1
   1  14  -538718.96  957.02   2
  -1  14   537866.49  925.84   2
  -1 -14   416477.14  613.48   1
   1 -14  -418359.48  457.37   1
   1  14  -416820.49  668.46   4
  -1  14   417497.78  614.91   2
  -1  14   418257.80  379.90   1
  -1  14   418092.41  376.87   4
  -1  14   417092.16  425.78   4
   1  14  -417901.57  640.22   2
  -1 -14   317255.84  614.50   1
  -1  14   317241.32  434.04   4
  -1  14   318686.16  402.79   1
   1  14  -316549.11  655.53   4
   1  14  -317636.54  627.10   2
   1 -14  -317835.96  440.57   1
  -1  14   316945.57  595.35   2
  -1  14   240338.70  877.21   2
   1  14  -243268.53  969.04   2
   1 -14  -242266.91  658.35   1
  -1  14   241883.33  674.61   4
  -1 -14   239137.31  918.08   1
   1  14  -237599.67  951.29   4
   1 -14  -242579.85  647.95   4
  -1  14   240856.83  640.40   1
   1  14  -1 3046.26  277.06   4
   1 -14  -1 3443.51  222.17   4
   1  14  -1 3198.02  271.73   2
  -1  14   1 3659.16  233.18   1
  -1 -14   1 3249.51  290.42   1
  -1  14   1 2850.73  235.13   2
  -1  14   1 3193.19  196.65   4
   1 -14  -1 2882.05  183.25   1
   1  14   016688.22  599.11   2
   1 -14   015992.27  423.57   1
  -1 -14   016425.22  630.39   4
   1 -14   016048.58  523.04   2
   1  14   017366.36  630.87   1
  -1 -14   016252.77  604.48   1
   1 -14   017083.27  535.79   4
  -1  14   015743.73  439.88   4
  -1  14   017199.17  563.35   1
   1  14   016130.23  599.39   4
  -1  14   015319.59  519.79   2
   1  14   152721.12 1063.99   2
   1  14   151287.43 1016.84   4
  -1  14  -151440.35  827.30   4
  -1  14  -157670.07 1121.04   1
   1 -14   156127.67  996.94   4
   1 -14   152300.82  910.88   2
   1 -14   151753.93  792.12   1
  -1  14  -153292.79  933.04   2
   1  14   152502.24  992.12   1
  -1 -14  -152277.49 1070.93   1
  -1 -14  -152374.14 1028.55   4
   1  14   2 2922.89  237.52   1
  -1 -14  -2 2698.80  251.30   1
  -1  14  -2 3113.56  221.52   4
   1 -14   2 3063.57  213.99   1
  -1  14  -2 2961.72  225.85   2
  -1  14  -2 3246.05  288.28   1
   1  14   2 3764.24  318.94   2
   1 -14   2 3078.00  246.70   4
   1  14   2 3019.38  247.50   4
   1 -14   2 3076.28  223.97   2
  -1  14  -337361.20  784.71   4
  -1  14  -334641.98  884.43   1
   1 -14   336364.55  821.64   4
  -1 -14  -335787.85  822.76   1
   1 -14   337191.86  750.76   1
   1  14   337004.17  916.15   2
   1  14   335729.29  797.19   4
   1  14   335462.89  763.78   1
  -1  14  -336575.61  767.12   2
   1 -14   336956.13  738.63   2
  -1 -14  -422075.26  634.13   1
   1  14   422653.43  728.57   2
  -1  14  -421714.42  609.64   2
   1  14   421979.88  620.91   4
   1 -14   422866.27  621.53   1
   1  14   420991.49  585.81   4
   1 -14   421105.49  568.60   2
   1  14   421329.18  591.48   1
  -1  14  -420312.87  610.08   4
   1 -14   5  272.71  104.16   1
  -1  14  -5  219.27  108.98   4
   1  14   5  124.05  119.86   2
   1  14   5  224.96  111.84   4
   1  14   5   80.38   78.73   4
   1 -14   5  162.05   92.47   2
  -1  14  -5   97.55   89.73   2
   1  14   5  -26.42   73.48   1
  -1 -14  -5  128.84  108.02   1
  -1  14  -6 2640.18  251.49   2
  -1 -14  -6 3055.38  247.40   1
  -1  14  -6 2397.40  249.24   4
   1  14   6 2284.26  257.66   2
   1 -14   6 2743.70  251.68   1
  -1  14  -6 2816.50  216.39   3
   1  14   6 2997.60  242.22   4
   1 -14   6 2782.07  217.92   2
   1 -14   725938.45  744.35   1
  -1  14  -723636.08  555.30   3
   1 -14   725807.23  638.49   2
  -1  14  -726600.41  796.60   4
  -1 -14  -724556.40  659.00   1
  -1  14  -725819.94  760.98   2
   1  14   723905.92  804.87   2
   1  14   8 6389.67  436.11   2
   1 -14   8 5725.70  320.38   2
  -1  14  -8 5528.89  390.29   4
   1 -14   8 5492.81  362.45   1
  -1  14  -8 5825.80  269.66   3
  -1 -14  -8 5258.29  319.34   1
   1  14   912431.06  609.93   2
  -1  14  -912438.83  596.13   4
  -1  14  -912688.10  384.93   3
   1 -14   912175.91  553.59   1
  -1 -14  -912509.97  493.82   1
   1 -14  10 3717.09  332.15   1
  -1  14 -10 3841.24  220.53   3
  -1  14 -10 3996.65  363.42   4
  -1 -14 -10 3569.04  285.94   1
   1  14  10 3530.62  335.57   2
   1 -14  1113441.13  613.56   1
  -1 -14 -1113818.12  544.53   1
  -1 -14 -1114468.96  560.47   4
  -1  14 -1112548.92  630.07   4
  -1  14 -1113277.00  406.96   3
   1  14  1113079.04  643.57   2
  -1 -14 -12   37.84  106.49   1
   1  14  12   17.91  125.24   2
   1 -14  12  453.05  186.92   1
  -1  14 -12  138.41   84.78   3
  -1  14 -12   66.60  127.33   4
  -1 -14 -12   -2.53  109.95   4
  -1  14 -13  597.06  216.04   4
  -1 -14 -13   95.15  125.74   4
   1 -14  13  316.41  165.86   1
   1  14  13  293.27  165.29   2
  -1  14 -13  332.56  109.34   3
  -1 -14 -13  272.91  146.28   1
  -1  14 -14 1659.33  285.38   4
   1 -14  14 1467.59  256.86   1
  -1 -14 -14 1300.28  210.71   1
   1  14  14 1153.70  228.53   2
  -1 -14 -14 1878.70  247.50   4
   1  14  15 9400.68  592.71   2
  -1 -14 -15 8992.53  498.28   1
  -1 -14 -15 9410.25  505.90   4
   1 -14  15 9193.11  567.62   1
  -1  14 -15 8557.08  587.46   4
   1  14  1616543.16  787.38   2
   1 -14  1615975.70  754.88   1
  -1  14 -1617240.56  841.99   4
  -1 -14 -1615862.63  661.94   1
  -1 -14 -1617162.34  687.61   4
  -1  14 -17  401.04  206.54   4
  -1 -14 -17  457.50  179.11   4
   1 -14  17  308.88  189.39   1
   1  14  17  199.11  172.94   2
  -1 -14 -17  128.61  138.35   1
   1  14  18 1720.79  291.85   2
   1 -14  18 1455.90  283.57   1
  -1 -14 -18 1618.75  263.46   1
  -1 -14 -18 1798.45  275.31   4
  -1  14 -18 1807.49  328.61   4
  -1  14 -19 1660.60  321.13   4
  -1 -14 -19 2183.31  297.76   1
  -1 -14 -19 1667.11  266.49   4
   1 -14  19 2135.91  325.86   1
   1  14  19 1975.73  326.91   2
   1  14  20  -12.96  182.67   2
  -1  14 -20  -42.35  181.59   4
  -1 -14 -20  -10.12  166.68   4
  -1 -14 -20  228.79  192.33   1
   1 -14  20  140.72  199.13   1
   1  14  21 1031.65  258.53   2
  -1 -14 -21  908.43  223.24   1
  -1 -14 -21  810.19  224.70   4
   1 -14  21  797.22  269.91   1
  -1  14 -21 1303.82  317.83   4
   1  14  22  512.93  232.77   2
  -1  15  21 1622.63  332.39   2
   1  15 -21 2061.38  405.32   4
  -1 -15  21 1677.20  331.93   1
   1  15 -2011884.60  790.74   4
  -1  15  2013700.61  797.27   2
  -1 -15  2012923.62  752.78   1
  -1  15  19 7547.65  595.07   2
   1  15 -19 6387.94  585.29   4
  -1 -15  19 6931.43  553.18   1
  -1 -15  18  346.66  184.38   1
   1  15 -18  309.40  218.54   4
  -1  15  18  293.83  206.02   2
   1  15 -17 -190.08  140.73   3
  -1 -15  17  -13.59  158.99   1
   1 -15 -17  264.28  143.12   4
   1 -15 -17   81.41  135.71   1
   1  15 -17   15.16  177.10   4
  -1  15  17    9.01  149.61   2
   1 -15 -16 4369.76  326.63   1
   1  15 -16 4623.52  476.16   4
   1  15 -16 4278.55  361.38   3
  -1  15  16 5144.20  466.64   2
  -1 -15  16 5116.79  449.13   1
   1 -15 -16 5347.72  353.17   4
   1  15 -15  645.10  163.33   3
   1 -15 -15  407.04  132.39   4
  -1  15  15  711.13  207.35   2
   1  15 -15  293.02  175.83   4
   1 -15 -15  557.52  146.67   1
  -1 -15  15 1004.20  231.14   1
  -1  15  14 3468.24  374.06   2
   1 -15 -14 3345.26  267.21   4
   1  15 -14 3188.19  308.07   3
   1  15 -14 2923.79  369.87   4
   1 -15 -14 2450.78  236.55   1
  -1 -15  14 3138.15  336.20   1
   1  15 -13  446.17  150.57   3
  -1 -15  13  -77.87  158.31   1
   1 -15 -13  274.19  123.95   4
  -1  15  13   87.79  158.83   2
   1 -15 -13  285.12  124.07   1
   1  15 -13  293.27  189.96   4
   1 -15 -12 4157.58  276.60   4
   1 -15 -12 4279.48  275.91   1
  -1  15  12 4411.49  402.39   2
   1  15 -12 4107.20  342.23   3
  -1 -15  12 3559.99  358.00   1
   1  15 -12 4025.34  417.23   4
  -1 -15  11  373.04  163.30   1
   1 -15 -11  439.05  114.49   1
  -1  15  11  308.11  146.54   2
   1  15 -11  300.85  159.99   4
   1  15 -11  513.43  162.90   3
   1  15 -1041487.17 1034.26   3
   1  15 -1041442.44 1206.76   4
  -1  15  1039701.66  735.13   4
  -1  15  1041743.40 1144.31   2
  -1 -15  1039055.35 1074.82   1
   1 -15 -1040170.71  696.79   1
   1 -15 -1042657.47  771.30   1
   1  15  -925520.07  929.01   2
  -1 -15   926926.30  874.89   1
  -1  15   924449.85  861.94   2
   1 -15  -926588.33  589.62   1
   1 -15  -924716.54  521.38   1
   1  15  -928691.30  860.62   3
  -1  15   924688.83  550.21   4
   1  15  -925129.95  918.60   4
   1  15  -818336.15  693.56   3
  -1  15   816535.16  423.47   4
  -1  15   817852.42  472.41   4
  -1 -15   817290.36  688.92   1
   1  15  -817231.27  748.74   4
   1 -15  -817076.46  406.62   1
  -1  15   818628.33  733.71   2
   1  15  -818176.30  756.60   2
   1 -15  -817664.09  460.94   1
  -1 -15   766047.94 1291.18   1
   1  15  -766397.58 1409.74   4
  -1  15   766548.30 1337.21   2
  -1  15   770080.89  893.16   4
   1 -15  -770393.09  891.43   1
   1  15  -764450.39 1346.63   2
   1  15  -772312.48 1317.52   3
   1 -15  -768320.85  775.69   1
  -1  15   768710.29  812.21   4
   1 -15  -653659.58  775.34   1
  -1 -15   652456.39 1126.29   1
   1 -15  -652930.74  649.24   1
  -1  15   652617.96 1156.53   2
  -1  15   654102.03  775.32   4
   1  15  -651944.96 1164.25   2
  -1  15   653715.43  685.13   4
   1  15  -651595.89 1217.64   4
  -1 -15   521588.46  724.84   1
   1  15  -521574.93  725.41   2
  -1  15   521475.30  424.05   4
  -1  15   520546.07  423.95   1
   1  15  -521008.13  768.43   4
   1 -15  -523101.62  527.17   1
  -1  15   521411.63  708.92   2
  -1  15   522012.94  500.83   4
  -1  15   433145.45  867.39   2
  -1  15   436403.36  561.56   4
   1  15  -433600.64  945.19   4
  -1  15   435928.66  558.53   1
  -1 -15   434459.76  892.24   1
   1 -15  -435929.71  656.66   1
   1  15  -433910.50  895.78   2
  -1  15   435730.09  637.40   4
  -1  15   3 1198.31  123.12   1
   1  15  -3  923.04  176.99   2
  -1 -15   3  879.53  164.69   1
  -1  15   3  956.95  159.63   2
   1  15  -3  705.71  184.74   4
   1 -15  -3  914.11  114.79   1
  -1  15   3  980.97  124.29   4
   1  15  -2 5831.99  395.37   4
  -1  15   2 4713.75  312.75   2
   1  15  -2 4815.90  341.36   2
   1 -15  -2 4696.56  236.30   1
  -1  15   2 5074.04  250.06   4
  -1 -15   2 4572.07  332.56   1
  -1  15   2 4774.06  233.35   1
  -1  15   1 1416.97  160.32   1
   1  15  -1 1116.91  198.70   4
  -1  15   1 1083.51  166.61   2
   1 -15  -1 1314.46  138.93   1
   1  15  -1 1437.36  203.06   2
  -1 -15   1 1144.41  186.33   1
   1 -15  -1 1155.74  147.33   4
  -1  15   1 1493.92  151.74   4
   1  15   018390.57  647.84   4
  -1  15   019484.52  613.84   1
  -1  15   019525.09  601.56   2
  -1  15   018095.89  487.58   4
   1  15   019611.78  663.44   2
  -1 -15   019490.24  668.22   1
   1 -15   019022.51  478.87   1
   1 -15   018412.80  569.13   4
   1 -15   155665.85  971.82   2
   1  15   152361.12 1028.63   1
  -1 -15  -155062.82 1088.65   4
   1 -15   158404.85 1059.14   4
   1  15   155737.63 1086.84   4
  -1  15  -154088.30  878.05   4
  -1  15  -157899.52 1156.47   1
   1  15   154535.36 1109.98   2
  -1  15  -158954.98 1014.58   2
  -1 -15  -158785.41 1166.11   1
   1 -15   155597.34  848.19   1
   1  15   2 8815.02  424.32   4
  -1 -15  -210042.87  475.37   1
  -1  15  -2 9624.66  413.85   2
   1 -15   2 9951.17  380.83   1
  -1  15  -2 9419.80  494.16   1
   1  15   2 8407.37  398.91   1
   1  15   2 8927.51  456.71   2
   1 -15   210136.36  453.24   4
  -1  15  -2 9935.32  400.63   4
   1 -15   2 9558.30  399.50   2
  -1  15  -3 3502.46  262.08   2
   1 -15   3 3329.74  243.10   1
   1  15   3 3095.30  245.83   1
   1 -15   3 3231.25  245.62   2
  -1 -15  -3 3378.92  276.35   1
   1  15   3 3091.08  281.75   2
   1  15   3 3847.66  281.49   4
  -1  15  -3 3223.39  251.95   4
   1 -15   4 9617.53  416.98   1
  -1  15  -410198.41  454.39   4
   1  15   410939.10  522.69   2
  -1 -15  -4 9999.34  449.31   1
   1  15   410224.17  421.17   4
  -1  15  -410073.38  431.35   2
   1  15   410051.30  420.59   1
   1 -15   4 9529.61  394.96   2
   1  15   411158.11  458.65   4
  -1  15  -542064.71  934.48   4
  -1 -15  -540010.14  876.20   1
   1  15   542279.44 1032.44   2
   1 -15   540956.28  816.47   2
   1 -15   542494.87  900.22   1
  -1  15  -538680.11  859.80   2
   1  15   542494.97  885.26   4
   1  15   626764.81  843.81   2
  -1  15  -628085.76  770.56   2
  -1  15  -627427.61  791.66   4
  -1  15  -626476.29  636.34   3
   1 -15   627678.88  763.38   1
  -1 -15  -626338.16  696.17   1
   1 -15   626294.24  654.66   2
   1 -15   7  805.70  144.64   2
   1  15   7  413.45  164.82   2
  -1  15  -7  399.55  136.97   4
  -1  15  -7  616.23  160.45   2
  -1 -15  -7  514.96  137.75   1
  -1  15  -7  540.12  115.72   3
   1 -15   7  693.29  161.06   1
   1  15   7  293.67  117.99   4
  -1 -15  -8    7.73   87.74   1
  -1  15  -8  326.23  145.77   4
   1  15   8  276.62  153.81   2
  -1  15  -8   65.42  120.52   2
   1 -15   8  207.01  126.69   1
  -1  15  -8  102.80   80.02   3
  -1  15  -9  653.61  114.51   3
  -1 -15  -9  332.14  112.92   1
  -1  15  -9  403.15  159.76   4
   1  15   9  357.82  139.66   2
   1 -15   9  549.52  155.13   1
   1 -15  10 7788.92  465.62   1
  -1  15 -10 7623.20  310.63   3
  -1  15 -10 7371.43  478.40   4
  -1 -15 -10 8299.76  421.61   1
   1  15  10 7904.02  498.92   2
   1  15  11  186.96  145.84   2
  -1 -15 -11   17.11  111.31   1
  -1  15 -11   47.99  130.84   4
  -1  15 -11  175.53   81.93   3
   1 -15  11  252.86  138.41   1
  -1  15 -12 3819.41  233.83   3
   1  15  12 3156.75  344.42   2
   1 -15  12 3681.27  354.32   1
  -1 -15 -12 3781.23  307.04   1
  -1  15 -12 3369.33  351.26   4
   1  15  1329730.93 1012.54   2
  -1  15 -1327925.00  620.79   3
  -1 -15 -1329440.06  838.51   1
   1 -15  1327722.67  927.57   1
  -1 -15 -1329144.20  839.76   4
  -1 -15 -14  653.82  173.65   1
  -1 -15 -14  767.23  180.60   4
  -1  15 -14  677.68  225.98   4
   1 -15  14  886.52  228.85   1
   1  15  14  335.65  158.35   2
  -1  15 -15  704.24  230.54   4
  -1 -15 -15  261.41  146.54   1
   1  15  15  440.48  191.72   2
   1 -15  15  536.57  202.90   1
  -1 -15 -15  303.10  169.56   4
   1 -15  16 1675.83  293.43   1
   1  15  16 1835.86  318.11   2
  -1 -15 -16 2120.60  273.04   4
  -1  15 -16 2025.76  332.63   4
  -1 -15 -16 1768.70  250.93   1
   1  15  17 3565.79  391.55   2
   1 -15  17 3290.32  377.65   1
  -1  15 -17 4380.72  463.53   4
  -1 -15 -17 3313.24  336.23   4
  -1 -15 -17 3924.51  360.11   1
   1  15  18 2854.64  371.10   2
   1 -15  18 2317.21  340.09   1
  -1 -15 -18 3158.21  333.17   4
  -1  15 -18 3358.59  418.59   4
  -1 -15 -18 2604.18  304.88   1
   1 -15  19 3033.89  378.08   1
   1  15  19 2434.80  348.70   2
  -1 -15 -19 2642.03  315.32   1
  -1  15 -19 3254.11  424.52   4
  -1 -15 -19 2573.53  315.51   4
   1 -15  2010242.69  659.18   1
   1  15  2010816.15  688.55   2
  -1  15 -2010499.32  727.80   4
  -1 -15 -2010009.87  572.88   1
  -1 -15 -2010456.40  585.44   4
   1 -15  21  841.39  263.21   1
  -1  15 -21  820.49  256.43   4
   1  15  21 1103.72  271.87   2
   1  16 -21  542.07  296.07   4
  -1  16  21  522.27  253.68   2
  -1 -16  21  780.07  250.08   1
   1  16 -20  536.33  286.40   4
  -1  16  20  898.62  287.79   2
  -1 -16  20  546.39  269.14   1
  -1 -16  19 1851.29  332.27   1
  -1  16  19 1227.22  309.02   2
   1  16 -19 1142.50  345.58   4
  -1 -16  18  216.69  191.94   1
  -1  16  18  262.96  177.47   2
   1  16 -18  333.88  239.97   4
  -1  16  17 5708.92  503.67   2
  -1 -16  17 6984.62  541.19   1
  -1  16  16 -101.24  163.50   2
  -1 -16  16  461.86  182.73   1
   1  16 -16  -22.84  133.65   3
   1 -16 -16  223.05  125.48   4
   1 -16 -16  219.62  131.40   1
   1  16 -16  383.14  220.67   4
  -1 -16  15  681.50  210.68   1
  -1  16  15   92.54  174.79   2
   1  16 -15  331.78  154.60   3
   1  16 -15  469.88  211.92   4
   1 -16 -15   91.38  101.65   4
   1 -16 -15  278.67  128.83   1
  -1  16  14  113.44  154.77   2
   1 -16 -14  600.41  153.38   4
   1 -16 -14  209.21  118.96   1
   1  16 -14  209.88  181.03   4
   1  16 -14  574.39  165.89   3
  -1 -16  14  317.08  168.53   1
   1  16 -13 1461.78  219.75   3
   1 -16 -13 1675.89  196.06   1
  -1 -16  13 1686.48  273.25   1
  -1  16  13 1714.02  274.70   2
   1  16 -13 1395.86  269.03   4
   1  16 -12  291.92  140.56   3
   1  16 -12  226.00  180.51   4
   1 -16 -12  528.36  134.44   1
  -1 -16  12  256.21  176.06   1
  -1  16  12  505.38  171.29   2
   1 -16 -11  313.73  105.42   1
   1  16 -11  367.98  186.90   4
  -1 -16  11   50.22  126.63   1
  -1  16  11  559.12  195.35   2
   1  16 -11  491.96  167.97   3
  -1  16  10  411.35  170.33   2
   1 -16 -10  315.00  106.57   1
   1 -16 -10  251.48   88.42   1
  -1 -16  10  320.29  163.86   1
   1  16 -10  237.93  168.79   4
   1  16 -10  511.60  172.64   3
  -1  16   963863.96  931.31   4
  -1 -16   961808.16 1327.42   1
  -1  16   959390.88  850.74   4
   1 -16  -959101.09  794.90   1
   1  16  -965961.54 1490.98   2
  -1  16   962624.68 1379.91   2
   1  16  -961183.95 1430.35   4
   1 -16  -964485.08  919.60   1
   1  16  -963982.31 1300.34   3
   1  16  -8  -68.05  131.33   2
   1 -16  -8   95.70   74.47   1
  -1  16   8   -5.43   72.06   4
   1  16  -8  212.43  136.19   3
   1 -16  -8  150.11   98.84   1
  -1  16   8  187.37  152.09   2
  -1  16   8   54.82   84.61   4
  -1 -16   8   29.60  126.32   1
   1  16  -8  284.91  177.75   4
   1  16  -714043.14  591.87   3
  -1  16   713980.33  372.60   4
   1 -16  -714116.05  417.35   1
   1  16  -713097.22  643.45   4
   1 -16  -712607.78  340.97   1
   1  16  -714538.48  657.61   2
  -1  16   713913.68  415.02   4
  -1  16   713535.36  619.02   2
  -1 -16   713650.41  606.25   1
  -1  16   6  160.48  115.50   2
  -1 -16   6  376.84  139.78   1
   1  16  -6  284.48  139.51   2
  -1  16   6  224.93   86.36   4
  -1  16   6  270.48   73.22   4
   1 -16  -6  196.69   85.54   1
  -1  16   539435.38  998.16   2
   1  16  -539910.07 1067.04   4
  -1  16   541473.49  703.85   4
   1 -16  -540505.25  719.73   1
  -1  16   541048.84  602.86   1
   1  16  -542217.27 1033.01   2
  -1  16   542702.51  610.17   4
  -1 -16   541493.94  993.44   1
  -1 -16   4 8110.79  452.78   1
   1 -16  -4 8812.61  338.21   1
  -1  16   4 9082.90  472.05   2
  -1  16   4 9187.63  296.30   4
   1  16  -4 8904.89  478.92   2
  -1  16   4 8586.53  288.00   1
   1  16  -4 8384.16  491.21   4
  -1  16   4 8801.95  332.30   4
   1 -16  -315175.80  429.43   1
  -1  16   313897.97  380.86   1
   1  16  -315029.45  604.43   2
   1  16  -314918.14  644.16   4
  -1  16   314529.35  575.15   2
  -1  16   312990.03  407.81   4
  -1 -16   313261.21  563.90   1
  -1 -16   211080.88  507.35   1
  -1  16   210910.47  374.77   4
   1  16  -210276.79  517.62   4
   1  16  -211169.71  523.67   2
  -1  16   210796.24  481.35   2
   1 -16  -211152.21  364.94   1
  -1  16   210919.98  364.17   1
  -1  16   194454.59 1221.86   1
  -1  16   197555.16 1406.22   2
   1  16  -198469.79 1530.56   2
   1 -16  -197117.10 1197.36   4
  -1 -16   196942.70 1482.09   1
   1  16  -195825.83 1540.36   4
  -1  16   191962.67 1096.77   4
   1 -16  -194975.98 1059.23   1
  -1 -16   0 1434.09  205.80   1
  -1  16   0  985.54  162.06   2
   1 -16   0 1667.76  191.82   4
  -1  16   0 1484.31  197.12   1
   1  16   0 1321.45  194.69   2
  -1  16   0 1295.48  151.06   4
   1 -16   0 1226.94  140.75   1
   1  16   0 1424.08  216.32   4
   1  16   1 6908.60  401.58   4
   1  16   1 7378.36  427.74   2
  -1  16  -1 7104.32  369.33   2
  -1  16  -1 6889.50  330.65   4
  -1  16  -1 7737.64  445.08   1
   1 -16   1 7118.12  388.59   4
  -1 -16  -1 7483.15  428.90   1
   1 -16   1 6860.43  312.36   1
   1 -16   2 2340.63  244.37   4
  -1  16  -2 2093.12  212.11   2
  -1  16  -2 2573.44  293.80   1
   1  16   2 2210.47  231.22   4
  -1 -16  -2 2430.74  256.99   1
  -1  16  -2 2537.12  219.30   4
   1  16   2 2509.34  267.92   2
   1 -16   2 2463.04  204.39   1
   1  16   321585.66  729.41   2
  -1  16  -321065.71  629.85   2
   1 -16   321089.90  591.68   1
  -1 -16  -321513.09  688.28   1
   1  16   320411.09  650.48   4
  -1  16  -4 1361.07  183.37   2
   1  16   4 1790.07  229.27   2
   1 -16   4 1331.85  174.80   1
   1 -16   4 1152.60  157.31   2
  -1  16  -4 1668.18  198.07   4
   1  16   4 1535.24  202.95   4
  -1 -16  -4 1096.75  180.08   1
   1  16   5 1089.79  172.52   4
  -1  16  -5  979.25  170.82   2
  -1 -16  -5  736.53  148.51   1
   1 -16   5  731.57  154.33   1
  -1  16  -5  832.23  161.11   4
   1  16   5  607.07  157.39   2
   1 -16   5  669.04  135.33   2
  -1  16  -6  132.62  102.78   2
   1  16   6  203.75  114.47   4
  -1  16  -6  313.92  111.37   3
  -1  16  -6  153.18  121.25   4
   1  16   6  123.60  113.44   2
   1 -16   6  175.90  112.70   1
  -1 -16  -6  233.09  116.83   1
  -1 -16  -7  342.43  128.02   1
  -1  16  -7  209.10  134.19   2
   1  16   7  102.04  105.63   4
   1 -16   7  502.37  155.81   1
  -1  16  -7  396.95  151.87   4
  -1  16  -7  424.63  115.19   3
   1  16   7  353.89  136.46   2
  -1 -16  -8   17.96   89.53   1
  -1  16  -8   47.14  125.23   4
   1 -16   8  115.56  127.89   1
   1  16   8  138.37  112.84   4
   1  16   8  182.18  138.77   2
  -1  16  -8   19.33  131.01   2
  -1  16  -8  175.95   96.05   3
  -1  16  -916850.42  703.10   4
   1 -16   917378.99  674.02   1
  -1 -16  -918493.52  612.80   1
  -1  16  -917094.44  474.81   3
  -1 -16 -10  194.73  116.04   1
   1 -16  10  246.05  150.35   1
  -1  16 -10  122.92   79.22   3
   1  16  10   22.03  118.79   2
  -1  16 -10  150.66  138.23   4
  -1  16 -11  233.58  152.26   4
  -1 -16 -11  251.25  133.53   1
   1 -16  11  313.10  159.96   1
   1  16  11  237.88  149.17   2
  -1  16 -11   69.00   79.04   3
  -1 -16 -12 2872.29  274.58   1
   1  16  12 2721.61  330.97   2
   1 -16  12 2139.34  286.26   1
  -1  16 -12 2164.24  183.03   3
  -1  16 -12 2256.31  304.97   4
  -1  16 -13 1956.29  304.32   4
   1  16  13 1698.86  276.49   2
   1 -16  13 2587.39  322.97   1
  -1 -16 -13 2011.08  252.26   1
  -1 -16 -14  976.84  198.89   1
   1  16  14  768.28  197.00   2
  -1  16 -14 1197.41  269.52   4
   1 -16  14 1194.31  245.14   1
   1  16  1519457.02  852.67   2
  -1 -16 -1519962.03  724.47   4
  -1 -16 -1522172.73  761.15   1
  -1  16 -1519597.86  883.17   4
   1 -16  1519891.19  828.57   1
   1  16  16  -59.59  155.53   2
   1 -16  16  638.43  221.85   1
  -1  16 -16  894.66  238.26   4
  -1 -16 -16  522.76  190.09   1
  -1 -16 -16  168.59  142.23   4
   1  16  1711545.83  684.01   2
  -1 -16 -1711837.78  587.09   4
   1 -16  1711140.05  656.38   1
  -1  16 -1711138.82  717.54   4
  -1 -16 -1711984.71  589.86   1
   1 -16  18 1909.96  316.07   1
  -1 -16 -18 2399.70  300.08   4
  -1 -16 -18 1840.73  271.85   1
   1  16  18 1588.72  293.99   2
   1 -16  19 1320.67  294.63   1
  -1 -16 -19 1128.23  235.46   1
   1  16  19 1196.30  280.38   2
  -1  16 -19  777.05  243.05   4
  -1 -16 -19 1001.04  223.25   4
  -1  16 -20  251.14  228.11   4
   1  16  20  112.24  200.63   2
   1 -16  20  458.93  231.22   1
   1  16  21 1316.39  302.18   2
   1  17 -20 8667.75  698.89   4
  -1 -17  20 8431.71  626.25   1
  -1  17  20 6952.48  585.15   2
  -1  17  19 7963.92  611.05   2
  -1 -17  19 7735.47  586.51   1
   1  17 -19 7826.79  653.41   4
  -1 -17  18  288.36  208.22   1
  -1  17  18  200.03  173.16   2
   1  17 -18  281.19  266.25   4
  -1 -17  17 3902.55  414.52   1
  -1  17  17 3170.68  387.41   2
   1  17 -17 3402.56  441.54   4
   1  17 -16  358.39  212.03   4
  -1  17  16  500.07  200.70   2
  -1 -17  16  665.83  204.86   1
   1  17 -15  232.97  150.76   3
   1  17 -15  226.64  200.59   4
  -1 -17  15 -129.35  166.03   1
   1 -17 -15  159.74  125.05   1
  -1  17  15    8.16  132.77   2
   1 -17 -14 1657.16  205.49   1
  -1  17  14 1311.58  240.96   2
   1  17 -14 1894.21  251.12   3
  -1 -17  14 1138.63  242.27   1
   1  17 -14 1510.16  299.06   4
  -1  17  13  419.64  177.57   2
  -1 -17  13  175.75  152.00   1
   1  17 -13  404.05  161.13   3
   1  17 -13  497.37  214.51   4
   1 -17 -13  573.39  136.49   1
   1  17 -12 7318.69  460.75   3
   1  17 -12 7268.28  558.20   4
  -1 -17  12 7140.99  497.20   1
   1 -17 -12 6737.82  343.08   1
  -1  17  12 7828.91  538.70   2
   1  17 -11  393.56  188.83   4
  -1  17  11  182.64  153.11   2
   1 -17 -11  166.15  103.86   1
   1  17 -11  168.84  134.43   3
  -1 -17  11  351.63  184.46   1
   1  17 -10 2141.24  265.55   3
  -1 -17  10 2175.10  283.44   1
  -1  17  10 2268.08  304.84   2
  -1  17  10 2217.02  196.81   4
   1  17 -10 1455.09  281.17   2
   1  17 -10 1787.07  295.62   4
   1 -17 -10 1892.25  182.18   1
   1 -17  -918547.09  507.04   1
  -1  17   916128.07  451.12   4
   1  17  -918153.65  811.84   2
   1  17  -916926.45  776.21   4
  -1 -17   916766.21  712.14   1
  -1  17   917618.96  753.16   2
   1 -17  -916237.54  422.64   1
   1  17  -918045.59  713.16   3
  -1  17   918528.57  509.57   4
   1 -17  -8  583.44   97.64   1
   1  17  -8  652.87  178.34   3
  -1  17   8  324.95   97.75   4
   1 -17  -8  471.66  112.54   1
  -1 -17   8  718.26  207.26   1
  -1  17   8  268.57  144.88   2
  -1  17   8  453.67   99.99   4
   1  17  -8  133.64  141.75   2
   1  17  -8  274.74  157.06   4
   1 -17  -770402.54  953.48   1
  -1  17   768584.35 1385.98   2
  -1 -17   768285.77 1348.48   1
  -1  17   770927.30  953.25   4
   1 -17  -764226.73  764.75   1
   1  17  -766415.76 1401.59   2
  -1  17   766803.60  821.03   4
   1  17  -767849.32 1468.67   4
  -1 -17   614669.01  618.11   1
  -1  17   612981.73  355.01   4
  -1  17   613572.54  617.11   2
   1  17  -613609.26  622.18   2
   1 -17  -614525.50  449.24   1
   1  17  -613683.57  652.11   4
  -1  17   613999.62  425.12   4
  -1 -17   521281.46  725.93   1
  -1  17   520976.83  522.81   4
   1  17  -520600.01  739.43   2
  -1  17   520771.81  442.73   1
   1 -17  -521751.96  549.56   1
  -1  17   521799.34  756.68   2
  -1  17   520382.25  437.40   4
  -1  17   4 5668.07  242.83   4
   1 -17  -4 5652.13  274.01   1
   1  17  -4 6140.55  405.74   2
  -1  17   4 5938.37  247.50   1
  -1 -17   4 5279.75  370.03   1
   1  17  -4 5759.86  423.44   4
  -1  17   4 6078.58  283.65   4
  -1  17   4 5754.80  393.46   2
   1  17  -3 3029.85  291.10   2
  -1  17   3 3298.97  218.98   4
   1  17  -3 3331.78  330.44   4
  -1  17   3 2852.35  269.61   2
  -1 -17   3 2650.84  267.79   1
   1 -17  -3 3223.72  207.42   1
  -1  17   3 3507.78  209.45   1
  -1 -17   2  396.81  145.86   1
   1  17  -2  450.48  173.33   4
  -1  17   2  276.82   89.44   1
   1 -17  -2  367.24   91.77   1
  -1  17   2  387.66   99.87   4
  -1  17   2  178.01  112.75   2
   1  17  -2  387.19  147.18   2
   1  17  -1 1435.60  219.48   2
  -1  17   1 1422.11  175.63   1
   1 -17  -1 1373.33  165.65   4
  -1  17   1 1027.96  164.32   2
  -1  17   1 1353.25  159.62   4
  -1 -17   1 1414.54  204.31   1
   1 -17  -1 1016.13  128.93   1
   1  17  -1 1435.82  223.20   4
  -1 -17   024138.42  756.60   1
   1  17   021018.00  720.42   4
  -1  17   022614.72  574.19   4
   1 -17   023619.27  670.75   4
   1 -17   022674.16  552.37   1
   1  17   021335.83  727.40   2
  -1  17   022645.27  687.04   1
  -1  17   022280.99  681.49   2
   1 -17   121901.30  691.99   4
  -1  17  -121693.02  661.28   2
  -1 -17  -120228.78  699.35   1
   1  17   122180.51  722.61   4
  -1  17  -121642.61  744.93   1
   1 -17   121614.88  559.25   1
  -1  17  -121901.62  592.66   4
   1  17   121003.79  722.00   2
  -1  17  -2 5220.03  308.13   4
  -1  17  -2 5257.58  331.43   2
   1 -17   2 5818.77  309.82   1
  -1 -17  -2 4664.42  347.87   1
   1  17   2 5069.83  368.33   2
   1  17   2 5140.89  349.81   4
   1  17   3  248.44  120.71   2
  -1 -17  -3  142.02  122.34   1
  -1  17  -3  210.55  111.88   2
  -1  17  -3  476.97  132.78   4
   1  17   3  438.53  146.85   4
   1 -17   3  171.13  100.39   1
  -1  17  -432988.86  819.87   2
   1  17   435664.63  971.71   2
   1  17   437514.10  884.82   4
  -1  17  -437265.19  876.74   4
  -1 -17  -431868.30  833.39   1
   1 -17   434846.91  807.12   1
   1  17   521486.44  774.71   2
  -1  17  -522695.65  718.26   4
   1  17   523263.35  684.87   4
   1 -17   522703.43  683.58   1
  -1  17  -521163.34  674.03   2
  -1 -17  -522580.13  688.30   1
   1 -17   640500.72  934.25   1
  -1  17  -643061.64 1019.92   4
  -1 -17  -640433.93  908.30   1
  -1  17  -637516.16  931.78   2
   1  17   642108.73 1087.58   2
   1  17   640638.20  906.30   4
  -1  17  -7 4762.94  299.44   3
  -1  17  -7 4941.94  369.64   4
   1  17   7 5361.49  337.31   4
  -1  17  -7 5149.44  373.59   2
  -1 -17  -7 4739.61  323.55   1
   1  17   7 5504.72  411.25   2
   1  17   8  570.49  168.82   2
  -1 -17  -8  476.03  145.05   1
   1 -17   8  347.34  142.94   1
   1  17   8  459.57  141.17   4
  -1  17  -8  328.74  127.46   4
  -1  17  -8  718.98  133.21   3
  -1  17  -8  395.93  161.31   2
   1  17   9    5.94  122.19   2
   1 -17   9  333.88  162.50   1
   1  17   9   62.19  125.77   4
  -1  17  -9  262.09  106.06   3
  -1  17  -9   17.27  128.17   4
  -1 -17  -9  154.55  127.16   1
  -1 -17 -1033985.13  849.98   1
  -1  17 -1029801.02  624.33   3
  -1  17 -1032895.97 1015.08   4
   1  17  1032985.61 1041.16   2
   1 -17  1033889.43  976.15   1
  -1  17 -11 1376.06  259.90   4
  -1 -17 -11 1289.52  202.61   1
   1 -17  11  824.29  189.82   1
   1  17  11 1447.76  252.87   2
  -1  17 -11  784.31  123.38   3
  -1 -17 -12 1522.79  217.14   1
  -1  17 -12 2431.08  321.15   4
   1  17  12 1593.44  266.16   2
  -1  17 -12 1739.92  163.01   3
   1 -17  12 2247.55  296.79   1
   1  17  13 4747.91  432.36   2
  -1  17 -13 5109.11  454.54   4
   1 -17  13 5856.22  451.10   1
  -1 -17 -13 5386.11  369.92   1
  -1 -17 -14 2186.31  264.61   1
  -1  17 -14 1829.99  315.97   4
   1 -17  14 1833.84  287.52   1
   1  17  14 2070.38  309.87   2
  -1  17 -15 2381.03  357.32   4
   1 -17  15 2626.35  340.09   1
  -1 -17 -15 1982.77  265.96   1
   1  17  16 3353.92  379.80   2
  -1 -17 -16 3859.93  346.59   1
   1 -17  16 3381.45  388.53   1
  -1  17 -16 3936.29  436.42   4
  -1  17 -17 6328.00  557.32   4
  -1 -17 -17 6445.70  437.16   1
   1  17  17 5701.50  491.90   2
   1 -17  17 5212.04  464.36   1
  -1 -17 -18  446.08  191.39   1
  -1 -17 -18   36.61  147.25   4
   1  17  18  162.97  179.16   2
   1 -17  18  671.02  229.10   1
  -1  17 -18  507.21  243.58   4
   1  17  19 3760.83  415.06   2
   1 -17  19 4696.54  466.63   1
  -1  17 -19 4923.42  510.83   4
   1  17  20 3381.74  411.90   2
   1 -17  20 3037.19  395.07   1
  -1  17 -20 3078.03  418.70   4
  -1  18  20  -32.52  193.07   2
   1  18 -20  483.50  265.97   4
  -1 -18  20  399.59  239.53   1
   1  18 -19 3962.43  486.40   4
  -1 -18  19 4307.88  457.02   1
  -1  18  19 3076.59  399.82   2
   1  18 -18 3078.85  438.26   4
  -1 -18  18 3832.51  432.04   1
  -1  18  18 3961.10  447.32   2
  -1  18  17  327.01  182.65   2
  -1 -18  17    4.39  161.26   1
   1  18 -17  300.09  218.42   4
  -1  18  16  699.57  223.21   2
   1  18 -16  689.16  242.84   4
  -1  18  15 1546.63  281.48   2
   1  18 -15 1595.48  235.84   3
  -1 -18  15 1199.42  251.44   1
   1  18 -15 1567.21  324.05   4
   1  18 -14  684.40  235.73   4
  -1 -18  14  993.87  231.86   1
   1  18 -14  871.68  192.77   3
  -1  18  14  843.88  222.05   2
   1  18 -13 1595.94  294.05   4
   1 -18 -13 2334.59  227.81   1
  -1 -18  13 1619.62  272.90   1
   1  18 -13 1670.34  239.92   3
  -1  18  13 2420.85  328.49   2
   1  18 -12  557.73  177.33   3
   1 -18 -12  807.37  155.20   1
  -1 -18  12  538.34  193.92   1
   1  18 -12  408.43  188.23   4
  -1  18  12  839.85  221.85   2
   1  18 -1115053.46  773.07   4
  -1 -18  1114551.17  693.03   1
  -1  18  1115285.76  730.87   2
   1 -18 -1114955.20  491.58   1
   1  18 -1115051.85  652.77   3
  -1  18  1115671.24  508.54   4
  -1  18  1020282.71  556.15   4
   1 -18 -1020189.90  556.29   1
   1  18 -1019957.34  862.51   4
   1  18 -1021376.38  781.05   3
   1  18 -1020247.17  883.10   2
  -1  18  1020195.71  827.04   2
  -1 -18  1019244.84  777.05   1
  -1  18   9  390.19  155.83   2
   1  18  -9  649.66  222.23   2
   1 -18  -9  836.99  142.63   1
  -1  18   9  895.25  146.38   4
  -1 -18   9  933.08  218.64   1
   1  18  -9  867.57  192.74   3
   1 -18  -8 6736.52  259.79   1
  -1  18   8 6905.28  473.23   2
   1  18  -8 7157.87  493.02   2
  -1 -18   8 7272.47  466.28   1
   1  18  -8 7274.52  513.91   4
   1  18  -8 6321.52  428.68   3
  -1  18   8 6822.75  276.15   4
  -1  18   8 7645.26  331.14   4
  -1  18   7  364.52  115.93   4
  -1  18   7   93.63   79.03   4
   1 -18  -7   58.42   61.74   1
   1  18  -7  360.34  162.28   2
  -1  18   7   50.86  111.07   2
   1 -18  -7   11.49   95.85   1
  -1 -18   7   10.03  130.47   1
   1  18  -7  266.88  177.41   4
  -1  18   6 3948.32  343.99   2
  -1  18   6 3859.65  236.39   4
   1  18  -6 3697.04  343.99   2
  -1 -18   6 3884.04  337.91   1
  -1  18   6 3706.11  204.53   1
  -1  18   6 3749.80  201.43   4
   1  18  -6 4110.49  385.43   4
   1 -18  -6 4250.32  260.73   1
  -1 -18   516347.05  645.42   1
  -1  18   516997.26  417.54   1
  -1  18   516727.71  673.65   2
   1  18  -516910.24  714.63   4
   1 -18  -517647.82  497.14   1
  -1  18   517237.39  484.00   4
  -1  18   515924.00  401.24   4
   1  18  -517167.33  686.61   2
   1  18  -4  483.69  165.42   2
  -1 -18   4  351.83  143.35   1
  -1  18   4  234.10   82.91   4
   1  18  -4  536.43  195.49   4
  -1  18   4  491.22  163.00   2
  -1  18   4  315.66   87.95   1
  -1  18   4  431.70  109.22   4
   1 -18  -4   85.50   78.72   1
  -1  18   342917.17 1019.89   2
   1  18  -341171.54 1075.41   4
   1 -18  -344989.53  744.43   1
   1  18  -344825.68 1075.25   2
  -1  18   342087.42  753.48   4
  -1  18   344540.84  729.40   1
  -1 -18   341789.67 1012.00   1
  -1  18   2  530.31  117.68   4
  -1 -18   2  131.97  112.47   1
   1  18  -2  376.28  142.99   2
   1 -18  -2   97.00   85.15   1
  -1  18   2  196.04  124.12   2
  -1  18   2  287.49   95.81   1
   1  18  -2  363.57  167.93   4
  -1  18   1 5044.40  346.39   2
  -1  18   1 4880.92  298.22   1
  -1  18   1 5063.66  280.72   4
   1  18  -1 5260.91  385.36   4
  -1 -18   1 4805.30  354.42   1
   1 -18  -1 4887.60  295.70   4
   1 -18  -1 4904.25  262.06   1
   1  18  -1 4761.39  361.67   2
   1  18   0  269.22  144.14   4
  -1  18   0   83.65   95.75   4
   1  18   0   72.60  136.21   2
  -1 -18   0  152.98  142.49   1
   1 -18   0   95.17  107.02   4
  -1  18   0   -2.61  105.51   1
  -1  18   0   25.94  103.12   2
   1 -18   0   83.26   83.68   1
  -1  18  -123197.82  776.89   1
  -1  18  -124346.04  718.68   2
   1 -18   123808.97  598.33   1
   1  18   122146.42  736.56   4
   1 -18   122597.68  714.10   4
   1  18   124082.98  780.43   2
  -1 -18  -122948.26  753.21   1
  -1  18  -122404.54  612.25   4
   1  18   227153.50  797.65   4
  -1  18  -227605.18  765.96   2
  -1 -18  -227067.88  823.14   1
   1  18   227430.63  848.75   2
  -1  18  -226857.29  703.53   4
   1 -18   321564.88  620.86   1
  -1  18  -321628.04  651.59   4
  -1 -18  -321384.96  722.69   1
   1  18   320482.31  678.00   4
  -1  18  -320562.55  648.43   2
   1  18   321975.83  771.05   2
  -1  18  -429672.13  796.52   4
   1  18   428414.96  791.76   4
   1 -18   429162.46  750.88   1
  -1  18  -428038.53  770.42   2
   1  18   426876.98  867.52   2
  -1 -18  -427665.57  805.60   1
   1  18   5  -61.21  147.45   2
  -1 -18  -5  394.61  135.51   1
   1  18   5  304.61  126.02   4
  -1  18  -5  164.00  125.97   4
  -1  18  -5  168.42  123.39   2
   1 -18   5  112.94  105.35   1
   1 -18   6 2470.02  256.42   1
  -1  18  -6 2149.19  260.38   4
  -1 -18  -6 2067.15  228.31   1
   1  18   6 2376.56  280.89   2
   1  18   6 2561.26  252.41   4
  -1  18  -6 2226.96  250.06   2
   1  18   7 8054.51  503.40   2
   1 -18   7 7391.61  426.72   1
  -1  18  -7 7069.75  365.95   3
  -1  18  -7 7734.21  463.17   2
  -1  18  -7 7933.63  474.35   4
  -1 -18  -7 7426.82  409.52   1
   1  18   7 7367.85  400.47   4
  -1 -18  -8 1659.16  214.09   1
   1 -18   8 1785.68  237.63   1
  -1  18  -8 1622.00  248.53   2
   1  18   8 1987.21  225.08   4
  -1  18  -8 1465.71  182.94   3
  -1  18  -8 1521.19  230.64   4
   1  18   8 1469.92  256.27   2
   1  18   9 2223.98  241.56   4
  -1 -18  -9 1716.64  208.03   1
  -1  18  -9 2268.97  278.07   4
   1 -18   9 2120.12  261.93   1
  -1  18  -9 2048.30  194.26   3
   1  18  10  556.38  185.51   2
  -1 -18 -10  260.50  127.56   1
   1  18  10  546.15  153.24   4
  -1  18 -10  226.21  137.11   4
   1 -18  10  283.67  147.99   1
  -1  18 -10  287.89  100.34   3
   1 -18  1112221.21  609.57   1
  -1 -18 -1113107.71  549.28   1
   1  18  1113433.10  690.58   2
  -1  18 -1113958.92  694.78   4
  -1  18 -1110705.44  379.70   3
  -1 -18 -12 5439.56  368.74   1
  -1  18 -12 4535.91  425.39   4
   1  18  12 5295.87  457.04   2
   1 -18  12 5031.81  410.20   1
   1  18  13 6465.33  506.30   2
   1 -18  13 6140.60  464.43   1
  -1  18 -13 5591.96  472.07   4
  -1 -18 -13 6209.09  399.32   1
  -1 -18 -14 1275.50  218.65   1
   1  18  14 1463.98  280.51   2
   1 -18  14 1672.96  286.59   1
   1 -18  15 5133.91  453.23   1
  -1  18 -15 4684.56  463.08   4
   1  18  15 4257.17  426.79   2
  -1 -18 -15 4535.43  367.40   1
  -1  18 -16 3657.58  427.59   4
   1 -18  16 4594.16  444.45   1
   1  18  16 4137.91  423.77   2
  -1 -18 -16 3152.23  319.21   1
   1 -18  17 3219.24  391.11   1
  -1  18 -17 3214.70  422.76   4
   1  18  17 1966.02  330.21   2
  -1 -18 -17 2366.50  291.49   1
   1  18  18  731.22  250.75   2
  -1  18 -18  549.38  245.86   4
   1 -18  18  680.14  228.60   1
  -1  18 -19 2398.16  381.83   4
   1  18  19 2764.47  382.55   2
   1 -18  19 2333.18  349.05   1
  -1  18 -20  558.40  257.02   4
   1  18  20  178.51  208.22   2
   1 -18  20  296.76  226.00   1
   1  19 -19 1268.09  335.75   4
  -1 -19  19 1176.84  296.69   1
  -1  19  19  965.14  295.81   2
  -1 -19  18 7128.45  553.36   1
   1  19 -18 7402.14  635.52   4
  -1  19  18 7779.07  600.72   2
  -1  19  17 1046.17  260.81   2
   1  19 -17 1016.22  294.27   4
  -1 -19  17 1047.60  264.25   1
  -1 -19  16 1999.36  324.05   1
  -1  19  16 1382.69  280.92   2
   1  19 -16 1656.31  315.59   4
  -1 -19  15  620.58  219.73   1
   1  19 -15  483.95  229.95   4
  -1  19  15  623.34  209.24   2
  -1  19  14 2859.34  367.83   2
   1  19 -14 2427.82  285.23   3
   1  19 -14 2113.78  340.96   4
  -1 -19  14 2651.05  339.16   1
  -1  19  13 3066.00  366.46   2
   1  19 -13 2503.77  368.84   4
   1  19 -13 3026.81  317.88   3
  -1 -19  13 2770.82  336.86   1
   1 -19 -12 3103.77  254.24   1
  -1  19  12 3466.71  382.16   2
   1  19 -12 3016.18  383.21   4
   1  19 -12 2427.65  293.04   3
  -1 -19  12 2926.30  343.46   1
  -1 -19  11 2869.37  334.16   1
   1  19 -11 2838.22  372.61   4
   1  19 -11 2487.66  290.07   3
  -1  19  11 2448.77  329.24   2
   1 -19 -11 2641.86  230.33   1
  -1  19  11 2398.95  221.19   4
  -1  19  1018466.04  540.69   4
   1  19 -1019157.66  745.87   3
  -1  19  1017494.98  774.16   2
   1  19 -1017161.06  823.18   2
  -1 -19  1018100.39  760.14   1
   1  19 -1018550.88  843.58   4
   1 -19 -1019740.17  569.30   1
  -1  19   9 1330.39  167.78   4
   1 -19  -9 1313.08  171.19   1
  -1  19   9 1686.53  261.51   2
  -1 -19   9 1444.71  249.44   1
   1  19  -9 1330.22  236.63   3
   1  19  -9 1317.48  243.51   4
   1  19  -9  845.42  219.32   2
   1 -19  -823908.70  602.20   1
  -1 -19   824268.41  843.57   1
   1  19  -824247.53  925.37   4
   1  19  -825466.30  846.79   3
   1  19  -825152.84  915.54   2
  -1  19   824444.15  880.99   2
  -1  19   826223.71  618.69   4
  -1  19   7    3.83   71.55   4
   1  19  -7  -53.95  149.42   4
  -1 -19   7   36.05  125.26   1
   1 -19  -7  100.47   69.66   1
  -1  19   7  172.39  105.26   4
   1  19  -7  132.26  158.31   2
   1 -19  -7  152.24  105.30   1
  -1  19   7  187.72  170.79   2
   1 -19  -6 7962.32  354.13   1
  -1 -19   6 7155.80  447.14   1
  -1  19   6 7538.68  332.46   4
   1  19  -6 8153.46  498.98   2
   1  19  -6 6824.38  478.52   4
  -1  19   6 7463.88  481.68   2
  -1  19   6 6645.29  268.53   4
  -1  19   6 7128.32  278.67   1
   1  19  -5 2320.61  282.72   2
  -1  19   5 2529.87  273.19   2
  -1 -19   5 2641.66  294.74   1
  -1  19   5 2743.07  211.01   4
   1  19  -5 2431.83  306.38   4
   1 -19  -5 2782.22  214.24   1
  -1  19   5 2624.19  179.92   1
  -1  19   5 2466.21  175.59   4
  -1 -19   4 1901.41  246.20   1
   1  19  -4 2338.54  284.86   4
  -1  19   4 1839.58  162.76   4
   1 -19  -4 2124.38  180.03   1
  -1  19   4 2094.45  261.27   2
   1  19  -4 2190.88  265.60   2
  -1  19   4 1751.68  170.49   4
  -1  19   4 1631.44  154.19   1
  -1  19   3 2072.35  188.55   4
   1 -19  -3 2046.70  175.63   1
   1  19  -3 1890.06  265.29   4
   1  19  -3 2208.33  270.38   2
  -1  19   3 1975.56  174.26   1
  -1 -19   3 2146.91  254.39   1
  -1  19   3 2049.84  240.13   2
  -1  19   2 5162.10  289.47   1
   1 -19  -2 4921.72  264.69   1
   1  19  -2 4824.03  381.93   4
  -1  19   2 5501.00  377.43   2
   1  19  -2 5827.01  411.16   2
  -1  19   2 5118.84  281.13   4
  -1 -19   2 4438.00  335.78   1
   1 -19  -120222.40  530.61   1
  -1  19   119905.34  595.32   1
  -1  19   120023.15  552.91   4
  -1  19   119833.94  689.29   2
   1 -19  -118673.04  565.93   4
  -1 -19   119922.99  693.40   1
   1  19  -119175.07  723.09   4
   1  19  -118626.36  707.89   2
   1  19   039619.82 1014.64   4
  -1  19   039776.80  936.67   1
  -1  19   040736.51  963.63   2
   1 -19   041310.32  772.24   1
  -1  19   037904.90  776.75   4
   1  19   042081.09 1054.36   2
  -1 -19   038411.20  965.35   1
   1 -19   038965.93  886.41   4
   1 -19   138960.26  781.10   1
  -1  19  -139887.14  828.29   4
   1  19   137740.26  973.71   4
  -1  19  -137344.84  910.11   2
   1  19   140991.88 1044.98   2
  -1 -19  -138794.39  977.76   1
   1  19   2  826.04  176.27   2
  -1  19  -2  945.37  171.01   4
   1 -19   2 1008.88  157.68   1
  -1  19  -2  593.39  146.77   2
   1  19   2  623.33  176.09   4
  -1 -19  -2  502.00  157.12   1
   1 -19   332137.94  767.40   1
  -1 -19  -332266.30  908.10   1
  -1  19  -333546.10  824.02   4
  -1  19  -332790.29  839.57   2
   1  19   332209.08  952.28   2
   1  19   331730.43  863.17   4
   1  19   411408.22  520.42   4
  -1 -19  -410744.14  522.53   1
  -1  19  -411135.38  500.79   4
   1  19   411149.37  574.77   2
   1 -19   410333.22  459.11   1
  -1 -19  -518217.59  662.20   1
   1  19   517426.88  722.09   2
   1  19   517974.97  639.20   4
  -1  19  -517878.82  650.33   2
  -1  19  -519496.69  683.41   4
   1 -19   517830.05  621.51   1
   1  19   620303.49  782.15   2
   1  19   620259.45  666.87   4
  -1  19  -620010.28  720.60   4
  -1 -19  -619801.04  673.94   1
  -1  19  -620149.65  707.88   2
   1 -19   619977.47  682.28   1
  -1 -19  -7 9128.11  462.87   1
  -1  19  -7 9481.54  516.19   4
   1 -19   7 8994.76  480.36   1
   1  19   7 8491.89  436.25   4
  -1  19  -7 8701.73  414.05   3
   1  19   7 8356.43  524.24   2
  -1  19  -7 8097.96  479.36   2
   1  19   811302.63  608.52   2
  -1  19  -810578.11  562.20   2
  -1  19  -810645.73  562.31   4
   1 -19   811114.82  544.41   1
  -1  19  -810593.15  437.49   3
  -1 -19  -810941.03  511.61   1
   1  19   812321.79  527.43   4
  -1  19  -915419.04  708.95   2
   1  19   913515.08  674.29   2
  -1  19  -913404.99  469.15   3
   1  19   913777.09  557.06   4
  -1  19  -914645.22  673.32   4
   1 -19   913804.96  613.20   1
  -1 -19  -915091.14  586.53   1
  -1  19 -10 1687.58  176.75   3
  -1 -19 -10 1815.33  226.92   1
  -1  19 -10 1236.64  235.19   4
   1  19  10 1282.76  240.94   2
   1 -19  10 1594.85  251.57   1
   1  19  10 1795.46  234.19   4
   1  19  11 9810.18  484.59   4
   1 -19  1110015.91  560.60   1
  -1  19 -11 9923.14  595.28   4
   1  19  11 8913.32  573.53   2
  -1 -19 -11 9734.90  482.73   1
   1  19  12  208.51  182.37   2
  -1  19 -12  356.51  176.34   4
   1  19  12  406.71  171.56   4
  -1 -19 -12  345.09  141.88   1
   1 -19  12  242.22  166.26   1
  -1  19 -13 6898.97  527.09   4
  -1 -19 -13 6395.29  409.88   1
   1 -19  13 6494.97  474.40   1
   1  19  13 6613.88  511.57   2
   1  19  1417815.54  829.76   2
  -1 -19 -1416059.28  644.90   1
   1 -19  1417281.09  765.58   1
  -1  19 -1416454.89  804.26   4
   1 -19  15 7143.35  521.41   1
  -1  19 -15 6345.33  529.56   4
   1  19  15 7181.01  545.03   2
  -1 -19 -15 6635.01  430.92   1
  -1 -19 -16  522.42  180.46   1
  -1  19 -16   50.63  198.33   4
   1 -19  16  420.94  216.18   1
   1 -19  17  613.63  214.69   1
  -1  19 -17  504.37  224.98   4
   1  19  17  428.28  224.10   2
   1  19  18 8470.07  616.86   2
   1 -19  18 7936.95  576.15   1
  -1  19 -18 8798.19  666.30   4
   1  19  19   -1.10  188.32   2
  -1  19 -19  397.70  234.46   4
   1 -19  19  -61.55  180.88   1
  -1 -20  19 2824.94  399.41   1
   1  20 -19 2248.91  405.94   4
  -1  20  19 2714.73  389.33   2
  -1  20  18 6689.73  567.14   2
  -1 -20  18 7100.14  565.22   1
   1  20 -18 6437.26  607.38   4
  -1 -20  17  322.55  208.20   1
  -1  20  17  304.59  185.36   2
   1  20 -17  434.86  244.88   4
  -1 -20  16 2458.22  346.51   1
   1  20 -16 2528.73  398.25   4
  -1  20  16 2604.19  361.89   2
  -1  20  15 2080.34  326.15   2
   1  20 -15 1643.99  336.39   4
  -1 -20  15 1384.14  266.29   1
  -1  20  14 1401.71  261.97   2
  -1 -20  14 1690.47  291.46   1
   1  20 -14 1095.59  267.64   4
  -1  20  13 3273.46  376.03   2
   1  20 -13 2987.46  318.28   3
   1  20 -13 2901.35  389.60   4
  -1 -20  13 2964.49  353.74   1
   1  20 -12   51.84  136.90   3
  -1 -20  12  222.47  156.42   1
  -1  20  12  277.20  180.33   2
   1  20 -11 3723.15  414.63   4
  -1 -20  11 4719.17  410.40   1
  -1  20  11 4194.41  401.05   2
   1  20 -11 3989.46  361.49   3
   1 -20 -1012020.78  453.30   1
  -1  20  1011871.11  645.20   2
   1  20 -1012251.21  696.87   4
   1  20 -1012423.44  611.54   3
  -1 -20  1011517.40  620.71   1
  -1  20  1012477.53  456.33   4
   1  20 -1012685.60  733.45   2
   1  20  -9 -110.03  143.47   2
  -1  20   9   91.29  109.73   4
   1  20  -9  133.95  170.89   4
   1 -20  -9   96.79  111.70   1
  -1 -20   9    9.81  130.18   1
   1  20  -9  -25.03  128.15   3
  -1  20   9 -185.04  169.15   2
  -1  20   816478.86  504.37   4
   1  20  -815805.04  754.06   4
   1  20  -815101.64  724.76   2
   1 -20  -816212.73  521.88   1
   1  20  -817883.09  719.26   3
  -1  20   816071.43  728.10   2
  -1 -20   817135.31  716.67   1
   1 -20  -710484.91  416.36   1
   1  20  -7 8916.64  561.83   4
  -1 -20   711105.80  569.43   1
   1  20  -711042.49  594.94   2
  -1  20   710720.87  593.51   2
  -1  20   710006.56  389.38   4
  -1  20   610381.39  565.71   2
  -1 -20   610734.09  550.23   1
   1  20  -611138.88  620.69   4
   1 -20  -612011.41  432.09   1
   1  20  -611034.34  578.16   2
  -1  20   611760.18  416.94   4
  -1  20   5 1935.32  186.06   4
  -1 -20   5 2237.32  278.00   1
  -1  20   5 1966.22  166.67   4
  -1  20   5 1959.92  262.95   2
  -1  20   5 1610.97  156.36   1
   1  20  -5 1747.09  255.79   2
   1 -20  -5 1864.02  178.33   1
   1  20  -5 1907.93  264.63   4
   1  20  -4 6315.90  434.88   2
  -1 -20   4 4974.97  373.92   1
  -1  20   4 6305.71  306.93   4
  -1  20   4 5285.63  397.89   2
  -1  20   4 6272.89  282.51   4
  -1  20   4 5852.18  273.14   1
   1 -20  -4 5915.64  284.46   1
   1  20  -4 6022.15  438.15   4
   1 -20  -3  102.83   82.87   1
  -1  20   3  199.73  142.68   2
  -1  20   3  110.97   97.89   1
   1  20  -3  227.30  133.77   2
  -1  20   3  155.56  104.21   4
  -1 -20   3    6.74  125.33   1
   1  20  -3  138.56  145.86   4
  -1  20   2  362.83  116.15   1
   1  20  -2  734.95  201.49   2
  -1 -20   2  399.54  149.81   1
   1  20  -2  247.92  135.42   4
  -1  20   2  440.17  117.36   4
  -1  20   2  589.91  163.04   2
   1 -20  -2  542.71  113.28   1
   1 -20  -128191.32  702.47   4
  -1 -20   128971.05  835.52   1
   1  20  -128539.74  887.45   4
  -1  20   129209.87  677.63   4
  -1  20   129388.56  850.57   2
  -1  20   129370.90  732.73   1
   1 -20  -130086.30  654.19   1
   1  20  -130941.41  933.85   2
   1 -20   0 2781.93  217.50   1
  -1 -20   0 2382.63  270.36   1
   1  20   0 2071.69  261.82   4
  -1  20   0 2642.94  229.43   4
  -1  20   0 1890.29  239.81   2
   1  20   0 2227.10  276.70   2
   1  20   1  303.08  163.87   4
   1  20   1  -89.84  107.75   2
  -1 -20  -1  140.20  114.99   1
  -1  20  -1  172.74  111.41   4
   1 -20   1  270.76  116.51   1
  -1  20  -1  141.80  120.24   2
   1  20   224926.76  841.17   2
   1  20   225498.94  797.38   4
   1 -20   225481.05  670.41   1
  -1  20  -226274.96  784.70   2
  -1 -20  -224412.63  788.57   1
  -1  20  -225293.89  702.04   4
  -1  20  -325578.46  734.78   4
  -1 -20  -323975.46  797.92   1
   1  20   323693.91  828.47   2
   1  20   322774.13  751.53   4
   1 -20   325151.07  693.31   1
  -1  20  -323939.66  740.34   2
   1 -20   431556.22  807.75   1
  -1  20  -433262.66  872.74   2
  -1  20  -434148.33  884.27   4
   1  20   430030.30  944.66   2
  -1 -20  -429764.48  871.35   1
   1  20   432040.60  865.49   4
   1 -20   5  913.46  173.42   1
   1  20   5 1139.57  192.64   4
  -1  20  -5  637.73  160.69   4
  -1  20  -5  643.30  171.55   2
   1  20   5  607.28  169.02   2
  -1 -20  -5  768.39  185.72   1
  -1  20  -6 5709.49  400.20   4
  -1  20  -6 5868.17  395.92   2
   1  20   6 5041.86  361.90   4
  -1 -20  -6 5462.63  380.23   1
   1 -20   6 4521.05  336.54   1
   1  20   6 5926.41  438.94   2
   1  20   7 1881.88  266.60   2
  -1 -20  -7 2670.37  275.28   1
   1 -20   7 2326.00  268.54   1
   1  20   7 2364.15  253.37   4
  -1  20  -7 2344.18  241.11   3
  -1  20  -7 2456.39  284.23   2
  -1  20  -7 2433.95  287.50   4
   1 -20   8 5702.45  397.62   1
   1  20   8 4937.32  418.62   2
  -1 -20  -8 4259.24  328.73   1
  -1  20  -8 4892.22  317.74   3
  -1  20  -8 5482.54  421.76   2
   1  20   8 5365.83  365.03   4
  -1  20  -8 5692.32  421.90   4
   1  20   9 1212.61  196.50   4
  -1  20  -9 1090.30  249.71   2
  -1  20  -9 1015.64  163.12   3
  -1  20  -9  829.62  205.58   4
   1 -20   9 1040.01  192.40   1
  -1 -20  -9 1016.64  196.88   1
   1  20   9 1028.57  218.49   2
   1 -20  10 7356.99  479.70   1
  -1  20 -10 7829.15  521.19   4
   1  20  10 7202.15  518.36   2
  -1 -20 -10 8769.82  461.81   1
   1  20  10 8476.95  449.52   4
   1 -20  1116534.38  715.38   1
   1  20  1115878.58  760.59   2
  -1  20 -1115057.23  728.75   4
   1  20  1116276.07  622.45   4
  -1 -20 -1115541.35  617.01   1
   1  20  1210245.55  509.94   4
   1 -20  12 9704.82  569.36   1
  -1 -20 -12 9887.22  504.43   1
   1  20  12 9259.63  602.95   2
  -1  20 -12 8786.48  580.34   4
  -1 -20 -13 2235.06  275.01   1
   1  20  13 2433.06  287.11   4
   1  20  13 2445.28  338.80   2
  -1  20 -13 2688.19  358.18   4
   1 -20  13 2429.50  317.07   1
   1  20  14 2203.37  334.30   2
  -1 -20 -14 1511.24  226.89   1
   1 -20  14 1180.78  241.22   1
  -1  20 -14 2030.74  322.94   4
  -1  20 -15  323.55  214.09   4
   1  20  15  243.93  216.01   2
  -1 -20 -15   -8.56  136.42   1
   1 -20  15  207.41  177.98   1
  -1  20 -16 4931.02  490.13   4
   1  20  16 5289.20  496.86   2
   1 -20  16 4612.26  439.28   1
   1  20  17 1324.58  302.48   2
  -1  20 -17 1040.49  293.81   4
   1 -20  17  983.78  252.21   1
   1 -20  18  309.62  199.36   1
  -1  20 -18  172.26  222.28   4
   1  20  18  595.09  230.53   2
   1 -20  19  594.76  238.81   1
   1  20  19  787.68  262.73   2
  -1  20 -19  536.65  267.52   4
  -1 -21  19  839.94  272.52   1
   1  21 -19  -81.09  211.17   4
   1  21 -18 1662.37  372.24   4
  -1  21  18 1841.15  334.75   2
  -1 -21  18 2484.28  363.60   1
  -1  21  17  274.02  213.84   2
  -1 -21  17   89.97  180.10   1
   1  21 -17  158.25  215.45   4
  -1  21  16 2236.19  342.23   2
   1  21 -16 2770.35  413.29   4
  -1 -21  16 2092.01  325.80   1
  -1 -21  15 8058.97  578.31   1
  -1  21  15 8524.50  606.60   2
   1  21 -15 8851.29  658.42   4
  -1 -21  14 3100.01  367.22   1
   1  21 -14 3154.50  417.14   4
  -1  21  14 3403.73  393.09   2
   1  21 -13 5730.11  527.45   4
  -1 -21  13 6522.72  508.78   1
  -1  21  13 5673.28  484.33   2
   1  21 -1223009.64  990.07   4
  -1  21  1222656.76  930.58   2
  -1 -21  1224418.23  923.92   1
  -1 -21  1114678.34  722.17   1
  -1  21  1115001.30  752.65   2
   1  21 -1115361.36  804.55   4
   1  21 -1114100.55  656.35   3
  -1  21  10 1955.60  299.87   2
   1  21 -10 2097.40  327.80   2
   1  21 -10 1791.46  274.42   3
   1  21 -10 2176.88  323.64   4
  -1 -21  10 2295.91  307.47   1
  -1  21   9 3952.71  388.28   2
   1 -21  -9 3757.35  282.62   1
  -1 -21   9 4054.57  371.15   1
   1  21  -9 4087.70  417.53   4
   1  21  -9 4216.81  377.14   3
  -1  21   9 3804.69  262.15   4
   1  21  -9 3644.93  400.57   2
  -1  21   8  933.14  154.81   4
   1  21  -8  612.92  214.80   4
  -1 -21   8  780.79  199.42   1
   1  21  -8  819.80  229.53   2
  -1  21   8 1197.76  231.12   2
   1  21  -8 1218.53  235.12   3
   1 -21  -8 1000.58  167.06   1
  -1  21   7  560.82  131.51   4
  -1 -21   7  683.37  196.58   1
   1 -21  -7  452.29  121.05   1
   1  21  -7  681.67  197.20   2
  -1  21   7  863.02  205.23   2
   1  21  -7  431.74  178.16   4
   1 -21  -6 1846.51  190.12   1
   1  21  -6 2100.38  276.19   2
   1  21  -6 2016.94  313.37   4
  -1  21   6 2359.15  204.61   4
  -1 -21   6 2672.30  287.12   1
  -1  21   6 2098.86  277.26   2
   1  21  -5 2640.72  320.00   4
  -1  21   5 2001.45  189.92   4
   1  21  -5 2375.47  294.14   2
   1 -21  -5 2262.03  196.99   1
  -1 -21   5 1991.78  265.52   1
  -1  21   5 2058.28  267.92   2
  -1 -21   4 4387.17  351.54   1
  -1  21   4 5331.31  285.84   4
   1  21  -4 4597.37  384.12   2
  -1  21   4 4801.59  375.73   2
   1 -21  -4 4638.81  260.80   1
   1  21  -4 4295.33  378.81   4
  -1 -21   3 2160.87  256.38   1
   1  21  -3 1442.92  225.25   4
   1  21  -3 1609.19  240.23   2
   1 -21  -3 2169.21  183.73   1
  -1  21   3 1744.01  179.53   1
  -1  21   3 2104.58  198.79   4
  -1  21   3 1744.90  242.74   2
   1 -21  -219011.08  514.83   1
  -1  21   218232.11  528.97   4
  -1  21   218127.53  694.12   2
   1  21  -217310.14  710.61   2
   1  21  -216967.36  709.69   4
  -1  21   217448.09  539.29   1
  -1 -21   217051.99  673.74   1
  -1  21   1 6879.24  426.73   2
   1 -21  -1 7457.70  377.72   4
  -1 -21   1 7480.73  440.63   1
   1 -21  -1 7530.09  344.83   1
   1  21  -1 7770.33  483.27   4
   1  21  -1 8567.30  509.48   2
  -1  21   1 7515.65  355.43   4
   1  21   0 4286.24  357.26   4
  -1 -21   0 4653.25  352.94   1
   1  21   0 5168.10  407.72   2
  -1  21   0 3958.79  274.76   4
   1 -21   0 4608.75  275.32   1
  -1  21   0 4815.56  353.61   2
  -1  21  -113565.58  574.14   2
   1  21   114246.13  654.08   2
  -1 -21  -113154.75  577.12   1
   1  21   113708.82  609.68   4
   1 -21   114686.63  501.14   1
  -1  21  -114311.41  523.72   4
  -1  21  -246480.73  966.71   4
  -1  21  -245739.86 1048.96   2
  -1 -21  -244322.41 1063.29   1
   1  21   245057.55 1147.12   2
   1 -21   246261.50  913.03   1
   1  21   244625.24 1069.41   4
   1  21   3  298.76  147.02   4
   1  21   3  387.99  147.79   2
  -1  21  -3  461.21  146.38   4
  -1 -21  -3  377.31  156.44   1
   1 -21   3  459.13  139.08   1
  -1  21  -3  601.47  159.57   2
   1 -21   4 3611.46  295.00   1
  -1  21  -4 3243.00  300.87   4
   1  21   4 3752.64  321.59   4
  -1  21  -4 2829.91  283.41   2
   1  21   4 3325.35  344.52   2
  -1 -21  -4 3801.61  342.75   1
   1  21   5 5494.32  430.38   2
   1  21   5 6414.45  403.45   4
   1 -21   5 5884.63  374.87   1
  -1  21  -5 6234.76  413.19   4
  -1 -21  -5 6464.86  425.37   1
  -1  21  -5 6944.92  423.82   2
  -1 -21  -6 6077.95  405.64   1
  -1  21  -6 6084.88  410.61   4
   1  21   6 6250.64  398.69   4
   1 -21   6 5903.39  387.71   1
   1  21   6 6067.29  459.73   2
  -1  21  -6 6648.34  430.52   2
   1 -21   7 8340.95  465.76   1
   1  21   7 8649.43  457.41   4
   1  21   7 8931.30  551.85   2
  -1 -21  -7 8668.29  478.32   1
  -1  21  -7 9700.44  533.38   2
  -1  21  -7 8054.65  412.88   3
  -1  21  -7 8939.34  515.87   4
  -1  21  -8 3438.47  281.44   3
  -1  21  -8 3649.14  349.16   4
  -1 -21  -8 3155.98  299.40   1
   1  21   8 3443.85  356.53   2
  -1  21  -8 3241.95  342.04   2
   1 -21   8 3198.26  309.56   1
   1  21   8 2741.24  274.82   4
   1  21   9 3093.89  288.15   4
   1 -21   9 2423.00  281.65   1
  -1 -21  -9 2834.41  294.71   1
   1  21   9 2535.35  312.70   2
  -1  21  -9 2659.28  321.15   4
  -1  21  -9 2852.29  344.38   2
  -1 -21 -10 3246.78  312.06   1
   1  21  10 2913.47  346.29   2
  -1  21 -10 3199.28  356.59   4
   1  21  10 3341.83  305.40   4
   1 -21  10 3278.83  332.84   1
  -1  21 -11  645.56  198.58   4
   1  21  11  810.97  224.09   2
  -1 -21 -11  614.44  172.26   1
   1 -21  11  551.43  189.30   1
   1  21  11  725.75  180.68   4
   1 -21  1219235.06  789.59   1
  -1  21 -1216546.85  783.52   4
  -1 -21 -1217507.34  666.59   1
   1  21  1217895.39  670.67   4
   1  21  1218796.69  849.24   2
   1  21  13 3157.01  374.50   2
  -1  21 -13 2925.57  372.76   4
  -1 -21 -13 3436.16  319.05   1
   1 -21  13 3181.77  366.10   1
   1  21  13 3032.14  302.99   4
   1  21  14 9380.75  631.14   2
  -1  21 -14 7671.16  572.27   4
   1 -21  14 8015.32  551.69   1
  -1  21 -15  805.22  251.99   4
   1  21  15 1108.62  271.30   2
   1 -21  15 1604.15  289.10   1
   1  21  16  837.92  248.33   2
  -1  21 -16 1269.49  307.85   4
   1 -21  16  836.51  239.74   1
  -1  21 -17  636.28  248.10   4
   1  21  17 1067.98  272.48   2
   1 -21  17  734.33  232.76   1
   1 -21  18  505.60  240.85   1
  -1  21 -18 1086.07  300.07   4
   1  21  18  695.90  243.10   2
  -1 -22  18  486.89  248.22   1
  -1  22  18  505.26  235.44   2
   1  22 -18  835.49  329.52   4
  -1  22  17 9837.65  675.85   2
  -1 -22  17 7725.65  577.40   1
   1  22 -17 9225.34  702.90   4
  -1 -22  16  732.98  226.17   1
  -1  22  16  944.92  272.47   2
   1  22 -16  791.32  271.01   4
  -1 -22  15 2500.72  343.95   1
   1  22 -15 3388.89  441.30   4
  -1  22  15 3101.90  390.41   2
  -1 -22  14  509.10  186.56   1
   1  22 -14  972.36  282.14   4
  -1  22  14  544.14  209.38   2
  -1 -22  13  358.85  188.28   1
  -1  22  13  603.07  228.97   2
   1  22 -13  -16.31  175.86   4
  -1  22  12  168.85  170.26   2
   1  22 -12  465.83  234.54   4
  -1 -22  12  203.37  201.88   1
   1  22 -11  203.55  154.45   3
   1  22 -11  212.13  215.83   4
  -1  22  11  420.25  192.51   2
   1  22 -11   66.17  198.07   2
  -1 -22  11  286.16  187.51   1
  -1  22  10 2948.44  364.09   2
  -1 -22  10 2305.05  311.92   1
   1  22 -10 2689.97  367.15   4
   1  22 -10 2424.99  351.73   2
   1  22 -10 3627.66  357.33   3
  -1  22   934515.54 1102.82   2
   1  22  -932235.94 1107.29   4
   1  22  -930239.07 1058.85   2
  -1 -22   933488.99 1024.02   1
   1  22  -933238.21  998.80   3
   1  22  -8 2565.55  330.76   2
  -1 -22   8 2658.75  312.71   1
   1  22  -8 3005.73  316.81   3
  -1  22   8 3392.51  358.79   2
   1 -22  -8 3206.66  252.79   1
   1  22  -8 3583.81  384.82   4
  -1  22   7  267.38  116.30   4
   1  22  -7  548.85  207.68   4
  -1  22   7  392.08  158.43   2
  -1 -22   7  313.15  168.20   1
   1  22  -7  556.50  189.97   2
   1 -22  -7  418.48  127.19   1
  -1  22   6 9540.17  384.72   4
   1  22  -6 7364.74  524.98   4
  -1 -22   6 8492.33  500.88   1
   1 -22  -6 8594.64  360.75   1
  -1  22   6 7847.66  505.41   2
   1  22  -6 8323.52  520.23   2
  -1  22   5  511.20  125.69   4
   1  22  -5  633.74  191.18   2
   1  22  -5  673.42  210.45   4
  -1 -22   5  703.67  182.64   1
  -1  22   5  503.64  166.00   2
   1 -22  -5  733.26  132.64   1
   1 -22  -4  774.61  132.55   1
   1  22  -4  697.47  184.32   2
  -1 -22   4  956.18  194.05   1
  -1  22   4  767.07  146.84   4
  -1  22   4  825.69  182.91   2
   1  22  -4  448.36  202.87   4
  -1  22   3 2427.20  283.91   2
  -1  22   3 2809.51  226.48   4
   1 -22  -3 2541.54  203.28   1
   1  22  -3 2389.15  289.36   2
  -1 -22   3 2582.42  273.33   1
   1  22  -3 2694.24  306.86   4
  -1  22   2   86.49  113.67   2
  -1 -22   2   -3.76  112.70   1
  -1  22   2  114.79  101.53   4
   1  22  -2  -28.29  132.02   4
   1 -22  -2  230.06   99.31   1
   1  22  -1 8171.42  498.34   4
  -1 -22   1 7141.17  433.51   1
  -1  22   1 8103.04  372.54   4
  -1  22   1 8285.65  470.85   2
   1  22  -1 7055.10  471.07   2
   1 -22  -1 8817.54  370.52   1
   1 -22   0 1254.90  166.27   1
  -1  22   0 1073.77  174.30   4
   1  22   0 1561.14  253.65   2
  -1  22   0 1193.76  212.97   2
  -1 -22   0  885.86  180.58   1
   1  22   0 1160.59  229.27   4
   1  22   127049.07  856.54   4
  -1  22  -127650.08  732.13   4
   1  22   126271.68  889.83   2
   1 -22   128118.73  697.49   1
  -1 -22  -126384.17  815.29   1
  -1  22  -127929.94  840.86   2
   1  22   2 7856.28  500.23   2
  -1 -22  -2 8123.53  470.67   1
  -1  22  -2 8715.48  438.01   4
  -1  22  -2 8057.55  462.82   2
   1  22   2 7248.77  447.81   4
   1 -22   2 7890.20  392.57   1
  -1 -22  -325961.69  829.29   1
   1  22   325994.83  818.43   4
  -1  22  -324221.21  737.66   4
  -1  22  -323633.53  766.47   2
   1 -22   325611.93  717.97   1
   1  22   324079.34  861.31   2
   1 -22   4 4396.64  322.32   1
  -1  22  -4 4608.92  351.50   2
   1  22   4 5224.25  383.30   4
  -1 -22  -4 4687.87  373.73   1
   1  22   4 5072.30  410.45   2
  -1  22  -4 5160.10  369.62   4
   1 -22   5 6126.35  388.84   1
  -1  22  -5 6197.24  410.03   2
  -1 -22  -5 5216.37  390.13   1
   1  22   5 5636.89  388.55   4
  -1  22  -5 5943.48  409.12   4
   1  22   5 5059.75  418.00   2
  -1  22  -6  144.28  157.13   4
   1  22   6  317.40  155.72   4
   1  22   6  128.43  144.91   2
   1 -22   6   69.97  128.33   1
  -1 -22  -6  259.06  162.37   1
  -1  22  -6  401.95  169.06   2
   1 -22   7  821.74  183.51   1
   1  22   7  265.94  152.12   2
  -1  22  -7  424.45  164.87   4
  -1  22  -7  925.00  215.28   2
   1  22   7  723.53  175.44   4
  -1  22  -7  548.12  148.88   3
  -1 -22  -7  776.66  201.10   1
  -1 -22  -8  409.97  158.15   1
   1  22   8  693.90  209.80   2
  -1  22  -8  469.89  196.10   2
  -1  22  -8  224.64  158.37   4
   1  22   8  536.31  161.32   4
   1 -22   8  397.45  161.18   1
  -1 -22  -913241.50  592.32   1
  -1  22  -911021.35  625.91   2
  -1  22  -911149.01  612.62   4
   1  22   911517.82  644.59   2
   1  22   911484.98  532.26   4
   1 -22   911651.35  576.12   1
   1  22  10 1088.21  232.84   2
  -1 -22 -10  920.26  209.88   1
  -1  22 -10 1296.79  251.33   4
   1 -22  10  583.01  179.86   1
   1  22  10 1236.72  210.96   4
  -1  22 -11 1784.60  296.40   4
   1  22  11 1876.78  299.15   2
  -1 -22 -11 2405.01  287.79   1
   1  22  11 1820.21  254.10   4
   1 -22  11 1970.83  280.70   1
   1  22  12 2474.13  344.44   2
   1 -22  12 2380.75  311.27   1
  -1 -22 -12 2295.32  280.65   1
  -1  22 -12 2262.77  334.95   4
   1 -22  13 5866.13  461.55   1
   1  22  13 4879.22  475.18   2
  -1  22 -13 6164.83  511.01   4
   1  22  14  666.23  226.18   2
  -1  22 -14 1121.23  265.12   4
   1 -22  14  786.98  223.83   1
   1  22  15 2180.33  341.81   2
  -1  22 -15 2728.00  380.42   4
  -1  22 -16 1487.79  312.65   4
   1  22  16 1283.69  287.31   2
   1 -22  16 1113.25  261.53   1
   1 -22  17 1442.51  308.43   1
  -1  22 -17 1593.81  343.74   4
   1  22  17 1782.53  331.14   2
   1  22  18  196.11  197.78   2
  -1  22 -18  673.77  292.14   4
   1 -22  18  323.56  209.83   1
   1  23 -18  839.09  304.45   4
  -1 -23  18 1365.24  308.57   1
  -1 -23  17 1181.84  286.10   1
   1  23 -17 1572.44  348.47   4
  -1  23  17 2143.39  360.70   2
  -1  23  16  -17.46  179.56   2
  -1 -23  16  411.10  205.10   1
   1  23 -16  349.42  251.23   4
  -1 -23  15 2015.30  317.87   1
  -1  23  15 2778.50  378.04   2
  -1  23  14 1026.79  264.51   2
  -1 -23  14  535.55  212.61   1
  -1  23  1316540.43  822.74   2
   1  23 -1316026.79  854.75   4
  -1 -23  1315585.62  767.34   1
   1  23 -12 4998.94  490.52   4
  -1  23  12 4815.88  460.39   2
  -1 -23  12 4654.54  424.81   1
   1  23 -1112972.57  634.41   3
  -1  23  1114198.34  752.49   2
  -1 -23  1113709.96  701.28   1
   1  23 -1115650.93  822.70   2
   1  23 -1114570.18  791.18   4
  -1  23  10 1325.12  269.86   2
   1  23 -10 1099.03  256.33   2
   1  23 -10  754.44  215.25   3
   1  23 -10 1038.62  266.02   4
  -1 -23  10  904.83  223.64   1
  -1  23   9  953.01  237.50   2
   1  23  -9  603.71  221.40   4
  -1 -23   9  654.15  207.23   1
   1  23  -9  377.38  224.39   2
   1  23  -9  591.21  210.91   3
  -1  23   810926.32  623.86   2
   1  23  -812122.22  677.49   4
   1  23  -811829.36  654.67   2
   1  23  -811810.88  593.97   3
  -1 -23   811376.84  602.25   1
  -1 -23   7  749.90  189.50   1
   1  23  -7 1040.68  253.44   4
   1  23  -7  505.25  182.51   2
  -1  23   7 1036.91  237.65   2
  -1 -23   6  288.39  142.46   1
   1  23  -6  135.40  162.60   4
   1  23  -6  410.64  185.52   2
  -1  23   6  416.47  182.15   2
  -1  23   6  251.06  121.44   4
   1 -23  -6  163.27  106.01   1
   1  23  -5  298.62  167.38   2
  -1 -23   5  357.84  162.55   1
   1 -23  -5  338.82  104.14   1
   1  23  -5  296.28  176.74   4
  -1  23   5  478.12  175.80   2
  -1  23   5  304.06  114.70   4
   1  23  -4  139.19  127.45   2
   1 -23  -4  163.19   99.78   1
   1  23  -4  118.63  143.02   4
  -1  23   4  274.84  117.83   4
  -1  23   4   37.22  111.86   2
  -1 -23   4  155.66  128.22   1
   1 -23  -3 8293.26  347.35   1
   1  23  -3 7091.56  480.70   4
  -1  23   3 8027.74  494.87   2
  -1 -23   3 7599.68  453.46   1
  -1  23   3 7889.90  357.75   4
   1  23  -3 8371.76  510.27   2
   1  23  -221183.08  795.50   4
   1 -23  -220895.91  559.44   1
  -1  23   220047.63  751.43   2
   1  23  -219738.72  778.53   2
  -1  23   220456.61  579.29   4
  -1 -23   220556.83  726.84   1
  -1  23   1 6462.71  430.15   2
   1  23  -1 7655.35  499.48   2
   1  23  -1 5978.53  438.53   4
   1 -23  -1 6984.88  336.48   1
  -1  23   1 7038.87  358.57   4
  -1 -23   1 7265.12  443.54   1
  -1 -23   0   58.71  120.62   1
  -1  23   0  282.39  130.98   4
   1  23   0  239.55  154.28   4
   1 -23   0  208.84  110.70   1
  -1  23   0   44.90  110.44   2
   1  23   0  274.20  172.34   2
  -1  23  -118282.67  610.43   4
   1 -23   118920.97  583.63   1
   1  23   118011.51  745.04   2
   1  23   119058.21  729.07   4
  -1 -23  -119823.91  708.73   1
  -1  23  -119011.60  714.54   2
  -1  23  -2 6287.17  374.53   4
   1  23   2 5989.37  420.80   4
   1 -23   2 6286.28  357.11   1
  -1  23  -2 5936.61  406.03   2
   1  23   2 5495.68  432.27   2
  -1 -23  -2 6270.87  417.52   1
  -1  23  -3  572.60  172.47   2
   1  23   3  206.25  170.81   2
   1 -23   3  347.29  146.01   1
  -1 -23  -3  188.75  156.50   1
   1  23   3  399.11  185.83   4
  -1  23  -3  202.74  140.06   4
   1  23   4 3013.67  300.96   4
  -1  23  -4 2676.04  283.69   2
  -1  23  -4 3340.36  308.78   4
  -1 -23  -4 3403.20  325.46   1
   1 -23   4 3303.49  287.78   1
   1  23   4 3089.71  344.45   2
  -1  23  -532118.50  918.05   4
  -1 -23  -533931.78  976.78   1
   1 -23   532512.40  872.79   1
   1  23   530904.22  889.80   4
   1  23   530648.51 1010.89   2
   1  23   6 5722.73  451.53   2
  -1  23  -6 6952.03  450.24   2
  -1  23  -6 5583.26  408.30   4
   1 -23   6 6041.05  397.31   1
  -1 -23  -6 6681.04  442.63   1
   1  23   6 7117.68  437.33   4
   1 -23   7 5674.51  400.97   1
  -1 -23  -7 5651.21  421.61   1
  -1  23  -7 5444.99  354.55   3
  -1  23  -7 6007.25  432.82   4
  -1  23  -7 5631.66  419.94   2
   1  23   7 6159.94  473.60   2
   1  23   7 5622.02  394.54   4
  -1 -23  -8 2464.77  298.20   1
  -1  23  -8 2246.68  292.84   4
   1  23   8 2944.48  300.02   4
  -1  23  -8 2380.18  308.71   2
   1 -23   8 2400.47  282.73   1
   1  23   8 2000.81  300.11   2
   1  23   9 2986.74  295.59   4
   1 -23   9 2767.16  301.35   1
  -1  23  -9 2119.12  296.56   4
  -1  23  -9 2773.09  340.59   2
   1  23   9 2641.26  330.96   2
  -1 -23  -9 2363.88  290.24   1
   1  23  10  318.20  174.08   2
  -1 -23 -10  449.32  184.26   1
   1  23  10  424.02  173.62   4
   1 -23  10  319.54  165.50   1
  -1  23 -10  274.35  164.22   4
  -1 -23 -11  551.19  190.21   1
   1  23  11  738.21  197.33   4
  -1  23 -11  942.44  261.85   4
   1  23  11  780.08  237.76   2
   1 -23  11  416.44  188.47   1
   1  23  1210080.36  646.77   2
   1 -23  1210517.19  604.44   1
  -1  23 -12 9998.74  634.27   4
   1 -23  1313458.25  688.70   1
  -1  23 -1313254.83  733.55   4
   1  23  1312745.94  738.02   2
  -1  23 -14  248.44  209.68   4
   1  23  14  150.73  181.17   2
   1 -23  14  219.63  188.70   1
   1  23  15 1206.26  293.19   2
  -1  23 -15  308.13  223.75   4
   1 -23  15 1167.49  266.97   1
  -1  23 -16  721.16  270.92   4
   1  23  16  719.28  247.79   2
   1 -23  16  728.98  222.80   1
   1  23  17  240.20  197.43   2
   1 -23  17  -80.76  180.12   1
  -1  23 -17  445.31  247.17   4
   1 -23  18 2346.76  359.76   1
  -1  23 -18 2467.42  402.80   4
  -1  24  17 1642.86  324.95   2
   1  24 -17 1173.69  327.78   4
  -1 -24  17 1198.73  284.01   1
   1  24 -16 2710.81  411.48   4
  -1  24  16 2985.74  405.16   2
  -1 -24  16 2362.10  339.60   1
  -1 -24  15  148.37  178.53   1
  -1  24  15  372.94  229.88   2
   1  24 -15  206.31  222.57   4
  -1 -24  14  520.48  210.63   1
  -1  24  14  626.62  251.41   2
   1  24 -14  551.49  253.74   4
  -1  24  13 2591.00  366.30   2
  -1 -24  13 1999.39  302.02   1
  -1  24  12  207.48  187.46   2
   1  24 -12  -54.51  185.95   4
  -1 -24  12  -26.91  164.45   1
  -1 -24  1110633.70  620.66   1
   1  24 -11 9685.47  666.97   2
  -1  24  11 9122.24  615.24   2
   1  24 -11 9396.79  641.11   4
  -1  24  10 1157.32  264.04   2
   1  24 -10 1295.52  289.16   2
   1  24 -10 1271.12  280.37   4
   1  24 -10 1145.05  219.88   3
  -1 -24  10 1276.18  253.17   1
  -1 -24   9 4983.37  421.44   1
   1  24  -9 4317.77  429.39   2
  -1  24   9 5104.13  447.13   2
   1  24  -9 5186.22  416.48   3
   1  24  -9 4854.42  457.16   4
  -1  24   8 4641.87  420.30   2
  -1 -24   8 4931.90  415.86   1
   1  24  -8 4892.64  451.73   4
   1  24  -8 5014.34  442.92   2
   1  24  -8 4982.53  395.60   3
   1  24  -7 3973.20  413.87   4
   1  24  -7 4146.02  397.27   2
  -1 -24   7 4063.20  366.44   1
  -1  24   7 3698.76  374.23   2
  -1 -24   6 3757.99  347.75   1
  -1  24   6 4071.77  383.88   2
   1  24  -6 3500.84  361.09   2
   1  24  -6 3855.61  388.19   4
   1  24  -5 1225.19  232.97   2
   1  24  -5  955.61  230.07   4
  -1 -24   5  960.78  212.65   1
  -1  24   5  996.05  201.41   2
   1 -24  -5  999.79  143.13   1
   1  24  -4 1561.71  269.43   4
   1 -24  -4 1749.44  175.37   1
   1  24  -4 1953.74  269.76   2
  -1 -24   4 1831.87  256.56   1
  -1  24   4 1915.55  198.49   4
  -1  24   4 2168.94  280.35   2
   1 -24  -3  154.88   94.68   1
  -1  24   3  222.48  142.38   2
   1  24  -3  176.10  158.69   4
   1  24  -3  207.21  168.01   2
  -1  24   3   64.97   98.93   4
  -1 -24   3  143.63  133.08   1
  -1 -24   2 7614.35  452.27   1
   1  24  -2 7385.31  481.67   4
  -1  24   2 8415.05  381.37   4
   1  24  -2 8292.82  522.60   2
  -1  24   2 7307.08  470.89   2
  -1 -24   1 4329.68  358.43   1
   1  24  -1 4862.25  407.93   2
   1 -24  -1 4017.90  266.86   1
  -1  24   1 3818.71  341.40   2
   1  24  -1 3329.07  341.01   4
  -1  24   1 3887.89  282.40   4
  -1 -24   0  181.68  141.64   1
   1  24   0  367.68  179.20   4
   1 -24   0  442.40  127.29   1
  -1  24   0  335.77  132.78   4
   1  24   0  189.31  160.10   2
  -1  24   0  483.87  152.05   2
   1 -24   1 1671.34  206.97   1
  -1  24  -1 1336.61  234.97   2
   1  24   1 1383.06  236.72   2
  -1  24  -1 1337.06  192.32   4
   1  24   1 1538.90  246.68   4
  -1 -24  -1 1742.22  247.00   1
   1  24   2 1678.37  252.05   4
  -1 -24  -2 1375.65  219.34   1
  -1  24  -2 1589.96  221.54   4
   1  24   2 1557.19  268.87   2
  -1  24  -2 1689.73  240.47   2
   1 -24   2 1559.62  196.40   1
   1  24   340732.85 1043.86   4
  -1  24  -340559.43 1037.97   2
   1  24   339139.64 1119.86   2
   1 -24   343925.61  957.72   1
  -1  24  -342701.71 1003.32   4
  -1 -24  -342997.34 1057.48   1
   1  24   4  206.36  153.09   4
   1  24   4  323.37  178.61   2
   1 -24   4  375.46  156.26   1
  -1  24  -4  219.04  130.21   2
  -1  24  -4  271.21  156.33   4
  -1 -24  -4  124.69  135.12   1
  -1  24  -5  812.73  201.99   4
  -1 -24  -5  256.79  166.21   1
  -1  24  -5  884.77  201.25   2
   1 -24   5 1097.72  210.87   1
   1  24   5  790.79  197.59   4
   1  24   5  625.36  182.38   2
   1  24   6 3320.21  372.69   2
  -1  24  -6 3560.85  344.80   4
  -1 -24  -6 3374.35  338.88   1
   1  24   6 4060.93  353.26   4
  -1  24  -6 3816.57  349.27   2
   1 -24   6 3735.33  332.90   1
   1 -24   7 1687.60  242.76   1
   1  24   7 1459.89  265.66   2
   1  24   7 1587.68  252.74   4
  -1  24  -7 1452.27  242.69   4
  -1  24  -7 1863.88  264.07   2
  -1 -24  -7 1729.68  268.51   1
  -1  24  -8 2325.58  301.46   4
  -1 -24  -8 2484.77  309.31   1
   1  24   8 2171.78  283.56   4
  -1  24  -8 1999.29  298.63   2
   1 -24   8 2183.14  277.97   1
   1  24   8 2192.95  304.90   2
   1 -24   9  726.47  191.93   1
  -1  24  -9  214.03  173.17   4
   1  24   9  620.04  189.49   4
  -1 -24  -9  805.90  214.68   1
   1  24   9  516.37  207.87   2
   1  24  10 3390.25  384.71   2
  -1  24 -10 2998.22  354.98   4
  -1 -24 -10 3823.46  367.39   1
   1  24  1113713.50  744.27   2
   1 -24  1113530.68  671.30   1
  -1  24 -1114192.98  732.41   4
   1 -24  12 -104.08  163.11   1
   1  24  12  229.55  187.50   2
  -1  24 -12  236.50  207.83   4
  -1  24 -13  517.82  217.05   4
   1  24  13  446.02  230.49   2
   1 -24  13 1078.92  258.51   1
   1  24  14  -83.14  155.04   2
   1 -24  14   36.69  183.28   1
  -1  24 -14  236.25  193.86   4
   1  24  15  805.36  253.19   2
  -1  24 -15 1128.47  296.22   4
   1 -24  15  560.58  225.97   1
   1  24  16  702.85  237.42   2
  -1  24 -16 1375.33  322.46   4
   1 -24  16 1132.80  272.62   1
   1 -24  17  211.40  194.80   1
  -1  24 -17  127.84  212.48   4
   1  25 -17  378.91  244.16   4
  -1 -25  16  123.82  192.85   1
  -1  25  16  392.14  216.60   2
   1  25 -16  396.71  253.01   4
  -1 -25  15  210.16  200.27   1
   1  25 -15  393.82  240.26   4
  -1  25  15  837.12  265.93   2
   1  25 -14 5294.72  522.60   4
  -1 -25  14 4645.31  452.19   1
  -1 -25  13 1155.56  246.46   1
   1  25 -13 1037.26  274.48   4
  -1  25  13 1388.85  300.41   2
  -1 -25  12  280.21  186.70   1
   1  25 -12  275.19  226.37   4
  -1  25  12  453.46  227.49   2
   1  25 -11 1477.14  298.72   4
  -1 -25  11 1705.62  278.51   1
  -1  25  11 1542.43  297.42   2
   1  25 -11 1616.34  333.09   2
   1  25 -10 4657.14  475.95   4
  -1 -25  10 4906.54  434.99   1
  -1  25  10 5072.58  460.98   2
   1  25 -10 5322.36  486.44   2
  -1  25   9  555.81  205.76   2
   1  25  -9  331.04  224.42   4
  -1 -25   9  569.33  203.92   1
   1  25  -9  269.11  182.13   3
   1  25  -9  389.28  200.43   2
   1  25  -810749.17  629.58   2
  -1 -25   8 9635.51  564.82   1
   1  25  -8 9772.28  623.12   4
  -1  25   8 9621.81  600.37   2
   1  25  -8 9981.77  556.94   3
   1  25  -712542.11  671.32   2
   1  25  -712332.07  682.31   4
  -1 -25   714207.12  668.55   1
  -1  25   712734.22  669.98   2
  -1  25   6 6148.59  467.36   2
   1  25  -6 6108.48  470.26   2
  -1 -25   6 6041.34  436.64   1
   1  25  -6 6166.31  485.65   4
   1  25  -5  421.29  182.85   2
  -1 -25   5  228.07  166.38   1
   1  25  -5  319.52  190.54   4
  -1  25   5  406.49  185.26   2
  -1 -25   4   88.99  141.28   1
   1  25  -4  325.59  177.32   4
   1  25  -4  -89.14  142.68   2
  -1  25   4  503.34  188.02   2
  -1 -25   3 4541.08  367.24   1
   1  25  -3 4382.12  392.36   2
  -1  25   3 4716.73  390.67   2
   1  25  -3 4157.75  387.14   4
   1 -25  -3 5000.27  282.57   1
  -1  25   3 4514.36  286.47   4
   1  25  -2  257.23  174.19   2
   1 -25  -2  374.05  125.19   1
   1  25  -2  340.66  184.15   4
  -1  25   2  277.53  129.22   4
  -1  25   2  384.90  167.49   2
  -1 -25   2   54.40  135.01   1
  -1 -25   1 1032.73  201.72   1
   1  25  -1 1100.01  227.30   2
  -1  25   1  988.88  212.53   2
   1 -25  -1  882.15  147.40   1
   1  25  -1 1081.34  227.76   4
  -1  25   1 1401.92  186.88   4
  -1  25   016617.21  690.18   2
  -1  25   018726.61  612.71   4
   1 -25   018477.19  572.68   1
   1  25   019958.25  813.21   2
   1  25   018056.49  736.80   4
  -1 -25   018480.55  691.39   1
   1  25   1  820.02  210.42   4
  -1  25  -1  534.28  149.03   4
   1  25   1  756.87  204.04   2
  -1  25  -1  899.32  212.25   2
   1 -25   1  924.76  163.33   1
  -1 -25  -1 1000.12  200.28   1
  -1  25  -2  450.75  155.07   2
   1  25   2  264.55  159.99   4
  -1  25  -2  360.16  157.61   4
   1  25   2  246.15  160.68   2
  -1 -25  -2  653.02  187.41   1
   1 -25   2   56.33  115.82   1
   1  25   314600.99  638.62   4
   1  25   314854.04  710.68   2
   1 -25   316237.06  594.54   1
  -1 -25  -316054.67  654.51   1
  -1  25  -314778.91  603.97   4
  -1  25  -314941.34  644.98   2
  -1  25  -4  632.15  176.60   4
   1  25   4  637.29  206.16   2
   1  25   4  491.88  169.67   4
  -1 -25  -4  671.20  199.70   1
  -1  25  -4 1001.38  214.85   2
   1 -25   4  371.77  147.73   1
  -1  25  -516130.15  679.60   2
   1 -25   517379.07  650.17   1
  -1 -25  -516254.59  696.88   1
   1  25   516162.56  670.28   4
  -1  25  -515955.22  667.94   4
   1  25   514389.51  718.27   2
   1  25   6 6494.71  503.37   2
   1  25   6 6348.46  428.94   4
  -1  25  -6 6734.70  461.40   4
   1 -25   6 6038.42  407.73   1
  -1 -25  -6 6019.28  439.16   1
  -1  25  -6 6029.31  435.14   2
  -1  25  -721404.00  814.47   4
  -1  25  -720336.73  794.82   2
   1  25   719624.93  851.74   2
   1  25   722476.59  785.07   4
  -1 -25  -720636.49  793.73   1
   1 -25   721422.26  764.09   1
  -1 -25  -8 3831.67  370.36   1
   1  25   8 3983.52  345.54   4
  -1  25  -8 4420.72  391.23   4
  -1  25  -8 3834.84  389.08   2
   1  25   8 4177.12  420.30   2
   1 -25   8 3975.37  357.98   1
  -1  25  -9 7492.66  523.37   4
  -1  25  -9 7298.50  524.57   2
   1 -25   9 7427.40  488.33   1
   1  25   9 7945.54  559.44   2
   1 -25  10 1315.58  243.71   1
   1  25  10  981.43  254.48   2
   1  25  11 6022.50  515.41   2
  -1  25 -11 6724.37  523.48   4
   1 -25  11 6673.47  483.20   1
   1 -25  12  571.49  206.32   1
  -1  25 -12  784.79  242.66   4
   1  25  12  924.97  241.73   2
  -1  25 -13 1137.44  262.09   4
   1 -25  13 1685.28  282.40   1
   1  25  13  817.44  235.40   2
   1 -25  14 2996.14  367.25   1
   1  25  14 3484.46  417.76   2
  -1  25 -14 2662.41  378.24   4
  -1  25 -15   25.02  198.24   4
   1  25  15  504.29  239.16   2
   1 -25  15  350.14  200.51   1
   1  25  16 -139.10  196.87   2
   1 -25  16  147.00  193.23   1
  -1  25 -16  503.74  248.63   4
  -1  25 -17 5061.91  526.78   4
   1 -25  17 4454.64  458.78   1
  -1 -26  16  388.80  204.17   1
   1  26 -16  427.79  261.08   4
  -1  26  15   53.91  183.10   2
   1  26 -15  161.76  221.91   4
  -1 -26  15  272.15  204.72   1
  -1 -26  14 1033.52  255.40   1
   1  26 -14  949.99  290.79   4
  -1  26  14 1641.93  325.27   2
   1  26 -13 -191.59  205.57   4
  -1  26  13  -47.70  188.41   2
  -1 -26  13  139.38  167.26   1
   1  26 -12 1351.49  295.44   4
  -1 -26  12 1899.74  307.82   1
  -1  26  12 1599.93  295.83   2
  -1  26  11 2901.09  376.58   2
   1  26 -11 2501.58  367.74   4
  -1 -26  11 2417.37  335.85   1
   1  26 -11 2353.88  365.72   2
  -1 -26  10 6286.50  482.57   1
   1  26 -10 6855.13  547.78   2
   1  26 -10 7686.55  592.36   4
  -1  26  10 6578.22  516.75   2
  -1 -26   9 8072.35  527.78   1
  -1  26   9 8734.11  582.79   2
   1  26  -9 9118.20  618.59   4
   1  26  -9 7537.02  556.96   2
   1  26  -8 2079.46  289.36   3
  -1  26   8 2818.06  346.30   2
   1  26  -8 2184.38  339.38   4
   1  26  -8 2137.97  321.02   2
  -1 -26   8 2409.98  316.14   1
  -1  26   7  658.01  230.11   2
   1  26  -7  413.10  201.62   4
   1  26  -7  912.26  239.32   2
  -1 -26   7  220.66  148.98   1
  -1 -26   6  366.98  174.45   1
   1  26  -6   34.96  162.90   2
  -1  26   6   66.39  143.18   2
   1  26  -6  373.61  233.36   4
   1  26  -5 1837.80  283.88   4
  -1 -26   5 1644.32  252.51   1
  -1  26   5 1251.64  252.99   2
   1  26  -5 1704.46  279.59   2
   1  26  -4 8655.78  547.09   2
  -1 -26   4 8836.55  508.45   1
  -1  26   4 8628.01  531.63   2
   1  26  -311126.88  613.25   2
   1  26  -311672.31  615.13   4
  -1  26   312117.74  623.18   2
  -1 -26   311837.35  581.18   1
   1  26  -2  513.17  189.12   4
   1 -26  -2  575.49  139.02   1
  -1  26   2  337.35  173.49   2
   1  26  -2  415.97  171.61   2
  -1 -26   2  428.26  157.05   1
   1  26  -1  281.89  149.74   2
   1 -26  -1  357.00  123.82   1
  -1  26   1  157.83  131.92   2
  -1  26   1  326.55  137.13   4
  -1 -26   1  186.04  143.66   1
   1  26  -1  350.39  173.02   4
  -1 -26   0 1445.16  220.71   1
  -1  26   0 1186.18  216.33   2
   1  26   0 1276.43  242.84   2
  -1  26   0 1755.66  215.03   4
   1 -26   0 1593.98  194.82   1
  -1  26  -1 3929.58  305.52   4
  -1  26  -1 3040.82  311.42   2
   1  26   1 3922.29  365.87   4
   1 -26   1 3727.53  285.32   1
  -1 -26  -1 4003.06  341.02   1
   1  26   1 3663.75  366.43   2
  -1  26  -2 6661.57  448.57   2
   1  26   2 6816.50  488.91   2
  -1  26  -2 6854.72  412.33   4
  -1 -26  -2 7674.83  453.30   1
   1  26   2 7348.52  476.32   4
   1 -26   2 6812.76  389.90   1
  -1 -26  -3 2740.62  303.10   1
  -1  26  -3 2997.23  313.91   2
  -1  26  -3 3004.90  295.96   4
   1 -26   3 2705.43  268.72   1
   1  26   3 3027.75  340.68   2
   1  26   3 2713.50  313.09   4
  -1  26  -422568.33  774.24   4
   1  26   421767.61  786.64   4
  -1  26  -420251.82  766.24   2
   1 -26   423072.75  733.74   1
   1  26   423299.35  896.97   2
  -1 -26  -422576.22  782.05   1
   1  26   5  863.57  227.83   2
  -1  26  -5 1047.73  216.23   2
  -1  26  -5  717.63  197.04   4
   1  26   5  837.48  215.15   4
  -1 -26  -5 1422.47  243.15   1
   1 -26   5  703.04  188.06   1
  -1  26  -6 3921.92  357.30   4
  -1  26  -6 4261.85  383.67   2
  -1 -26  -6 3997.73  372.79   1
   1  26   6 3986.93  403.20   2
   1  26   6 4121.00  366.17   4
   1 -26   6 4469.80  359.95   1
   1  26   7   98.20  173.15   2
  -1  26  -7  310.76  199.49   2
  -1  26  -7  577.78  209.38   4
  -1 -26  -7    5.64  174.32   1
   1 -26   7  214.18  160.70   1
   1 -26   8  460.62  171.29   1
  -1  26  -8  266.02  179.00   2
   1  26   8  -94.60  174.53   2
  -1  26  -8  166.97  170.46   4
   1  26   9  328.34  176.60   2
   1 -26   9  218.50  162.79   1
  -1  26  -9  496.99  196.24   4
   1 -26  10 3118.43  334.20   1
  -1  26 -10 3192.81  378.43   4
   1  26  10 3663.96  409.06   2
   1  26  11 -113.69  184.17   2
   1 -26  11  146.64  163.22   1
  -1  26 -11   57.04  156.31   4
   1  26  12 2153.66  351.28   2
  -1  26 -12 2437.25  358.11   4
   1 -26  12 2583.50  324.65   1
   1  26  13 3890.13  441.29   2
   1 -26  13 5042.91  451.89   1
  -1  26 -13 5056.19  473.46   4
   1 -26  14 4249.27  431.29   1
  -1  26 -14 4935.58  492.53   4
   1  26  15  101.68  209.44   2
   1 -26  15  -19.10  177.37   1
  -1  26 -15  537.87  251.46   4
  -1  26 -16  659.05  250.35   4
   1 -26  16 1045.14  268.45   1
  -1  27  15  576.20  255.46   2
  -1 -27  15  446.92  234.48   1
   1  27 -15  440.70  252.23   4
  -1  27  14  504.09  222.21   2
  -1 -27  14  -75.96  170.37   1
   1  27 -14  743.48  284.02   4
  -1  27  13 1019.41  268.05   2
  -1 -27  13 1063.35  251.91   1
   1  27 -13 1123.89  293.71   4
   1  27 -12 2040.01  349.08   4
  -1 -27  12 1458.11  268.66   1
  -1  27  12 1720.11  315.80   2
   1  27 -11 2155.95  352.34   4
  -1  27  11 2487.46  350.32   2
   1  27 -11 2573.30  394.58   2
  -1 -27  11 2557.55  337.64   1
  -1  27  10 2419.29  334.20   2
  -1 -27  10 1697.30  279.78   1
   1  27 -10 2692.39  383.72   2
   1  27 -10 1875.45  350.04   4
   1  27  -9 1859.54  319.41   2
  -1  27   9 1999.11  318.92   2
   1  27  -9 1776.78  324.74   4
  -1 -27   9 2297.57  312.24   1
  -1  27   8 5664.73  487.77   2
  -1 -27   8 5871.88  454.15   1
   1  27  -8 5233.73  470.30   4
   1  27  -8 6647.06  516.42   2
   1  27  -716505.63  772.70   2
   1  27  -717159.98  798.73   4
  -1  27   717057.68  792.14   2
  -1 -27   715511.95  697.64   1
   1  27  -614108.75  724.63   4
   1  27  -612806.04  673.52   2
  -1  27   612500.79  674.29   2
  -1 -27   613244.66  632.55   1
  -1 -27   5 5452.21  406.91   1
   1  27  -5 5802.33  463.24   2
  -1  27   5 4992.44  437.25   2
   1  27  -5 5283.06  442.63   4
  -1  27   4 1127.90  233.92   2
   1  27  -4 1750.59  282.89   4
  -1 -27   4 1377.84  236.29   1
   1  27  -4 1181.71  249.34   2
   1  27  -3 4739.64  420.92   2
   1  27  -3 4223.67  392.91   4
  -1 -27   3 5063.83  384.08   1
  -1  27   3 4486.16  391.95   2
  -1 -27   2  281.74  143.88   1
   1  27  -2  667.86  209.68   4
   1  27  -2  169.80  145.60   2
  -1  27   2  335.04  159.95   2
  -1 -27   1 4309.17  351.37   1
  -1  27   1 4059.00  371.74   2
   1  27  -1 4702.39  391.73   4
   1  27  -1 4909.27  434.27   2
   1  27   0  159.10  160.93   2
   1  27   0  425.93  194.48   4
   1 -27   0  375.44  140.43   1
  -1  27   0  166.74  124.16   4
  -1 -27   0  140.91  123.66   1
  -1  27   0  451.80  185.13   2
   1  27   1  204.04  151.51   2
  -1  27  -1  -95.01  127.96   2
  -1  27  -1   73.47  124.13   4
  -1 -27  -1  214.18  155.64   1
   1  27   1   54.22  140.79   4
   1 -27   1  139.37  120.91   1
  -1 -27  -2 5435.55  398.82   1
   1  27   2 5466.11  446.68   2
  -1  27  -2 5310.21  416.86   2
   1 -27   2 5184.67  347.21   1
   1  27   2 5221.37  414.46   4
  -1  27  -2 5726.53  384.68   4
   1  27   3  713.22  196.91   2
  -1  27  -3 1136.76  209.20   4
  -1  27  -3 1046.28  216.43   2
   1 -27   3 1257.11  202.37   1
  -1 -27  -3 1564.22  249.30   1
   1  27   3 1174.48  231.88   4
  -1  27  -410861.07  546.06   4
   1 -27   4 9222.08  479.48   1
   1  27   4 9352.66  595.11   2
  -1 -27  -411139.12  557.43   1
   1  27   410925.77  569.29   4
  -1  27  -4 9481.08  539.03   2
   1  27   5 6025.45  433.46   4
   1  27   5 5330.90  458.29   2
   1 -27   5 6276.70  409.53   1
  -1 -27  -5 5071.20  395.71   1
  -1  27  -5 5801.33  424.03   4
  -1  27  -5 6526.28  458.60   2
  -1  27  -612169.20  609.63   4
   1  27   611454.15  664.67   2
  -1  27  -612717.95  637.06   2
   1 -27   612364.24  581.29   1
  -1  27  -7 3980.73  384.36   2
   1 -27   7 4216.02  362.02   1
   1  27   7 3881.07  408.03   2
  -1  27  -7 4303.15  401.03   4
   1  27   8 1379.52  281.35   2
   1 -27   8 1649.41  253.16   1
   1  27   9  459.51  205.63   2
   1 -27   9  409.55  189.86   1
  -1  27  -9  376.98  188.52   4
  -1  27 -10 5089.18  452.01   4
   1 -27  10 6308.96  474.58   1
   1  27  10 6824.11  546.79   2
   1 -27  11 2840.19  331.17   1
   1  27  11 1898.11  310.80   2
  -1  27 -11 2608.41  347.89   4
   1  27  12 2726.70  379.97   2
   1 -27  12 2603.00  331.10   1
  -1  27 -13  197.51  196.96   4
   1 -27  13  336.19  190.13   1
   1  27  13  327.98  202.86   2
  -1  27 -14  473.34  233.04   4
   1  27  14  110.23  182.61   2
   1 -27  14  218.59  182.02   1
   1 -27  15  457.56  243.82   1
  -1  27 -15  163.38  211.98   4
   1 -27  16  940.64  263.40   1
  -1  27 -16 1479.53  355.76   4
  -1 -28  15  763.12  252.03   1
   1  28 -15  426.75  261.76   4
   1  28 -14  747.52  276.18   4
  -1  28  14 1200.44  287.00   2
  -1 -28  14  786.89  244.95   1
   1  28 -13 1114.86  291.37   4
  -1 -28  13 1030.07  242.99   1
  -1  28  13 1538.83  328.34   2
  -1  28  12  -29.56  176.36   2
   1  28 -12  280.56  222.33   4
  -1 -28  12  453.82  212.41   1
   1  28 -11  244.74  212.02   4
  -1  28  11  232.24  180.46   2
   1  28 -11  312.22  232.42   2
  -1 -28  11  654.30  228.41   1
  -1  28  10 2436.74  355.51   2
   1  28 -10 1308.48  293.11   2
  -1 -28  10 1976.44  309.44   1
   1  28 -10 1412.62  297.65   4
   1  28  -9 3340.23  397.22   2
   1  28  -9 3473.88  411.47   4
  -1  28   9 3937.24  417.84   2
  -1 -28   9 3240.62  368.82   1
  -1  28   8 4459.10  432.36   2
   1  28  -8 4562.82  450.02   4
   1  28  -8 4437.95  434.26   2
  -1 -28   8 4574.28  407.59   1
  -1 -28   7  511.86  203.50   1
  -1  28   7   49.53  166.58   2
   1  28  -7  208.48  188.98   4
   1  28  -7  363.39  207.00   2
  -1  28   6 8339.19  565.37   2
   1  28  -6 9962.36  614.24   4
  -1 -28   610803.45  580.04   1
   1  28  -610092.09  604.57   2
  -1 -28   5 4465.43  388.76   1
  -1  28   5 4120.14  404.98   2
   1  28  -5 5243.65  454.64   2
   1  28  -5 5073.13  445.12   4
  -1  28   4  347.79  185.25   2
   1  28  -4 -115.64  144.91   2
   1  28  -4  591.41  226.38   4
  -1 -28   4  288.04  168.85   1
   1  28  -313563.94  669.16   4
   1  28  -313634.70  690.14   2
  -1  28   312425.57  644.41   2
  -1 -28   314788.27  641.60   1
   1  28  -2 1851.95  281.17   2
   1  28  -2 2168.19  301.89   4
  -1 -28   2 2481.56  293.31   1
  -1  28   2 2350.09  298.19   2
  -1 -28   1 9938.59  522.69   1
   1  28  -110521.02  612.40   2
   1  28  -1 9935.98  564.54   4
  -1  28   1 8832.61  541.88   2
   1  28   0  778.66  225.40   2
  -1  28   0  417.38  187.66   2
   1  28   0  896.07  214.86   4
  -1 -28   0  447.97  164.35   1
  -1 -28  -1 1386.13  223.62   1
   1  28   1 1500.92  263.18   4
   1  28   1 1738.87  291.47   2
   1 -28   1 1917.96  241.14   1
  -1  28  -1 1996.20  273.28   2
   1  28   2 7274.23  479.82   4
  -1 -28  -2 7325.96  454.03   1
   1  28   2 6372.65  492.55   2
  -1  28  -2 6458.02  456.93   2
  -1  28  -2 6310.14  408.53   4
   1 -28   2 7771.00  416.57   1
   1  28   3  590.20  210.71   4
  -1 -28  -3  380.38  161.20   1
  -1  28  -3  470.51  171.67   4
  -1  28  -3  379.79  182.11   2
   1  28   3  194.72  163.38   2
   1 -28   3  211.04  127.56   1
   1  28   4 1040.45  240.43   2
  -1  28  -4  917.71  208.52   2
  -1  28  -4  937.73  216.76   4
   1 -28   4  929.00  190.40   1
  -1 -28  -4 1156.69  229.84   1
   1  28   5  683.00  232.79   2
  -1  28  -5  434.13  170.86   4
  -1  28  -5  718.01  195.15   2
   1 -28   5  978.46  200.76   1
  -1  28  -6 1192.50  245.45   4
   1  28   6 1037.63  243.34   2
   1 -28   6  925.49  202.76   1
  -1  28  -6 1695.50  272.26   2
   1 -28   7  276.29  154.79   1
   1  28   7  245.55  164.80   2
  -1  28  -7  572.24  213.47   4
  -1  28  -8 1544.96  270.58   4
   1 -28   8 1368.08  240.56   1
   1  28   8 1671.83  315.58   2
  -1  28  -9 8423.88  560.01   4
   1  28   9 7206.35  556.39   2
   1 -28   9 7642.19  499.34   1
  -1  28 -10  385.80  200.63   4
   1 -28  10  316.96  170.15   1
   1  28  10  344.21  191.17   2
  -1  28 -11  387.81  218.02   4
   1  28  11  101.61  195.68   2
   1 -28  11  252.92  180.44   1
   1  28  12  967.99  260.71   2
   1 -28  12  876.89  239.93   1
  -1  28 -12  714.03  233.44   4
   1  28  13  379.25  221.65   2
  -1  28 -13  454.11  223.95   4
   1 -28  13  878.60  245.14   1
  -1  28 -14  214.27  233.88   4
   1 -28  14  415.53  226.07   1
  -1  28 -15 2819.41  415.33   4
   1 -28  15 2195.37  345.51   1
  -1 -29  14  763.46  247.99   1
   1  29 -14  482.33  253.68   4
  -1  29  13 1662.93  311.23   2
  -1 -29  13 1773.87  299.32   1
   1  29 -13 1316.68  300.85   4
  -1 -29  12  294.71  194.28   1
  -1  29  12  372.96  224.90   2
   1  29 -12  500.13  251.47   4
  -1  29  11  630.46  238.58   2
   1  29 -11  523.72  249.47   4
  -1 -29  11  731.63  212.71   1
   1  29 -10 4410.38  463.70   4
   1  29 -10 3678.12  429.04   2
  -1 -29  10 4176.37  410.64   1
  -1  29  10 3781.61  425.63   2
  -1  29   9 5902.64  510.46   2
   1  29  -9 6528.99  545.22   4
   1  29  -9 5467.89  490.06   2
  -1 -29   9 5924.73  463.65   1
   1  29  -8  236.14  210.65   4
   1  29  -8  406.46  226.91   2
  -1  29   8  124.60  191.80   2
  -1 -29   8  277.01  181.11   1
  -1 -29   7 2479.57  304.23   1
   1  29  -7 2956.71  387.28   4
   1  29  -7 2937.30  362.25   2
  -1  29   7 3363.69  382.72   2
   1  29  -6  892.27  253.75   4
  -1 -29   6  897.17  222.92   1
   1  29  -6 1016.93  257.09   2
  -1  29   6  688.90  219.16   2
  -1 -29   518700.40  751.63   1
   1  29  -519386.23  830.91   4
  -1  29   519119.33  830.72   2
   1  29  -519016.63  822.26   2
  -1  29   4 3270.08  355.53   2
  -1 -29   4 3595.76  344.05   1
   1  29  -4 2689.57  347.45   2
   1  29  -4 3647.18  377.86   4
   1  29  -3   57.13  178.46   4
  -1 -29   3  397.44  167.59   1
   1  29  -3   23.03  144.36   2
  -1  29   3  233.60  162.62   2
  -1  29   2  526.78  189.47   2
  -1 -29   2  420.45  164.31   1
   1  29  -2   82.29  160.17   2
   1  29  -2   39.93  148.48   4
   1  29  -1 2585.15  336.82   2
   1  29  -1 3112.24  351.26   4
  -1 -29   1 3083.35  319.15   1
  -1  29   1 2449.61  307.00   2
   1  29   0 4799.89  436.73   2
   1  29   0 6055.20  445.62   4
  -1 -29   0 6079.19  414.80   1
  -1  29   0 4647.19  407.96   2
   1  29   1 1185.75  260.38   4
   1  29   1 1724.07  278.57   2
  -1 -29  -1 1250.96  224.72   1
  -1  29  -2  731.16  209.80   2
  -1 -29  -2  997.68  214.39   1
   1  29   2 1169.97  265.21   2
   1  29   3 2616.44  341.62   2
   1 -29   3 2971.19  288.29   1
  -1  29  -3 3565.90  352.55   2
  -1  29  -4  596.23  193.70   4
   1  29   4  649.28  222.80   2
   1 -29   4  386.93  164.49   1
  -1  29  -4  590.71  198.00   2
   1 -29   5 3496.76  321.99   1
  -1  29  -5 2689.70  319.48   2
   1  29   5 3545.21  391.68   2
  -1  29  -5 2978.37  318.56   4
   1 -29   6  960.50  200.38   1
  -1  29  -6  953.80  225.95   4
   1  29   6  640.12  210.09   2
   1  29   7  424.95  188.48   2
   1 -29   7   37.33  130.55   1
  -1  29  -7  323.87  180.72   4
   1  29   8  219.16  181.35   2
   1 -29   8  182.16  149.44   1
  -1  29  -8  639.33  219.48   4
  -1  29  -9 1340.47  269.84   4
   1 -29   9 1393.83  254.93   1
   1  29   9 1183.94  273.28   2
   1 -29  10  700.77  209.16   1
  -1  29 -10 1017.16  262.88   4
   1  29  10 1455.85  292.13   2
   1 -29  11 1985.85  300.44   1
  -1  29 -11 2476.31  346.73   4
   1  29  11 1678.46  325.41   2
  -1  29 -12   -0.50  184.65   4
   1  29  12   14.30  175.93   2
   1 -29  12  147.53  192.92   1
  -1  29 -13 4809.63  480.87   4
   1 -29  13 4831.24  447.26   1
   1 -29  14 3289.73  392.20   1
  -1  29 -14 4360.75  474.77   4
   1  30 -13  270.97  234.66   4
  -1 -30  13 -104.17  186.48   1
  -1 -30  12  240.14  190.41   1
  -1  30  12   73.16  201.21   2
   1  30 -12  212.19  208.67   4
   1  30 -11 1439.16  309.78   4
  -1 -30  11 1748.91  294.90   1
  -1  30  11 1550.55  299.96   2
  -1  30  10  554.87  229.61   2
   1  30 -10  -73.68  192.62   4
  -1 -30  10  174.96  176.89   1
  -1  30   9  722.71  234.73   2
   1  30  -9  222.76  190.05   2
   1  30  -9  155.02  223.96   4
  -1 -30   9  651.90  225.87   1
  -1  30   8 1751.81  309.99   2
  -1 -30   8 1408.99  260.18   1
   1  30  -8 1465.61  295.68   2
   1  30  -8 1306.48  302.74   4
  -1  30   7  556.85  212.50   2
  -1 -30   7  807.69  221.80   1
   1  30  -7  643.93  255.13   4
   1  30  -7  342.53  188.02   2
   1  30  -6 1163.45  264.47   2
  -1  30   6 1953.07  304.68   2
  -1 -30   6 1504.25  258.85   1
   1  30  -6 1322.03  264.16   4
  -1 -30   5 7471.09  486.13   1
   1  30  -5 6267.10  491.83   2
   1  30  -5 7280.49  532.40   4
  -1  30   5 5695.52  472.89   2
   1  30  -4  377.69  214.06   4
  -1 -30   4  506.53  189.96   1
  -1  30   4  152.13  155.09   2
   1  30  -4 -101.35  165.47   2
   1  30  -312416.68  652.36   4
  -1  30   312897.52  671.60   2
   1  30  -311721.91  659.23   2
  -1 -30   312819.97  608.48   1
   1  30  -2 2609.21  332.30   4
  -1 -30   2 2126.41  264.42   1
   1  30  -2 2195.98  316.50   2
  -1  30   2 2671.39  330.95   2
   1  30  -1 3995.74  373.39   4
  -1 -30   1 3208.35  334.71   1
   1  30  -1 3456.31  391.34   2
  -1  30   1 3551.29  371.20   2
  -1  30   0  166.94  168.74   2
  -1 -30   0  483.16  181.73   1
   1  30   0  151.66  185.97   4
   1  30   0  496.53  207.94   2
   1  30   1 1135.59  255.42   2
  -1  30  -1 1240.09  254.30   2
  -1  30  -2 1027.41  222.79   2
   1  30   2 1366.67  269.68   2
   1  30   3 4363.95  422.05   2
  -1  30  -3 3404.45  355.22   2
  -1  30  -4  700.99  202.84   2
   1  30   4  654.62  222.33   2
   1  30   5  954.87  241.32   2
   1 -30   5  878.56  189.95   1
  -1  30  -6 4112.88  389.46   4
   1 -30   6 4333.75  363.69   1
   1  30   6 4200.08  428.73   2
   1 -30   7  481.84  173.65   1
  -1  30  -7  402.45  199.41   4
   1  30   7  776.87  239.87   2
   1  30   8 2001.97  321.04   2
  -1  30  -8 2290.83  319.36   4
   1 -30   8 2452.09  306.30   1
   1  30   9  468.82  215.35   2
   1 -30   9  612.40  197.37   1
  -1  30  -9  354.15  201.14   4
   1  30  10  876.62  270.50   2
   1 -30  10  328.55  179.11   1
  -1  30 -10  739.36  252.61   4
  -1  30 -11 1699.16  309.75   4
   1  30  11 2256.72  366.27   2
   1 -30  11 1976.67  300.15   1
  -1  30 -12 1308.57  289.46   4
   1 -30  12 1370.02  288.42   1
  -1  30 -13 1070.02  282.37   4
   1 -30  13 1619.19  296.62   1
  -1  30 -14 -168.92  235.31   4
   1 -30  14  415.50  232.63   1
  -1 -31  13  326.65  231.65   1
   1  31 -13   40.22  208.79   4
  -1 -31  12   58.96  183.19   1
   1  31 -12  614.18  272.76   4
   1  31 -11 1405.73  311.83   4
  -1  31  11 2045.78  349.90   2
  -1 -31  11 1622.13  299.24   1
  -1 -31  10  -97.07  169.80   1
  -1  31  10  167.77  192.61   2
   1  31 -10   31.98  206.40   4
  -1  31   9   64.39  166.87   2
   1  31  -9  102.30  199.96   4
  -1 -31   9 -183.28  204.10   1
  -1 -31   8 1288.31  262.51   1
   1  31  -8  409.99  217.36   4
   1  31  -8  705.55  249.23   2
  -1  31   8  577.94  231.86   2
   1  31  -7 6862.57  536.38   4
  -1 -31   7 6427.65  477.81   1
   1  31  -7 6510.52  519.71   2
  -1  31   7 5668.12  497.53   2
   1  31  -6 2038.47  329.20   4
  -1 -31   6 2258.75  301.34   1
   1  31  -6 2131.84  328.35   2
  -1  31   6 1946.98  311.69   2
   1  31  -5 1940.25  308.73   2
   1  31  -5 2246.20  335.25   4
  -1  31   5 1264.81  255.00   2
  -1 -31   5 1845.69  274.74   1
  -1 -31   4  809.33  217.64   1
  -1  31   4  792.66  239.91   2
   1  31  -4  586.48  237.64   4
   1  31  -4  315.24  199.96   2
  -1 -31   3  582.25  194.17   1
   1  31  -3   50.55  155.05   2
   1  31  -3  459.33  214.43   4
  -1  31   3  249.30  173.05   2
   1  31  -2 2200.67  315.85   4
  -1 -31   2 2322.50  288.40   1
  -1  31   2 1468.12  272.32   2
   1  31  -2 1384.82  268.18   2
   1  31  -1 6532.72  509.57   2
  -1  31   1 5661.50  464.70   2
   1  31   0 5913.22  489.48   2
  -1  31   0 5674.68  458.82   2
  -1  31  -115057.76  714.03   2
   1  31   116147.39  789.41   2
   1  31   2  -18.11  185.39   2
  -1  31  -2  130.25  145.19   2
   1  31   3 1393.06  272.13   2
  -1  31  -3 1341.88  257.62   2
   1  31   4  502.62  219.01   2
   1  31   5 4569.01  435.68   2
   1  31   6  461.59  216.82   2
   1  31   7  234.01  173.42   2
   1  31   8 2856.31  384.38   2
   1 -31   8 3144.94  335.82   1
   1 -31   9 2548.80  321.95   1
  -1  31  -9 2813.98  364.38   4
   1  31   9 3164.52  401.29   2
  -1  31 -10 2483.41  359.67   4
   1 -31  10 2649.94  336.08   1
   1  31  10 2617.55  378.00   2
   1 -31  11 2879.11  358.57   1
  -1  31 -11 2855.67  380.59   4
   1 -31  12 1924.83  315.79   1
  -1  31 -12  933.52  286.16   4
   1 -31  13 2753.28  359.06   1
  -1  31 -13 2155.25  368.81   4
  -1 -32  12 1508.55  299.14   1
   1  32 -12 1290.12  318.33   4
  -1 -32  11  282.19  202.65   1
   1  32 -11  101.20  212.90   4
  -1  32  10  343.22  235.32   2
   1  32 -10   11.11  202.77   4
  -1  32   9  439.45  238.44   2
   1  32  -9  385.82  236.73   4
  -1 -32   9  469.32  228.26   1
   1  32  -8  101.36  211.50   4
  -1 -32   8   52.62  158.82   1
  -1  32   8   33.02  183.51   2
  -1 -32   7 1068.11  239.77   1
   1  32  -7 1492.39  314.11   4
  -1  32   7  676.93  233.87   2
   1  32  -7 1078.45  266.99   2
   1  32  -6  505.06  220.81   4
  -1  32   6  531.51  217.47   2
   1  32  -6 1077.89  267.37   2
  -1 -32   6 1449.11  273.07   1
   1  32  -5 3215.96  383.76   2
   1  32  -5 2839.75  365.91   4
  -1 -32   5 2497.10  314.47   1
  -1  32   5 2363.86  330.70   2
   1  32  -414958.40  749.68   2
  -1 -32   414884.34  673.73   1
  -1  32   413855.72  721.03   2
   1  32  -3   18.46  166.82   2
  -1  32   3  405.32  226.20   2
  -1  32   2 2957.57  367.34   2
   1  32  -2 2363.49  329.59   2
   1  32  -1 3162.98  373.46   2
  -1  32   1 3765.36  396.06   2
  -1  32   0  -64.67  154.91   2
   1  32   0  313.83  198.39   2
  -1  32  -1  614.30  213.13   2
   1  32   1  995.41  247.68   2
   1  32   2  250.06  206.15   2
  -1  32  -2  217.86  180.59   2
   1  32   3  164.78  186.76   2
   1  32   4 4937.35  463.78   2
   1  32   5  236.92  186.60   2
   1  32   6  599.32  224.91   2
   1  32   7  596.21  223.60   2
   1  32   8  511.47  242.39   2
   1  32   9   66.61  177.58   2
  -1 -33  11 1745.21  307.03   1
   1  33 -11 1760.56  357.64   4
  -1 -33  10  120.31  182.88   1
   1  33 -10  101.93  209.94   4
  -1  33   9 1524.37  319.94   2
   1  33  -9 1971.13  337.61   4
  -1 -33   8  285.99  182.75   1
   1  33  -8  123.56  200.96   4
  -1  33   8  160.07  181.61   2
  -1  33   7  561.11  230.02   2
  -1 -33   7  386.79  198.92   1
   1  33  -7   91.71  211.34   4
   1  33  -6 1486.87  295.47   2
  -1  33   6 2417.69  349.59   2
  -1  33   5 3266.19  388.61   2
   1  33  -5 2824.09  369.14   2
  -1  33   4  386.97  194.80   2
   1  33  -4  575.05  219.81   2
   1  33  -3  -87.91  164.06   2
  -1  33   3  313.32  193.87   2
  -1  33   2 6763.53  526.30   2
   1  33  -2 5491.78  481.48   2
   1  33  -1 3464.63  388.33   2
  -1  33   1 2974.36  360.22   2
   1  33   0 4681.38  444.59   2
  -1  33   0 3952.61  397.40   2
   1  33   1  685.51  230.95   2
  -1  33  -1  474.19  224.66   2
   1  33   2 2045.36  319.65   2
   1  33   3 1088.75  268.58   2
   1  33   4  564.18  224.57   2
   1  33   5  661.07  243.42   2
   1  33   6  243.04  201.63   2
   1  33   7 4091.99  464.50   2
   1  33   8  256.24  206.51   2
  -1  34   8 1120.36  291.17   2
[truncated: 1,586,955 more chars]
