# Supplementary material for: Synthesis and structure of an aryl­tellurenium(II) cation; [4-tert-butyl-2,6-bis­(1-pentyl-1H-benz­imidazol-2-yl-κN 3)phenyl-κC 1]tellurium(II) (1,4-dioxane)tri­iodido­mercurate(II)
Source: Acta Crystallogr E Crystallogr Commun. 2018 Feb 23;74(Pt 3):390–3. doi: 10.1107/S2056989018002645 (PMC5947810; doi:10.1107/S2056989018002645)
Supplement: Supplementary file 2 [file e-74-00390-Isup2.hkl]

data_I                                                                          
_shelx_title ' shelxt_a.res in P2(1)/c'                                         
_shelx_refln_list_code          4                                               
_shelx_F_calc_maximum      539.09                                               
_exptl_crystal_F_000      2448.00                                               
_reflns_d_resolution_high  0.6864                                               
                                                                                
loop_                                                                           
 _space_group_symop_operation_xyz                                               
 'x, y, z'                                                                      
 '-x, y+1/2, -z+1/2'                                                            
 '-x, -y, -z'                                                                   
 'x, -y-1/2, z-1/2'                                                             
                                                                                
_cell_length_a     9.6074                                                       
_cell_length_b    25.4943                                                       
_cell_length_c    17.4326                                                       
_cell_angle_alpha  90.000                                                       
_cell_angle_beta   95.152                                                       
_cell_angle_gamma  90.000                                                       
                                                                                
_shelx_F_squared_multiplier     1.000                                           
                                                                                
loop_                                                                           
 _refln_index_h                                                                 
 _refln_index_k                                                                 
 _refln_index_l                                                                 
 _refln_F_squared_calc                                                          
 _refln_F_squared_meas                                                          
 _refln_F_squared_sigma                                                         
 _refln_observed_status                                                         
   1   0   0        745.52        864.20       703.24 o                         
   2   0   0      68984.88      64533.04       372.43 o                         
   3   0   0      31416.31      23411.36      5535.64 o                         
   5   0   0       5628.43       5895.03       189.27 o                         
   6   0   0      54564.35      52701.29       767.72 o                         
   7   0   0      39990.74      39347.15       513.02 o                         
   8   0   0      74734.28      70741.78       988.51 o                         
   9   0   0       2557.98       2484.03       173.89 o                         
  10   0   0      25910.37      25464.41       692.21 o                         
  11   0   0      12305.44      11582.31       376.35 o                         
  12   0   0      13877.97      12883.64       393.40 o                         
  13   0   0        264.57        416.20       162.83 o                         
   2   1   0       3841.41       3020.48       524.88 o                         
   3   1   0      18132.21      15017.35      1647.48 o                         
   4   1   0      10711.10      11837.02       119.68 o                         
   5   1   0     175826.17     179358.20       995.56 o                         
   6   1   0        635.33        552.00        46.61 o                         
   7   1   0       6740.04       6848.84       155.56 o                         
   8   1   0         50.16        308.88        59.66 o                         
   9   1   0      20461.75      20230.41       318.07 o                         
  10   1   0       1249.29       1324.59       100.76 o                         
  11   1   0       4988.13       4833.21       177.07 o                         
  12   1   0        353.15        530.09        85.55 o                         
  13   1   0        734.04        738.77       166.27 o                         
   1   2   0       1309.02        804.13       452.94 o                         
   3   2   0        279.36        238.09        27.75 o                         
   4   2   0       8066.69       7551.75       681.61 o                         
   5   2   0      44243.39      45990.21       371.95 o                         
   6   2   0      11561.63      11109.97       183.58 o                         
   7   2   0        317.93        367.44        57.05 o                         
   8   2   0       3735.39       3610.19       123.65 o                         
   9   2   0      30786.49      30438.93       373.31 o                         
  10   2   0         80.75        160.87        65.06 o                         
  11   2   0        758.49        698.85        92.36 o                         
  12   2   0        643.42        607.54        88.78 o                         
  13   2   0       7035.08       6723.02       237.64 o                         
   1   3   0       5570.94       2079.63       844.67 o                         
   2   3   0        316.29        258.68        15.55 o                         
   3   3   0      86931.36      83695.03       460.25 o                         
   4   3   0      29360.75      29271.65       268.53 o                         
   5   3   0        230.73        347.18        35.31 o                         
   6   3   0       1756.13       2031.30        91.05 o                         
   7   3   0      31270.87      30041.94       317.71 o                         
   8   3   0       8232.55       8527.10       218.43 o                         
   9   3   0        549.93        611.98        90.12 o                         
  10   3   0       2302.39       2303.94       111.10 o                         
  11   3   0        811.69        788.50       100.57 o                         
  12   3   0          7.70        182.42        73.54 o                         
  13   3   0        222.56        541.26       153.11 o                         
   0   4   0         38.34         -0.08        10.58 o                         
   1   4   0       1992.09       1631.55       213.06 o                         
   2   4   0      11213.94      10121.44        78.53 o                         
   3   4   0        927.68        820.02        30.45 o                         
   4   4   0        952.58        902.80        51.21 o                         
   5   4   0       2290.38       2346.18        73.74 o                         
   6   4   0       2795.53       2981.61       107.88 o                         
   7   4   0      12459.43      12413.89       204.64 o                         
   8   4   0        409.83        390.79        64.16 o                         
   9   4   0       1239.28       1170.74       114.62 o                         
  10   4   0       3046.44       3041.59       130.31 o                         
  11   4   0       5423.55       5277.70       178.28 o                         
  12   4   0         16.77        205.86        88.89 o                         
  13   4   0        481.01        637.76       142.18 o                         
   1   5   0      31199.95      33203.86       266.54 o                         
   2   5   0      88916.78      93533.50       554.99 o                         
   3   5   0      23596.91      24536.94       572.75 o                         
   4   5   0       3996.55       4349.09        88.35 o                         
   5   5   0      19172.87      18871.00       195.32 o                         
   6   5   0      25508.19      25200.05       292.73 o                         
   7   5   0       5543.58       5439.13       143.77 o                         
   8   5   0        975.36       1046.66        80.06 o                         
   9   5   0        216.66        272.57        62.56 o                         
  10   5   0        767.13        808.23        76.75 o                         
  11   5   0         55.97        113.48        58.83 o                         
  12   5   0       3291.08       3651.46       178.75 o                         
  13   5   0        863.49        941.16       161.91 o                         
   0   6   0        842.64       1170.26        55.90 o                         
   1   6   0      15812.44      15065.10       104.00 o                         
   2   6   0     106411.47     118748.53       549.77 o                         
   3   6   0      14787.58      16057.68       167.09 o                         
   4   6   0      28321.68      29606.68       349.91 o                         
   5   6   0      11964.89      11897.34       153.16 o                         
   6   6   0      11364.18      11828.38       217.82 o                         
   7   6   0      12183.58      12003.44       196.58 o                         
   8   6   0      41669.26      41728.32       414.35 o                         
   9   6   0         55.37        109.48        56.02 o                         
  10   6   0       4550.18       4035.29       139.40 o                         
  11   6   0       1466.78       1470.94        95.99 o                         
  12   6   0       5100.65       4750.31       224.21 o                         
  13   6   0        319.03        529.38       132.78 o                         
   1   7   0      21055.64      21126.25       190.87 o                         
   2   7   0       5146.03       4642.29        67.59 o                         
   3   7   0     137009.75     149107.97       753.65 o                         
   4   7   0       4224.99       4058.42        77.13 o                         
   5   7   0      20048.70      21204.29       219.15 o                         
   6   7   0      11793.11      11657.45       166.09 o                         
   7   7   0      27167.09      27195.54       320.22 o                         
   8   7   0         18.33        180.34        55.58 o                         
   9   7   0      11840.24      11525.04       229.71 o                         
  10   7   0       1358.90       1489.73       100.41 o                         
  11   7   0       3001.59       2696.60       139.10 o                         
  12   7   0        747.48       1007.11       134.08 o                         
  13   7   0       4295.21       3774.08       266.03 o                         
   0   8   0      52948.28      53721.97       673.84 o                         
   1   8   0     121017.87     127359.16       823.84 o                         
   2   8   0      31894.47      30815.05       228.67 o                         
   3   8   0      28151.86      27946.59       239.04 o                         
   4   8   0      23734.53      22379.08       172.97 o                         
   5   8   0      19513.51      20690.34       219.36 o                         
   6   8   0        162.74        185.13        35.94 o                         
   7   8   0        753.67        655.66        64.81 o                         
   8   8   0      22168.67      21121.47       377.06 o                         
   9   8   0        511.92        636.49        74.26 o                         
  10   8   0       2834.18       2563.16       122.66 o                         
  11   8   0        515.10        614.03        85.39 o                         
  12   8   0       3225.86       3441.86       206.27 o                         
  13   8   0        319.84        397.93       134.52 o                         
   1   9   0       1836.61       1383.11        40.12 o                         
   2   9   0       5102.28       5308.59        69.35 o                         
   3   9   0      44235.13      43909.91       332.92 o                         
   4   9   0      10319.09       9932.89       135.32 o                         
   5   9   0       3458.80       3465.43        77.43 o                         
   6   9   0       4253.39       4356.27       108.81 o                         
   7   9   0      10380.89      10281.64       230.37 o                         
   8   9   0       3847.25       3605.30       128.26 o                         
   9   9   0       1883.03       1765.68       113.78 o                         
  10   9   0        373.19        301.00        64.66 o                         
  11   9   0        672.45        672.35       112.53 o                         
  12   9   0         18.93        188.22       106.98 o                         
  13   9   0        470.40        415.65       222.29 o                         
   0  10   0      14942.71      16853.32       200.39 o                         
   1  10   0      49685.65      50371.67       282.45 o                         
   2  10   0       1120.84        918.41        35.08 o                         
   3  10   0      84387.01      88322.83       719.03 o                         
   4  10   0      48790.46      50619.83       362.91 o                         
   5  10   0        623.71        583.90        38.21 o                         
   6  10   0       4047.10       3966.25       129.19 o                         
   7  10   0       1589.84       1415.76        80.90 o                         
   8  10   0      27108.90      27107.92       327.14 o                         
   9  10   0        114.87         62.52        55.94 o                         
  10  10   0        957.94       1068.33       101.91 o                         
  11  10   0        411.50        417.37       107.10 o                         
  12  10   0       2820.69       2543.56       249.66 o                         
  13  10   0        236.53        436.32       235.30 o                         
   1  11   0      12099.14      10878.25       118.97 o                         
   2  11   0      20715.49      21681.45       166.90 o                         
   3  11   0        395.23        319.95        25.78 o                         
   4  11   0      24972.49      26303.43       185.79 o                         
   5  11   0      21762.59      21170.29       355.30 o                         
   6  11   0       6474.73       6543.13       164.68 o                         
   7  11   0        987.53        965.36        70.86 o                         
   8  11   0       2509.90       2600.28       109.28 o                         
   9  11   0        160.18        188.54        54.91 o                         
  10  11   0        214.78        116.94       117.45 o                         
  11  11   0       1425.80       1544.12       176.08 o                         
  12  11   0        579.42        463.52       112.73 o                         
   0  12   0     133549.95     133618.05       894.85 o                         
   1  12   0      52321.04      55890.69       533.41 o                         
   2  12   0     171909.20     179146.28      1112.77 o                         
   3  12   0      10856.76      10634.37       151.68 o                         
   4  12   0      57206.66      57082.65       368.77 o                         
   5  12   0       6563.38       6669.88       120.45 o                         
   6  12   0      96798.37      95114.20       990.62 o                         
   7  12   0         96.28        174.37        46.42 o                         
   8  12   0       8203.05       7736.80       180.96 o                         
   9  12   0         47.38        115.97        51.83 o                         
  10  12   0      23471.62      23545.61       559.04 o                         
  11  12   0        418.08        443.88       124.83 o                         
  12  12   0       2168.37       2224.09       187.99 o                         
  13  12   0        310.12        768.08       270.85 o                         
   1  13   0     169857.42     179672.19      1241.56 o                         
   2  13   0        292.46        283.11        33.02 o                         
   3  13   0      77427.38      82041.66       746.68 o                         
   4  13   0       8617.39       8625.51       109.41 o                         
   5  13   0      84231.29      83520.65       452.37 o                         
   6  13   0      10708.88      10473.55       159.26 o                         
   7  13   0      27374.53      26503.43       578.55 o                         
   8  13   0       1446.87       1386.78       103.16 o                         
   9  13   0      16905.71      16198.07       350.16 o                         
  10  13   0        183.98        368.32       132.33 o                         
  11  13   0      10312.90       9942.75       384.64 o                         
  12  13   0        543.58        518.75       119.18 o                         
   0  14   0       2038.63       2470.01       103.07 o                         
   1  14   0      15933.15      16441.97       163.29 o                         
   2  14   0        541.64        529.04        37.23 o                         
   3  14   0      13181.46      13370.98       138.15 o                         
   4  14   0       2648.64       2865.82        92.23 o                         
   5  14   0       1274.46       1267.62        51.31 o                         
   6  14   0       6025.37       6209.42       195.18 o                         
   7  14   0       3544.69       3330.90       123.45 o                         
   8  14   0        209.36        286.26        67.21 o                         
   9  14   0       6788.59       6434.22       306.43 o                         
  10  14   0       1762.15       1902.86       184.72 o                         
  11  14   0       1897.49       2177.15       203.44 o                         
  12  14   0        132.10        293.45       110.13 o                         
   1  15   0      18331.12      19086.61       206.82 o                         
   2  15   0        398.09        479.42        40.35 o                         
   3  15   0      21307.00      20854.40       178.25 o                         
   4  15   0      12734.69      12706.23       214.69 o                         
   5  15   0        263.09        243.26        31.78 o                         
   6  15   0       1852.07       1795.29        82.76 o                         
   7  15   0       6575.17       6076.32       161.62 o                         
   8  15   0      10114.25       9476.59       354.53 o                         
   9  15   0       1169.15       1102.53       150.43 o                         
  10  15   0       6350.09       5960.07       358.21 o                         
  11  15   0        228.47        280.32       133.63 o                         
  12  15   0       2368.84       1652.07       310.18 o                         
   0  16   0      39973.78      42312.92       415.86 o                         
   1  16   0       1142.66       1357.86        62.89 o                         
   2  16   0       3272.59       3247.49        85.59 o                         
   3  16   0        821.92        668.41        40.40 o                         
   4  16   0       2652.62       2629.72        67.24 o                         
   5  16   0       3631.15       3404.88       107.19 o                         
   6  16   0        332.74        277.77        54.16 o                         
   7  16   0       2954.81       2659.69       139.24 o                         
   8  16   0         15.01        161.13       103.54 o                         
   9  16   0       1537.93       1832.71       253.53 o                         
  10  16   0        203.02        306.08       130.64 o                         
  11  16   0        856.17       1115.38       163.60 o                         
  12  16   0        212.58        195.68       203.26 o                         
   1  17   0      23107.53      22761.09       279.54 o                         
   2  17   0       6007.67       6329.52       119.35 o                         
   3  17   0       3850.38       3754.53        98.56 o                         
   4  17   0        163.52        143.51        33.98 o                         
   5  17   0      16573.15      16039.68       160.43 o                         
   6  17   0       6231.75       6090.29       158.06 o                         
   7  17   0       2081.90       1991.87       180.58 o                         
   8  17   0       4772.70       4948.48       270.05 o                         
   9  17   0       3299.09       3278.30       245.58 o                         
  10  17   0       2547.45       2764.36       225.19 o                         
  11  17   0        765.09       1240.13       194.47 o                         
  12  17   0       3410.63       3296.30       415.69 o                         
   0  18   0       4545.77       4101.77       176.96 o                         
   1  18   0         73.68         90.12        38.80 o                         
   2  18   0      16509.56      17545.97       271.13 o                         
   3  18   0      10371.56      10178.48       161.02 o                         
   4  18   0       1611.79       1433.00        86.05 o                         
   5  18   0         41.12        153.68        45.47 o                         
   6  18   0       3972.21       3795.07       127.99 o                         
   7  18   0       9158.08       8642.87       344.63 o                         
   8  18   0        664.46       1153.99       190.51 o                         
   9  18   0         26.64         29.02       129.38 o                         
  10  18   0        808.10        551.22       173.07 o                         
  11  18   0       2860.87       3025.93       272.03 o                         
   1  19   0      39568.72      40114.31       432.30 o                         
   2  19   0        590.05        749.19        53.96 o                         
   3  19   0      52963.50      54443.65       348.43 o                         
   4  19   0        961.64        973.14        65.10 o                         
   5  19   0      22613.10      21299.31       350.28 o                         
   6  19   0        322.06        489.08        85.86 o                         
   7  19   0      26839.10      27295.16       713.04 o                         
   8  19   0         77.67         35.14       148.39 o                         
   9  19   0       7383.85       6883.52       326.10 o                         
  10  19   0         25.50        -25.87       114.08 o                         
  11  19   0       4197.68       3655.69       426.93 o                         
   0  20   0      16328.32      15559.40       343.27 o                         
   1  20   0       2335.30       2428.24       125.67 o                         
   2  20   0      88669.18      87811.19      1069.29 o                         
   3  20   0         67.31        205.38        47.27 o                         
   4  20   0      12354.43      12248.10       225.70 o                         
   5  20   0       1756.77       1863.25       129.86 o                         
   6  20   0      30536.04      29359.88       677.63 o                         
   7  20   0       1845.57       1708.29       178.06 o                         
   8  20   0       5541.25       6048.95       303.60 o                         
   9  20   0       1462.63       1742.06       188.58 o                         
  10  20   0       4568.54       4487.33       277.84 o                         
  11  20   0        259.58        344.20       226.98 o                         
   1  21   0       4888.42       4572.17       144.49 o                         
   2  21   0       1232.39       1529.67        88.56 o                         
   3  21   0      16293.85      15688.02       220.19 o                         
   4  21   0         44.92         89.31        49.82 o                         
   5  21   0        453.44        394.14        83.31 o                         
   6  21   0        264.46        287.27       109.81 o                         
   7  21   0       3740.06       3690.05       243.28 o                         
   8  21   0        614.73        554.41       135.11 o                         
   9  21   0        123.91         37.96       115.65 o                         
  10  21   0        110.68        347.63       136.87 o                         
   0  22   0       2354.50       2356.13       150.57 o                         
   1  22   0        926.90       1193.49        80.57 o                         
   2  22   0       8267.53       8517.08       184.33 o                         
   3  22   0       2151.88       2304.14        93.52 o                         
   4  22   0       1236.82       1252.29       117.54 o                         
   5  22   0       1097.13       1087.28       109.46 o                         
   6  22   0       1391.23       1009.08       143.12 o                         
   7  22   0       3156.29       3467.07       238.56 o                         
   8  22   0         17.22        212.07       194.92 o                         
   9  22   0        163.69        410.48       131.44 o                         
  10  22   0        187.47        315.78       137.21 o                         
   1  23   0         32.65        175.82        52.64 o                         
   2  23   0          8.43        212.92        52.60 o                         
   3  23   0        401.24        446.34        56.17 o                         
   4  23   0        438.74        460.34       118.74 o                         
   5  23   0        616.94        553.35        97.62 o                         
   6  23   0        137.58        193.43       103.82 o                         
   7  23   0        354.72        300.81       156.97 o                         
   8  23   0        140.38        339.04       175.26 o                         
   9  23   0          9.80        247.77       126.63 o                         
   0  24   0       5223.01       5393.65       216.18 o                         
   1  24   0        216.95        342.53        60.03 o                         
   2  24   0       5421.14       5284.67       145.89 o                         
   3  24   0       1401.53       1525.83       128.11 o                         
   4  24   0       3971.52       3968.29       188.32 o                         
   5  24   0         26.06        125.02        97.13 o                         
   6  24   0       2256.27       2145.11       259.26 o                         
   7  24   0          7.45        134.58       113.90 o                         
   8  24   0        686.76        472.55       136.12 o                         
   9  24   0        420.04        691.73       155.75 o                         
   1  25   0      18517.12      18525.89       314.81 o                         
   2  25   0        186.60        374.98        59.42 o                         
   3  25   0      17105.79      16517.11       366.98 o                         
   4  25   0         28.22        100.02        76.43 o                         
   5  25   0      11433.46      11391.38       396.91 o                         
   6  25   0         63.09        167.24       117.36 o                         
   7  25   0       7120.46       7323.41       340.90 o                         
   8  25   0         54.96         15.53       130.01 o                         
   9  25   0       3202.20       3063.84       246.31 o                         
  -6   0 -16          2.80         51.24       135.19 o                         
  -4   0 -10          6.81         91.80        64.31 o                         
  -2   0  -4         58.11         27.76        16.81 o                         
   0  26   0       4554.55       4479.83       205.24 o                         
   1  26   0       1457.78       1506.29        97.47 o                         
   2  26   0      12942.69      12697.89       319.78 o                         
   3  26   0       3424.45       3463.47       180.02 o                         
   4  26   0       2138.64       2230.80       150.94 o                         
   5  26   0         62.75        198.59       112.39 o                         
   6  26   0       8007.02       7875.29       349.03 o                         
   7  26   0       1321.92       1327.79       174.90 o                         
   8  26   0       1656.17       1740.17       191.42 o                         
   1  27   0        132.92        271.26        60.73 o                         
   2  27   0        322.83        551.39        99.38 o                         
   3  27   0        102.71        130.95        78.34 o                         
   4  27   0        574.24        921.83       142.11 o                         
   5  27   0        147.15        278.06       117.04 o                         
   6  27   0       1135.48       1252.26       287.15 o                         
   7  27   0        144.10        341.01       136.83 o                         
   8  27   0       1194.61       1296.12       183.33 o                         
   0  28   0        293.37        339.85        92.69 o                         
   1  28   0        495.37        645.25       117.70 o                         
   2  28   0        686.50       1081.10       120.96 o                         
   3  28   0       1627.27       1794.86       142.64 o                         
   4  28   0        479.76        444.88       121.48 o                         
   5  28   0         18.98        159.50       138.32 o                         
   6  28   0        619.88        772.38       151.20 o                         
   7  28   0       1653.11       1763.58       198.43 o                         
   8  28   0         70.18        -51.41       161.66 o                         
   1  29   0       5349.90       5506.93       390.78 o                         
   2  29   0         19.15         30.31        78.10 o                         
   3  29   0       6678.56       6535.68       285.11 o                         
   4  29   0        171.72        293.77       122.15 o                         
   5  29   0       2078.24       2385.90       319.40 o                         
   6  29   0        433.08        584.11       244.63 o                         
   7  29   0       1756.93       2005.97       205.61 o                         
   0  30   0        288.29        306.99       190.59 o                         
   1  30   0         55.19        319.34        96.13 o                         
   2  30   0       7861.07       7985.05       268.58 o                         
   3  30   0         43.71        168.43       108.90 o                         
   4  30   0        350.00        524.18       125.40 o                         
   5  30   0       2635.37       2701.13       237.44 o                         
   6  30   0       2290.70       2430.61       288.62 o                         
   7  30   0        189.06        182.48       165.02 o                         
   1  31   0       5360.36       5831.99       337.25 o                         
   2  31   0          9.54        194.02        91.01 o                         
   3  31   0       3141.16       2777.92       258.24 o                         
   4  31   0         71.93        181.73       121.29 o                         
   5  31   0       3873.58       4102.95       394.21 o                         
   6  31   0          4.79        246.04       127.33 o                         
   7  31   0       1393.68       1575.88       328.44 o                         
   0  32   0      28729.31      27713.65      1009.98 o                         
   1  32   0         27.90        102.05       190.67 o                         
   2  32   0       9916.58      10164.25       439.34 o                         
   3  32   0        374.04        735.03       172.22 o                         
   4  32   0      16977.97      16864.86       481.60 o                         
   5  32   0         90.52        340.09       135.49 o                         
   6  32   0       5407.28       5529.76       437.96 o                         
   1  33   0       5008.99       4339.16       367.11 o                         
   2  33   0          3.64          4.49       176.54 o                         
   3  33   0       2668.13       2611.93       368.36 o                         
   4  33   0        141.36        370.08       135.15 o                         
   5  33   0       4955.30       4562.11       335.32 o                         
   6  33   0         16.15        289.63       169.05 o                         
   0  34   0         54.82        179.45       192.32 o                         
   1  34   0         69.00        104.01       125.63 o                         
   2  34   0        271.29        348.76       211.77 o                         
   3  34   0        283.90        943.61       282.39 o                         
   5  34   0        471.70        638.63       191.32 o                         
   1  35   0          8.00        152.14       189.76 o                         
   2  35   0         20.39        173.21       190.28 o                         
   0  36   0        355.72         92.07       188.08 o                         
   1  36   0        820.47        645.12       243.59 o                         
   2  36   0        303.36         12.56       211.64 o                         
 -13   1   1       7158.27       6716.28       236.14 o                         
 -12   1   1        586.42        573.51        88.48 o                         
 -11   1   1       9092.45       9244.00       233.57 o                         
 -10   1   1        178.28        242.12        65.61 o                         
  -9   1   1      23115.38      23058.21       362.79 o                         
  -8   1   1        313.06        455.39        77.78 o                         
  -7   1   1      21068.81      20556.56       270.15 o                         
  -6   1   1       2353.34       2648.40        90.27 o                         
  -5   1   1      99085.96      99429.61       540.80 o                         
  -4   1   1       2729.97       3175.04        67.44 o                         
  -3   1   1      64301.78      61632.88       371.57 o                         
  -2   1   1        410.61        216.03        27.72 o                         
  -1   1   1      64500.79      85665.80     12067.94 o                         
   1   1   1      44183.91      48672.57      1426.19 o                         
   2   1   1       1968.34       1419.29       139.69 o                         
   3   1   1      91686.23      92467.30       623.66 o                         
   4   1   1      15171.09      15540.58       160.95 o                         
   5   1   1      28801.79      27643.65       275.31 o                         
   6   1   1      21038.32      20140.46       240.38 o                         
   7   1   1       9500.97       9006.04       172.28 o                         
   8   1   1       4236.29       3976.51       127.80 o                         
   9   1   1       1488.60       1324.56        92.04 o                         
  10   1   1       3259.81       3443.72       144.34 o                         
  11   1   1        358.11        424.01        79.34 o                         
  12   1   1       2248.95       2236.89       131.12 o                         
  13   1   1        158.10        456.38       111.19 o                         
 -13   2   1        494.67        611.55       109.89 o                         
 -12   2   1       1778.64       1949.35       150.27 o                         
 -11   2   1        321.40        459.85        77.45 o                         
 -10   2   1      10583.06      10105.33       235.77 o                         
  -9   2   1       3814.53       3761.40       145.54 o                         
  -8   2   1      39076.88      38478.07       385.24 o                         
  -7   2   1       4826.02       4874.60       135.32 o                         
  -6   2   1      62267.80      61580.80       433.35 o                         
  -5   2   1       2245.77       1823.59        61.76 o                         
  -4   2   1     113970.19     117988.12      1004.44 o                         
  -3   2   1      16640.05      16874.25       133.09 o                         
  -2   2   1      53686.71      51843.52       346.56 o                         
  -1   2   1      11907.55       6696.54      2500.51 o                         
   1   2   1      38670.89      16244.77      7183.23 o                         
   2   2   1     171955.25     172295.72      4070.96 o                         
   3   2   1        721.47        668.92        27.15 o                         
   4   2   1     111746.38     115911.20       721.64 o                         
   5   2   1       7474.92       7686.47       120.59 o                         
   6   2   1      33066.40      32534.46       316.33 o                         
   7   2   1        561.69        448.92        56.06 o                         
   8   2   1      12406.11      12128.10       231.67 o                         
   9   2   1       1508.66       1485.93        91.73 o                         
  10   2   1       2033.44       2077.58       107.45 o                         
  11   2   1        977.56       1067.91        96.05 o                         
  12   2   1       2723.37       2595.44       144.30 o                         
  13   2   1        439.59        382.05       154.33 o                         
 -13   3   1        136.82        404.17       135.53 o                         
 -12   3   1       2764.26       2594.44       152.42 o                         
 -11   3   1        167.28        136.83        67.45 o                         
 -10   3   1        268.90        286.31        68.31 o                         
  -9   3   1      14600.31      14497.43       283.95 o                         
  -8   3   1      13603.30      12790.35       281.21 o                         
  -7   3   1        291.23        380.65        55.84 o                         
  -6   3   1       6353.23       6533.51       143.30 o                         
  -5   3   1      52202.88      53422.66       486.99 o                         
  -4   3   1      73417.91      77354.67       760.71 o                         
  -3   3   1       2873.76       3125.31        56.63 o                         
  -2   3   1      74234.54      76824.20       602.99 o                         
  -1   3   1      96202.19      90161.61      7531.30 o                         
   1   3   1      28181.67      22199.87      3287.90 o                         
   2   3   1      42622.51      43760.62       432.34 o                         
   3   3   1      62854.12      66150.44       282.60 o                         
   4   3   1     130605.50     137520.86       712.35 o                         
   5   3   1      11945.42      12016.35       178.80 o                         
   6   3   1      34999.38      35987.14       396.02 o                         
   7   3   1      23387.38      23160.99       520.05 o                         
   8   3   1      46809.25      47017.30       447.25 o                         
   9   3   1       3492.06       3430.97       135.47 o                         
  10   3   1      10228.88      10214.56       214.96 o                         
  11   3   1       6998.32       7226.51       206.99 o                         
  12   3   1       6252.16       6376.05       223.64 o                         
  13   3   1        761.67        850.33       114.64 o                         
 -13   4   1        453.82        539.64       136.42 o                         
 -12   4   1        811.65        697.63        88.14 o                         
 -11   4   1        554.84        650.46        97.31 o                         
 -10   4   1       2238.96       2353.66       114.10 o                         
  -9   4   1       1324.87       1551.62        93.70 o                         
  -8   4   1        454.14        514.03        61.56 o                         
  -7   4   1        388.86        382.26        57.14 o                         
  -6   4   1       1305.81       1612.11        88.30 o                         
  -5   4   1         39.37        114.56        29.56 o                         
  -4   4   1      21656.79      24501.57       218.30 o                         
  -3   4   1       7764.22       8728.63        93.45 o                         
  -2   4   1      92247.42      93452.85       729.36 o                         
  -1   4   1      29192.38      21710.65      5717.35 o                         
   0   4   1      47992.79      24603.65      7818.78 o                         
   1   4   1     104335.62      89972.83     10724.60 o                         
   2   4   1       1056.27        772.90        25.67 o                         
   3   4   1       1879.89       1444.15        36.75 o                         
   4   4   1      16537.66      18914.44       181.11 o                         
   5   4   1      78633.04      79864.68       636.39 o                         
   6   4   1       2576.77       2453.62        96.68 o                         
   7   4   1      10535.93      10547.78       201.70 o                         
   8   4   1       7129.62       7274.90       194.63 o                         
   9   4   1      47857.20      47230.10       467.32 o                         
  10   4   1        269.51        291.82        63.17 o                         
  11   4   1       5599.71       5865.04       173.85 o                         
  12   4   1       1997.41       1686.60       132.73 o                         
  13   4   1       7025.00       7090.92       323.20 o                         
 -13   5   1       3841.03       3054.26       266.38 o                         
 -12   5   1        157.23        242.38        81.22 o                         
 -11   5   1       1028.97       1047.35        94.70 o                         
 -10   5   1      15601.40      15321.61       262.65 o                         
  -9   5   1      15328.76      14872.09       267.59 o                         
  -8   5   1         98.07         69.16        53.54 o                         
  -7   5   1        161.17        200.16        44.86 o                         
  -6   5   1      24517.45      23648.44       229.83 o                         
  -5   5   1      64011.46      68005.34       395.36 o                         
  -4   5   1       1256.02       1395.42        47.16 o                         
  -2   5   1     256740.41     279858.03      3495.54 o                         
  -1   5   1      74873.14      80787.34       915.35 o                         
   0   5   1       6741.32       5272.56       638.77 o                         
   1   5   1       9866.16       9244.74        70.11 o                         
   2   5   1      72539.84      76407.03       535.11 o                         
   3   5   1       1929.09       2218.60        46.09 o                         
   4   5   1      32295.91      32329.60       251.73 o                         
   5   5   1       1360.35       1119.88        65.82 o                         
   6   5   1       6227.19       6318.33       178.88 o                         
   7   5   1       2043.90       2131.27        96.29 o                         
   8   5   1       3121.66       3224.59       123.78 o                         
   9   5   1       1327.85       1612.75        99.21 o                         
  10   5   1        179.01        212.25        58.64 o                         
  11   5   1        118.50        214.13        69.03 o                         
  12   5   1        423.85        538.81        95.14 o                         
  13   5   1        500.64        690.29       195.66 o                         
 -13   6   1         13.88        102.03       118.16 o                         
 -12   6   1        120.16        162.96       116.42 o                         
 -11   6   1         24.06         58.44        60.31 o                         
 -10   6   1       4032.67       4014.61       143.78 o                         
  -9   6   1        639.22        799.70        72.32 o                         
  -8   6   1       2840.21       3164.18       123.76 o                         
  -7   6   1         31.67         44.89        40.39 o                         
  -6   6   1       8974.27       8998.43       138.07 o                         
  -5   6   1       1183.60       1130.00        53.65 o                         
  -4   6   1      16200.99      15836.45       219.04 o                         
  -3   6   1       3461.33       3887.81        68.03 o                         
  -2   6   1       9300.40       9174.56       101.92 o                         
  -1   6   1       4248.72       4145.68       107.35 o                         
   0   6   1     102465.73     103355.66       893.70 o                         
   1   6   1        965.28        793.35        24.59 o                         
   2   6   1       8762.95       9199.87        87.92 o                         
   3   6   1       4540.98       4702.54        72.42 o                         
   4   6   1      44802.77      47162.75       422.55 o                         
   5   6   1        976.37       1051.64        47.72 o                         
   6   6   1        123.85        141.85        40.23 o                         
   7   6   1      15542.28      15535.30       237.67 o                         
   8   6   1       2535.38       2625.92       124.80 o                         
   9   6   1        351.41        366.59        64.97 o                         
  10   6   1         75.91         97.64        54.52 o                         
  11   6   1       3635.54       3821.75       157.54 o                         
  12   6   1        192.10        408.32        93.50 o                         
  13   6   1        101.50         98.84       116.15 o                         
 -13   7   1        144.94        415.24       134.57 o                         
 -12   7   1       3327.10       3559.18       240.25 o                         
 -11   7   1       1754.20       1682.69       104.28 o                         
 -10   7   1       3397.21       3562.00       133.37 o                         
  -9   7   1        136.07        199.61        60.05 o                         
  -8   7   1      11642.36      10954.54       216.78 o                         
  -7   7   1      16089.42      16111.39       228.42 o                         
  -6   7   1       2765.35       2619.13        81.81 o                         
  -5   7   1       3314.40       2401.69        78.45 o                         
  -4   7   1      53067.14      56656.37       685.62 o                         
  -3   7   1       5037.18       6077.34        74.02 o                         
  -2   7   1      12027.92      11694.63       168.47 o                         
  -1   7   1      72012.30      70569.05       454.46 o                         
   0   7   1      51080.29      52678.19       324.08 o                         
   1   7   1       1771.98       1584.77        35.93 o                         
   2   7   1       2247.41       1937.45        39.02 o                         
   3   7   1       4862.91       3998.35        57.63 o                         
   4   7   1      26718.32      27924.97       230.75 o                         
   5   7   1        875.76        684.30        40.08 o                         
   6   7   1       6044.72       5934.83       254.87 o                         
   7   7   1       1509.41       1276.15        90.47 o                         
   8   7   1       2507.72       2482.97       125.61 o                         
   9   7   1       1171.63       1232.54        86.93 o                         
  10   7   1        166.07        172.11        60.13 o                         
  11   7   1       2114.35       2267.99       129.57 o                         
  12   7   1         12.21        168.08       122.05 o                         
  13   7   1         47.47        222.18       125.88 o                         
 -13   8   1        675.58        690.34       153.12 o                         
 -12   8   1       2915.23       3102.96       198.14 o                         
 -11   8   1       3725.43       3469.59       169.20 o                         
 -10   8   1        845.17        742.49        73.58 o                         
  -9   8   1       1219.62       1268.04        89.57 o                         
  -8   8   1      11480.60      11002.76       216.39 o                         
  -7   8   1       5651.80       5686.83       223.89 o                         
  -6   8   1       4614.25       4841.62       117.31 o                         
  -5   8   1        643.53        643.56        43.11 o                         
  -4   8   1       4855.26       5144.12        89.00 o                         
  -3   8   1       4157.73       4308.41        79.89 o                         
  -2   8   1      16625.13      17827.45       167.93 o                         
  -1   8   1       5587.38       5698.48        71.55 o                         
   1   8   1        708.18        888.22        32.23 o                         
   2   8   1      20240.47      22004.24       134.25 o                         
   3   8   1        631.74        665.67        43.53 o                         
   4   8   1        519.95        395.15        27.72 o                         
   5   8   1        924.66       1197.26        63.49 o                         
   6   8   1        972.16       1054.96        81.57 o                         
   7   8   1       8918.03       8804.13       188.85 o                         
   8   8   1        371.42        452.86        82.11 o                         
   9   8   1        161.93         91.87        52.12 o                         
  10   8   1         22.18        203.92        64.59 o                         
  11   8   1       2754.82       2879.65       146.87 o                         
  12   8   1         93.20        228.28       102.47 o                         
  13   8   1         33.67         83.81       185.39 o                         
 -13   9   1        290.83        380.49       160.60 o                         
 -12   9   1         50.80        -50.02       162.19 o                         
 -11   9   1       1619.31       1738.23       151.24 o                         
 -10   9   1       2801.70       2814.56       181.35 o                         
  -9   9   1        739.94        908.27        81.07 o                         
  -8   9   1       4055.60       4038.85       135.52 o                         
  -7   9   1      23759.94      23576.58       269.25 o                         
  -6   9   1       2490.40       2439.45        79.23 o                         
  -5   9   1        438.25        502.65        37.46 o                         
  -4   9   1      68782.16      74963.14       376.50 o                         
  -3   9   1      72780.12      73066.10       248.85 o                         
  -2   9   1      28194.86      28544.91       238.31 o                         
  -1   9   1      16299.86      15843.09       123.41 o                         
   0   9   1      32974.42      34077.43       413.72 o                         
   1   9   1      39798.93      40849.19       276.37 o                         
   2   9   1      51121.15      51436.85       311.65 o                         
   3   9   1      44834.94      45903.75       225.03 o                         
   4   9   1      15331.55      16347.74       174.21 o                         
   5   9   1       9769.21       9984.53       127.76 o                         
   6   9   1      38671.54      38846.96       566.97 o                         
   7   9   1      12959.09      12612.38       208.05 o                         
   8   9   1      17757.43      17564.39       457.57 o                         
   9   9   1       6996.81       6757.75       194.76 o                         
  10   9   1      11291.37      11405.77       266.88 o                         
  11   9   1       2008.81       1997.74       151.84 o                         
  12   9   1       4115.39       4032.07       378.10 o                         
   0   0   2         60.41          7.41         9.88 o                         
   2   0   8         23.72         47.15        35.26 o                         
   4   0  14         40.72        -25.00        83.39 o                         
   6   0  20          0.08         14.66       104.31 o                         
  13   9   1       1374.11       1392.41       303.00 o                         
 -13  10   1       1550.33       1149.69       289.17 o                         
 -12  10   1       1568.16       1310.91       147.45 o                         
 -11  10   1       1555.56       1739.62       181.17 o                         
 -10  10   1       1621.24       1792.92       128.94 o                         
  -9  10   1      11734.28      11767.95       231.49 o                         
  -8  10   1      20544.88      20343.55       284.47 o                         
  -7  10   1      10170.19       9964.61       161.36 o                         
  -6  10   1      33385.67      32853.62       324.48 o                         
  -5  10   1      20437.75      20122.88       319.16 o                         
  -4  10   1      30761.14      29541.66       184.35 o                         
  -3  10   1      33286.93      32493.40       195.00 o                         
  -2  10   1     153498.81     157343.22      1533.64 o                         
  -1  10   1      18153.23      19050.25       154.85 o                         
   0  10   1      42988.65      41133.36       252.65 o                         
   1  10   1     111205.89     117760.75       497.11 o                         
   2  10   1     111318.95     111511.12       532.14 o                         
   3  10   1      29918.56      31807.46       198.46 o                         
   4  10   1      78703.66      78541.87       565.74 o                         
   5  10   1      18880.83      19121.99       160.43 o                         
   6  10   1      18961.33      18124.55       289.64 o                         
   7  10   1      16197.93      16210.56       247.74 o                         
   8  10   1      20102.18      20080.44       403.90 o                         
   9  10   1       3094.37       3180.34       124.11 o                         
  10  10   1       5021.22       4990.40       212.46 o                         
  11  10   1       3281.15       2733.32       209.14 o                         
  12  10   1       3216.90       3191.92       200.69 o                         
  13  10   1        933.16        613.41       239.84 o                         
 -13  11   1       5372.76       5731.05       521.53 o                         
 -12  11   1          0.83        114.98       100.48 o                         
 -11  11   1       4624.13       4466.86       265.43 o                         
 -10  11   1          0.35       -100.13       100.13 o                         
  -9  11   1      15555.23      15548.02       293.71 o                         
  -8  11   1       1148.83       1185.40        79.97 o                         
  -7  11   1      29633.71      29694.72       349.44 o                         
  -6  11   1       1009.51       1146.80        55.55 o                         
  -5  11   1      34637.80      35732.66       285.90 o                         
  -4  11   1      16527.93      16006.32       139.76 o                         
  -3  11   1     140986.25     144795.77      1501.72 o                         
  -2  11   1       2057.67       2361.03        75.32 o                         
  -1  11   1     139936.17     149678.94       771.97 o                         
   0  11   1        730.99        564.90        34.50 o                         
   1  11   1      37203.23      38445.93       252.91 o                         
   2  11   1        327.99        277.36        40.36 o                         
   3  11   1     110872.22     111452.88       586.88 o                         
   4  11   1       1120.71       1057.94        43.96 o                         
   5  11   1      10153.68      10098.05       182.97 o                         
   6  11   1        172.79        156.73        28.75 o                         
   7  11   1      20147.90      19026.80       529.16 o                         
   8  11   1       2303.81       2352.58       116.84 o                         
   9  11   1       2100.24       2279.86       134.75 o                         
  10  11   1        585.14        684.94        91.86 o                         
  11  11   1        528.73        447.18       127.52 o                         
  12  11   1         95.78        169.94       105.61 o                         
 -13  12   1        287.89        305.21       254.57 o                         
 -12  12   1       5407.45       5108.15       249.29 o                         
 -11  12   1       1254.26       1285.10       142.05 o                         
 -10  12   1       1819.62       1632.45       174.03 o                         
  -9  12   1        642.54        797.38        76.32 o                         
  -8  12   1       7286.57       7284.85       271.43 o                         
  -7  12   1       1809.50       2019.99       102.20 o                         
  -6  12   1       5011.23       4943.82       156.17 o                         
  -5  12   1      16005.08      16186.18       166.02 o                         
  -4  12   1      10843.65      10831.50       141.95 o                         
  -3  12   1        464.19        527.12        31.87 o                         
  -2  12   1      18195.41      18530.77       207.34 o                         
  -1  12   1      35723.34      36577.34       263.74 o                         
   0  12   1       1198.19       1307.26        47.42 o                         
   1  12   1      16206.08      16772.49       153.05 o                         
   2  12   1       7433.94       8231.01       106.54 o                         
   3  12   1      22096.62      22644.11       292.10 o                         
   4  12   1       4006.14       4321.65        81.25 o                         
   5  12   1       1249.30       1241.78        54.70 o                         
   6  12   1       2954.01       2656.95        73.32 o                         
   7  12   1       1929.60       1831.18       129.80 o                         
   8  12   1       9255.90       9418.71       214.49 o                         
   9  12   1        357.13        464.21        81.94 o                         
  10  12   1       2907.70       2940.83       215.34 o                         
  11  12   1          6.48        112.06       115.10 o                         
  12  12   1        342.07        645.81       126.16 o                         
 -13  13   1          5.65       -210.99       220.08 o                         
 -12  13   1         36.95        126.96       118.61 o                         
 -11  13   1       3277.08       3613.77       248.56 o                         
 -10  13   1       1176.46       1250.55       199.15 o                         
  -9  13   1        787.29        632.29        90.56 o                         
  -8  13   1       1908.96       1822.91        82.05 o                         
  -7  13   1       6933.22       6643.59       161.53 o                         
  -6  13   1      11451.43      10907.08       149.54 o                         
  -5  13   1       8022.42       7651.27       113.95 o                         
  -4  13   1       8131.40       7845.75        95.55 o                         
  -3  13   1      22937.48      22166.52       220.57 o                         
  -2  13   1       5799.19       5691.84        94.69 o                         
  -1  13   1       7212.60       6340.41       125.21 o                         
   0  13   1      14856.17      15687.21       158.82 o                         
   1  13   1      84522.62      83816.44       548.38 o                         
   2  13   1       8097.11       8531.00       117.23 o                         
   3  13   1        826.53       1018.33        42.81 o                         
   4  13   1       5805.59       5910.87        95.66 o                         
   5  13   1      38563.31      36763.12       288.56 o                         
   6  13   1      12275.18      12182.59       147.42 o                         
   7  13   1        165.21        164.34        61.72 o                         
   8  13   1       7362.11       7131.20       234.70 o                         
   9  13   1       1146.74       1128.20       106.47 o                         
  10  13   1        716.03        923.36       148.88 o                         
  11  13   1         45.10        344.10       125.24 o                         
  12  13   1       2361.71       2564.44       222.59 o                         
 -12  14   1       2608.40       2292.54       201.15 o                         
 -11  14   1        225.98        467.29       143.56 o                         
 -10  14   1      12294.18      13228.61       436.21 o                         
  -9  14   1       1403.47       1594.71       172.94 o                         
  -8  14   1       4020.85       4209.70       175.36 o                         
  -7  14   1         89.35        130.00        53.33 o                         
  -6  14   1      38123.44      36843.54       361.37 o                         
  -5  14   1        161.49        186.99        39.67 o                         
  -4  14   1      37229.77      35427.20       248.46 o                         
  -3  14   1      19020.68      19410.80       229.77 o                         
  -2  14   1      25018.12      25074.34       203.45 o                         
  -1  14   1       3458.08       3219.20        82.04 o                         
   0  14   1      30488.86      28538.90       241.59 o                         
   1  14   1      51624.74      53326.57       436.94 o                         
   2  14   1      24654.22      24798.09       246.73 o                         
   3  14   1       1401.75       1435.24        71.14 o                         
   4  14   1       4088.38       3776.28        85.34 o                         
   5  14   1       6646.75       6793.68       108.56 o                         
   6  14   1      34243.69      33862.30       260.89 o                         
   7  14   1       1884.33       1875.55        94.07 o                         
   8  14   1       1143.73       1078.76       110.02 o                         
   9  14   1       2680.90       2610.64       202.95 o                         
  10  14   1       5575.99       5199.23       280.39 o                         
  11  14   1        781.95        987.97       153.98 o                         
  12  14   1        854.41       1175.62       279.65 o                         
 -12  15   1          1.35         25.37       162.18 o                         
 -11  15   1       2847.65       2869.13       265.74 o                         
 -10  15   1       1383.93       1435.19       176.31 o                         
  -9  15   1       1038.20        907.78       145.48 o                         
  -8  15   1       4816.11       4534.51       257.36 o                         
  -7  15   1       1966.23       1970.19        92.67 o                         
  -6  15   1      25593.91      23762.28       472.81 o                         
  -5  15   1       7521.53       7021.93       136.69 o                         
  -4  15   1       9301.66       9049.22       159.46 o                         
  -3  15   1      12902.30      13368.14       132.29 o                         
  -2  15   1      36831.51      37663.07       341.84 o                         
  -1  15   1       1067.55       1305.35        58.70 o                         
   0  15   1       4469.56       5181.98       103.10 o                         
   1  15   1      53875.30      56438.26       551.86 o                         
   2  15   1      11567.03      11600.62       147.74 o                         
   3  15   1       3669.94       3558.47        79.13 o                         
   4  15   1      17306.15      17197.07       180.00 o                         
   5  15   1      26327.70      25980.56       238.02 o                         
   6  15   1      12845.31      12441.59       254.84 o                         
   7  15   1        952.64        866.38       119.86 o                         
   8  15   1       3654.68       3466.18       170.28 o                         
   9  15   1       1820.80       1840.76       296.84 o                         
  10  15   1       5794.11       6110.36       318.89 o                         
  11  15   1        754.68        829.60       155.17 o                         
  12  15   1        630.18        644.23       238.04 o                         
 -12  16   1        109.23        261.83       210.43 o                         
 -11  16   1        828.54       1225.97       174.22 o                         
 -10  16   1        519.05        462.17       223.72 o                         
  -9  16   1        504.71        427.02       152.86 o                         
  -8  16   1       1789.24       1977.83       240.60 o                         
  -7  16   1       5633.35       5543.23       197.73 o                         
  -6  16   1        610.42        683.17       108.26 o                         
  -5  16   1       6035.73       5856.22       115.68 o                         
  -4  16   1        754.54        830.33        38.16 o                         
  -3  16   1       2503.69       2726.29        76.30 o                         
  -2  16   1        430.46        464.51        38.80 o                         
  -1  16   1      94186.54      96282.52       636.97 o                         
   0  16   1       4600.42       4968.96       104.04 o                         
   1  16   1       6928.50       7190.02       135.24 o                         
   2  16   1       1597.57       2069.02        77.41 o                         
   3  16   1      79006.55      79093.65       366.82 o                         
   4  16   1       1428.44       1482.55        54.98 o                         
   5  16   1      24997.57      25168.67       294.60 o                         
   6  16   1       7152.21       7004.11       145.88 o                         
   7  16   1      29160.26      26936.36       682.58 o                         
   8  16   1       1988.24       2064.94       185.07 o                         
   9  16   1      18127.28      16213.36       472.14 o                         
  10  16   1       6177.29       5962.52       322.80 o                         
  11  16   1      11011.76      11119.29       414.22 o                         
  12  16   1         33.15        312.71       225.29 o                         
 -12  17   1        377.03        291.91       228.14 o                         
 -11  17   1       3196.95       3389.83       247.52 o                         
 -10  17   1        502.42        653.92       146.15 o                         
  -9  17   1       1393.92       1513.50       196.57 o                         
  -8  17   1       5166.53       5252.46       276.94 o                         
  -7  17   1       4204.65       4058.99       175.22 o                         
  -6  17   1       6508.45       5912.49       266.12 o                         
  -5  17   1       5510.86       4961.61       191.93 o                         
  -4  17   1      16940.79      15343.36       172.81 o                         
  -3  17   1       8243.25       8423.79       116.57 o                         
  -2  17   1      18510.69      18680.02       194.84 o                         
  -1  17   1       1115.49       1298.66        61.30 o                         
   0  17   1        119.59        276.92        48.12 o                         
   1  17   1      20681.25      21719.76       236.81 o                         
   2  17   1      11505.25      11709.39       168.42 o                         
   3  17   1       5287.66       5259.83       101.81 o                         
   4  17   1      20184.25      19309.52       192.61 o                         
   5  17   1      21991.34      21398.99       196.88 o                         
   6  17   1       2455.12       2554.64        92.84 o                         
   7  17   1        172.66        291.14        77.77 o                         
   8  17   1       4802.14       4896.48       263.99 o                         
   9  17   1       2041.11       1862.28       187.49 o                         
  10  17   1       4660.89       4876.36       377.42 o                         
  11  17   1        425.93        873.33       186.20 o                         
  12  17   1        491.82        555.72       243.41 o                         
 -11  18   1         31.22        129.08       123.54 o                         
 -10  18   1       8334.09       8272.95       359.33 o                         
  -9  18   1       1564.98       1449.03       248.12 o                         
  -8  18   1       6139.96       6425.11       519.89 o                         
  -7  18   1         72.38        182.88       107.17 o                         
  -6  18   1      24340.48      21839.38       465.74 o                         
  -5  18   1        203.05        136.87        62.29 o                         
  -4  18   1      31620.37      29180.13       551.23 o                         
  -3  18   1      19943.82      20429.01       182.33 o                         
  -2  18   1      14444.67      14850.77       210.16 o                         
  -1  18   1       4954.30       4985.36       112.22 o                         
   0  18   1      54143.45      53039.60       371.36 o                         
   1  18   1      22765.71      23378.68       254.82 o                         
   2  18   1      12587.25      12441.40       176.76 o                         
   3  18   1       1126.23       1181.48        73.66 o                         
   4  18   1       8758.64       8363.36       124.87 o                         
   5  18   1       5864.37       5870.62       135.81 o                         
   6  18   1      14882.15      14345.38       206.28 o                         
   7  18   1       1861.51       2020.36       183.82 o                         
   8  18   1         97.92         75.12       111.48 o                         
   9  18   1        209.24        518.47       130.79 o                         
  10  18   1       2988.08       2982.77       237.89 o                         
  11  18   1        801.46       1048.56       166.72 o                         
 -11  19   1       1959.70       2433.72       363.62 o                         
 -10  19   1        460.64        406.06       142.37 o                         
  -9  19   1       2174.50       2188.85       232.97 o                         
  -8  19   1         16.03        260.01       119.53 o                         
  -7  19   1       1972.01       2047.50       189.80 o                         
  -6  19   1       8004.30       8064.81       261.36 o                         
  -5  19   1      14869.55      15774.38       373.62 o                         
  -4  19   1       1724.15       1625.64        56.23 o                         
  -3  19   1       5157.89       5002.31        94.66 o                         
  -2  19   1       7721.50       7738.07       129.34 o                         
  -1  19   1      19749.33      19763.62       220.59 o                         
   0  19   1        365.61        486.82        57.71 o                         
   1  19   1      39046.32      39258.86       448.61 o                         
   2  19   1       2215.79       2320.06        84.03 o                         
   3  19   1       1366.66       1291.06        59.54 o                         
   4  19   1        867.53        886.65        70.62 o                         
   5  19   1      21699.41      20799.72       250.85 o                         
   6  19   1       6464.11       6267.66       288.74 o                         
   7  19   1        588.42        653.67       128.46 o                         
   8  19   1         38.29        125.85        97.63 o                         
   9  19   1       1983.21       1742.50       182.61 o                         
  10  19   1         55.33        144.85       124.36 o                         
  11  19   1       1076.20       1115.40       283.79 o                         
 -11  20   1       2215.85       2355.09       364.92 o                         
 -10  20   1         11.34         47.38       117.67 o                         
  -9  20   1        296.22        841.26       179.09 o                         
  -8  20   1       3649.83       3942.47       256.00 o                         
  -7  20   1       5407.14       6816.86       422.33 o                         
  -6  20   1        505.35        654.94       119.90 o                         
  -5  20   1       4882.64       5081.18       201.33 o                         
  -4  20   1         69.22         52.85        46.22 o                         
  -3  20   1        155.76        330.63        41.12 o                         
  -2  20   1      18081.65      18542.96       201.10 o                         
  -1  20   1      29278.10      29546.19       272.84 o                         
   0  20   1       7237.93       6920.78       164.45 o                         
   1  20   1         43.22        147.00        49.02 o                         
   2  20   1       3650.82       3681.33       105.49 o                         
   3  20   1       3695.90       3749.92       101.19 o                         
   4  20   1        170.96        113.58        51.55 o                         
   5  20   1       4778.15       4546.22       122.28 o                         
   6  20   1       2004.86       2013.76       205.61 o                         
   7  20   1        180.71        143.97       101.78 o                         
   8  20   1         21.82        -17.47       150.02 o                         
   9  20   1       3110.13       3074.60       252.67 o                         
  10  20   1       1013.19        975.49       163.02 o                         
  11  20   1          8.54        160.41       224.92 o                         
 -10  21   1        219.97        273.26       143.40 o                         
  -9  21   1       1159.10       1045.10       166.34 o                         
  -8  21   1        438.96        789.05       145.38 o                         
  -7  21   1      16991.46      16818.41       489.56 o                         
  -6  21   1        515.48        421.58        87.66 o                         
  -5  21   1        104.73         92.41        99.44 o                         
  -4  21   1       2084.02       2080.96       141.06 o                         
  -3  21   1      42021.52      41705.15       331.50 o                         
  -2  21   1        148.25        216.78        62.26 o                         
  -1  21   1       7683.54       7621.60       155.25 o                         
   0  21   1        329.92        373.55        65.07 o                         
   1  21   1      13342.35      14114.73       233.03 o                         
   2  21   1      13024.55      12973.38       261.88 o                         
   3  21   1      16079.94      16696.90       239.10 o                         
   4  21   1       4874.99       5000.97       133.21 o                         
   5  21   1       1245.46       1219.36       108.02 o                         
   6  21   1       3247.53       3053.45       337.57 o                         
   7  21   1       4663.67       5129.76       349.76 o                         
   8  21   1        464.02        414.12       120.03 o                         
   9  21   1       2385.95       2527.03       230.99 o                         
  10  21   1         37.75         80.35       119.65 o                         
 -10  22   1         73.21        150.27       130.36 o                         
  -9  22   1       7677.36       7932.33       358.47 o                         
  -8  22   1       5831.81       5880.48       309.39 o                         
  -7  22   1       2130.01       2597.37       275.07 o                         
  -6  22   1       6998.20       7255.30       327.48 o                         
  -5  22   1       9111.90       9083.77       274.60 o                         
  -4  22   1       5061.75       5031.83       205.56 o                         
  -3  22   1      13657.97      14339.88       249.99 o                         
  -2  22   1      44586.82      44057.72       496.81 o                         
  -1  22   1       8004.33       8106.50       231.94 o                         
   0  22   1       3458.55       3438.37       123.32 o                         
   1  22   1      27781.92      27545.27       327.46 o                         
   2  22   1      48417.58      47672.11       433.08 o                         
   3  22   1      13384.98      13375.01       217.36 o                         
   4  22   1       7531.48       7381.24       157.61 o                         
   5  22   1       2504.50       2265.29       180.89 o                         
   6  22   1       9599.76       9607.39       366.29 o                         
   7  22   1      15715.04      14654.81       458.64 o                         
   8  22   1       8588.29       8250.86       352.84 o                         
   9  22   1        116.66        396.89       186.64 o                         
  10  22   1       1389.10       1489.58       184.65 o                         
  -9  23   1        414.26        694.33       155.33 o                         
  -8  23   1       1578.13       1610.63       262.17 o                         
  -7  23   1      14819.02      14423.12       460.90 o                         
  -6  23   1        414.15        786.11       136.82 o                         
  -5  23   1        204.11        289.29        82.01 o                         
  -4  23   1       7267.13       7394.59       249.59 o                         
  -3  23   1      31784.87      30737.30       353.16 o                         
  -2  23   1       5407.38       5717.00       144.84 o                         
  -1  23   1       6709.07       6974.10       199.62 o                         
   0  23   1       3152.50       3209.80       122.17 o                         
   1  23   1      19086.04      18994.30       276.76 o                         
   2  23   1      29223.24      29485.76       337.27 o                         
   3  23   1      21326.73      20525.48       271.47 o                         
   4  23   1        415.56        456.04       119.25 o                         
   5  23   1       3443.44       3217.24       222.51 o                         
   6  23   1      14390.57      13880.37       441.19 o                         
   7  23   1       5866.82       5918.71       303.59 o                         
   8  23   1        534.82        539.07       136.83 o                         
   9  23   1       2999.08       2659.62       225.69 o                         
  -9  24   1         27.88        143.67       177.04 o                         
  -8  24   1       6174.33       6077.54       317.88 o                         
  -7  24   1       2451.80       2068.15       253.55 o                         
  -6  24   1       5157.81       5115.41       279.68 o                         
  -5  24   1        778.93       1009.43       113.00 o                         
  -4  24   1       2947.72       2812.70       259.24 o                         
  -3  24   1         64.32        172.08        82.01 o                         
  -2  24   1      19538.10      19257.95       276.10 o                         
  -1  24   1       3913.40       4059.35       164.96 o                         
   0  24   1       1072.97       1193.55        87.81 o                         
   1  24   1       1371.50       1521.72        92.29 o                         
   2  24   1      19054.06      18930.47       272.37 o                         
   3  24   1        263.78        286.96        57.18 o                         
   4  24   1         76.62        248.95        77.16 o                         
   5  24   1       1353.32       1474.96       167.34 o                         
   6  24   1        947.42        942.55       151.34 o                         
   7  24   1       3745.01       4315.75       293.58 o                         
   8  24   1        910.40        826.23       151.70 o                         
   9  24   1       1226.64       1312.44       209.29 o                         
  -9  25   1         19.57        -17.79       120.71 o                         
  -8  25   1        850.36       1453.51       185.52 o                         
  -7  25   1       5239.95       5471.48       369.58 o                         
  -6  25   1       3047.37       3437.17       239.66 o                         
  -5  25   1       3121.26       3262.65       228.22 o                         
  -4  25   1        105.71        127.21        82.95 o                         
  -3  25   1       5857.01       5507.49       219.33 o                         
  -2  25   1        256.55        405.93        66.71 o                         
  -1  25   1       1029.33       1100.80        79.65 o                         
   0  25   1       5901.32       5769.67       160.99 o                         
   1  25   1        766.02        838.23        75.89 o                         
   2  25   1       6232.23       6407.00       200.96 o                         
   3  25   1        382.19        378.04        86.36 o                         
   4  25   1       5445.22       5254.58       214.22 o                         
   5  25   1       1112.40       1282.36       234.71 o                         
   6  25   1       4021.88       3870.70       251.76 o                         
   7  25   1         13.64        219.94       127.59 o                         
   8  25   1         15.32        108.26       116.20 o                         
   9  25   1          6.78        177.92       129.60 o                         
  -8  26   1         92.66        243.38       129.79 o                         
  -7  26   1         86.81        363.28       125.94 o                         
  -6  26   1       1160.06       1363.91       175.02 o                         
  -5  26   1        894.33       1084.25       154.66 o                         
  -4  26   1       6049.28       5755.81       249.06 o                         
  -3  26   1       6495.92       6785.17       242.16 o                         
  -2  26   1        777.26        804.18       102.21 o                         
  -1  26   1        144.43        277.35        57.94 o                         
   0  26   1      16844.53      17359.93       273.80 o                         
   1  26   1       3751.50       3757.45       133.65 o                         
   2  26   1       1144.18       1309.51        88.87 o                         
   3  26   1       2687.84       2929.46       167.08 o                         
   4  26   1       2628.25       3554.92       295.69 o                         
   5  26   1        124.10         65.75       104.08 o                         
   6  26   1         60.31        152.82       143.18 o                         
   7  26   1       9717.44      10092.33       435.50 o                         
   8  26   1         34.33        161.90       124.30 o                         
  -8  27   1        671.93        748.95       202.55 o                         
  -7  27   1        153.41        295.97       182.07 o                         
  -6  27   1        308.63        500.51       164.99 o                         
  -5  27   1       9049.39       9027.83       360.10 o                         
  -4  27   1       2926.57       2963.10       172.94 o                         
  -3  27   1       1503.12       1514.95       135.11 o                         
  -2  27   1       1570.53       1688.56       135.88 o                         
  -1  27   1       4880.84       4510.69       193.33 o                         
   0  27   1        742.98       1109.34        84.65 o                         
   1  27   1         85.29         93.53        55.49 o                         
   2  27   1       7868.83       8359.50       367.30 o                         
   3  27   1        226.10        372.67       109.55 o                         
   4  27   1       3891.45       3796.53       258.49 o                         
   5  27   1        559.88        842.63       192.92 o                         
   6  27   1       1951.57       1774.51       222.17 o                         
   7  27   1         79.92        250.09       123.12 o                         
   8  27   1        238.54        614.23       189.26 o                         
  -8  28   1        211.13        490.11       182.48 o                         
  -7  28   1        285.99        361.07       192.00 o                         
  -6  28   1         66.74        252.41       167.93 o                         
  -5  28   1        424.08        447.41       146.42 o                         
  -4  28   1        334.14        250.74       106.33 o                         
  -3  28   1        183.08        367.58        92.58 o                         
  -2  28   1       2601.36       3147.23       174.61 o                         
  -1  28   1       9674.41       9876.58       284.51 o                         
   0  28   1       3220.26       3450.16       149.89 o                         
   1  28   1       1539.70       1735.17       114.97 o                         
   2  28   1       1500.61       1721.76       142.35 o                         
   3  28   1       6246.27       6241.59       240.23 o                         
   4  28   1        326.39        523.09       128.60 o                         
   5  28   1       9122.43       9106.07       366.68 o                         
   6  28   1        106.22         82.83       113.69 o                         
   7  28   1        853.71        760.47       200.51 o                         
   8  28   1        327.51        328.26       176.29 o                         
  -7  29   1        300.32        661.92       157.18 o                         
  -6  29   1       4549.38       4463.05       432.43 o                         
  -5  29   1       4864.85       4428.10       322.11 o                         
  -4  29   1        260.44        498.19       122.38 o                         
  -3  29   1        184.96        307.63       104.38 o                         
  -2  29   1       8677.45       8593.14       274.15 o                         
  -1  29   1       2897.14       2844.62       168.80 o                         
   0  29   1       7456.05       7983.87       246.85 o                         
   1  29   1       1565.14       1406.73       162.34 o                         
   2  29   1       2142.37       2136.75       149.42 o                         
   3  29   1         68.46        254.70       111.23 o                         
   4  29   1      15249.23      13021.04       519.75 o                         
   5  29   1       4586.45       4248.12       277.86 o                         
   6  29   1       2010.22       1521.72       214.04 o                         
   7  29   1        131.77         97.37       120.37 o                         
  -7  30   1        572.24        979.29       208.63 o                         
  -6  30   1       7349.19       7477.78       537.82 o                         
  -5  30   1        166.92        383.56       179.51 o                         
  -4  30   1       9131.24       8659.81       394.65 o                         
  -3  30   1        702.76        474.43       120.17 o                         
  -2  30   1       3010.16       3081.01       264.47 o                         
  -1  30   1       3701.57       3585.23       184.29 o                         
   0  30   1      16976.04      16871.69       548.55 o                         
   1  30   1       1053.94       1199.27       181.56 o                         
   2  30   1       3450.49       3201.41       212.19 o                         
   3  30   1        781.11        833.27       138.07 o                         
   4  30   1       4824.59       5522.28       284.66 o                         
   5  30   1         77.95        180.22       114.40 o                         
   6  30   1       5473.94       5098.58       294.24 o                         
   7  30   1        160.73        219.24       277.08 o                         
  -6  31   1        998.43       1197.54       185.14 o                         
  -5  31   1      10150.61      10251.90       588.33 o                         
  -4  31   1       1950.61       1811.42       182.11 o                         
  -3  31   1       4963.73       4759.78       257.23 o                         
  -2  31   1        363.02        634.33       107.97 o                         
  -1  31   1       5988.30       6133.67       438.87 o                         
   0  31   1       1821.36       2133.68       224.80 o                         
   1  31   1      16124.15      15683.42       548.89 o                         
   2  31   1       2628.20       3012.68       199.62 o                         
   3  31   1        505.87        768.64       137.61 o                         
   4  31   1         88.98        254.06       157.56 o                         
   5  31   1       8436.88       7969.60       346.99 o                         
   6  31   1       1416.71       1507.79       236.70 o                         
   7  31   1        404.79        437.14       268.44 o                         
  -6  32   1        428.21        631.54       190.23 o                         
  -5  32   1        255.04        354.44       174.44 o                         
  -4  32   1        835.24       1261.60       226.71 o                         
  -3  32   1        179.40        294.17       134.06 o                         
  -2  32   1        319.62        409.88       109.58 o                         
  -1  32   1       3527.32       3498.70       303.44 o                         
   0  32   1       2303.75       2767.52       304.16 o                         
   1  32   1        893.28        824.50       191.98 o                         
   2  32   1          7.06         23.16       164.16 o                         
   3  32   1       1923.58       2366.12       246.09 o                         
   4  32   1         94.22        434.74       131.76 o                         
   5  32   1         46.64        148.28       122.20 o                         
   6  32   1       1123.12       1019.98       206.46 o                         
  -6  33   1       1881.71       2262.62       326.93 o                         
  -5  33   1       1424.57       1639.01       237.29 o                         
  -4  33   1        212.72        288.70       129.51 o                         
  -3  33   1       2622.59       2547.57       252.27 o                         
  -2  33   1       2777.07       2326.35       274.78 o                         
  -1  33   1       3375.22       3243.86       266.07 o                         
   0  33   1       1267.65       1422.85       341.33 o                         
   1  33   1        205.14        582.72       162.24 o                         
   2  33   1       1005.61        844.35       253.86 o                         
   3  33   1       4163.95       4221.10       443.18 o                         
   4  33   1       3475.19       3775.89       307.07 o                         
   5  33   1        393.23        656.19       275.08 o                         
   6  33   1        378.08        646.55       201.78 o                         
  -5  34   1         98.89        201.04       163.58 o                         
  -4  34   1       1755.42       2141.25       345.20 o                         
  -3  34   1       1410.14       1033.80       271.43 o                         
  -2  34   1       4004.87       3739.56       422.39 o                         
  -1  34   1        336.42        400.96       151.52 o                         
   0  34   1        663.84        832.26       166.10 o                         
   1  34   1       3893.30       3460.67       416.74 o                         
   2  34   1       2515.23       2982.54       395.98 o                         
   3  34   1         35.49        151.60       199.97 o                         
  -3  35   1       1244.12       1147.63       299.87 o                         
  -2  35   1        654.86        590.39       248.86 o                         
  -1  35   1       1531.73       1280.67       226.32 o                         
   0  35   1       3835.04       2957.79       264.83 o                         
   1  35   1        256.43         95.68       194.63 o                         
   2  35   1       5171.69       5423.70       505.16 o                         
  -2  36   1        881.07        507.31       224.11 o                         
  -1  36   1        247.24        498.78       233.57 o                         
   0  36   1         83.04        187.38       193.94 o                         
   1  36   1       1887.20       1805.81       317.13 o                         
 -13   0   2        635.29        580.01       130.53 o                         
 -12   0   2        472.60        304.41       149.75 o                         
 -11   0   2       1164.63       1378.65       151.12 o                         
 -10   0   2      25628.07      25135.44       535.56 o                         
  -9   0   2        600.00        767.52       120.06 o                         
  -8   0   2        574.73        791.68       109.17 o                         
  -7   0   2        788.08        692.81        96.75 o                         
  -6   0   2      59256.65      60103.73      1647.07 o                         
  -5   0   2      37114.80      36015.20       507.80 o                         
  -4   0   2      70569.25      72496.76      1136.25 o                         
  -3   0   2       8511.29       8903.74       136.28 o                         
  -2   0   2      95033.86      96846.31       755.53 o                         
   0   0   2      28581.49      32985.66       779.14 o                         
   1   0   2       1427.01       1018.18       375.51 o                         
   2   0   2      28203.77      25556.68       362.77 o                         
   3   0   2      49118.73      51709.08       533.26 o                         
   4   0   2        495.53        856.96        50.46 o                         
   5   0   2       2556.79       2552.63       145.85 o                         
   6   0   2       6814.03       6113.79       197.97 o                         
   7   0   2       1537.89       1657.64       151.31 o                         
   8   0   2       2128.85       2368.00       152.48 o                         
   9   0   2       9027.23       8856.03       252.78 o                         
  10   0   2       1137.95       1173.66       132.56 o                         
  11   0   2        256.52        361.69       111.17 o                         
  12   0   2       1126.77        954.76       157.09 o                         
  13   0   2       1450.27       1258.24       327.29 o                         
 -13   1   2       1063.40        907.67       103.41 o                         
 -12   1   2       3400.85       3581.18       157.53 o                         
 -11   1   2       2203.71       2298.62       127.78 o                         
 -10   1   2       2081.97       1869.36       114.57 o                         
  -9   1   2      23239.16      23406.30       421.83 o                         
  -8   1   2       5407.28       5158.24       158.68 o                         
  -7   1   2        306.61        265.44        52.06 o                         
  -6   1   2      22397.49      21542.29       263.00 o                         
  -5   1   2     125036.20     126649.19       884.50 o                         
  -4   1   2      18396.57      17832.97       205.24 o                         
  -3   1   2        569.09        662.92        28.49 o                         
  -2   1   2       6109.61       6301.02        71.95 o                         
  -1   1   2      64050.98      62251.64      2656.09 o                         
   1   1   2      34424.65      31258.65       298.27 o                         
   2   1   2       5153.68       4398.76       388.51 o                         
   3   1   2      14602.45      10728.52      1853.89 o                         
   4   1   2     154105.72     163167.14       711.63 o                         
   5   1   2      11819.64      10559.67       183.43 o                         
   6   1   2       2489.16       2443.54        92.57 o                         
   7   1   2      13142.86      13330.36       239.18 o                         
   8   1   2      28369.02      28436.74       317.12 o                         
   9   1   2       1127.91       1027.83        76.96 o                         
  10   1   2       1597.34       1779.04       110.05 o                         
  11   1   2       5159.14       4966.85       175.31 o                         
  12   1   2        559.68        503.34        92.45 o                         
  13   1   2        651.36        794.26       126.29 o                         
 -13   2   2       1143.79        914.41       146.63 o                         
 -12   2   2         54.76        181.41        74.45 o                         
 -11   2   2       1421.33       1359.71       102.46 o                         
 -10   2   2      13596.02      13002.71       266.64 o                         
  -9   2   2       5879.26       5462.37       172.27 o                         
  -8   2   2        894.36        841.11        69.39 o                         
  -7   2   2      14212.98      14234.16       227.47 o                         
  -6   2   2      24949.49      25684.61       310.13 o                         
  -5   2   2      60198.56      62324.87       405.33 o                         
  -4   2   2      17416.92      19245.32       215.14 o                         
  -3   2   2       6873.80       7024.01        98.16 o                         
  -2   2   2       3661.33       4669.98        61.05 o                         
   1   2   2       3923.86       1690.58       597.90 o                         
   2   2   2       3002.77       3309.75        57.09 o                         
   3   2   2     115315.72     120476.79       844.50 o                         
   4   2   2       4880.30       4564.04       452.89 o                         
   5   2   2      47152.62      46289.37       747.83 o                         
   6   2   2      42607.89      44791.64       443.58 o                         
   7   2   2       5561.40       5461.57       182.13 o                         
   8   2   2         37.93        163.51        58.93 o                         
   9   2   2      20021.80      18909.42       299.52 o                         
  10   2   2       5151.70       5053.25       155.61 o                         
  11   2   2        229.03        305.52        73.51 o                         
  12   2   2        972.12        876.95       108.64 o                         
  13   2   2       1407.77       1653.85       154.61 o                         
 -13   3   2        117.60        216.57       114.82 o                         
 -12   3   2         59.51        181.96        74.71 o                         
 -11   3   2        218.07        165.76        71.09 o                         
 -10   3   2        420.42        603.23        77.34 o                         
  -9   3   2        122.15        236.07        64.63 o                         
  -8   3   2       4946.07       4439.72       138.41 o                         
  -7   3   2      22524.29      21410.73       277.01 o                         
  -6   3   2        634.97        626.37        50.58 o                         
  -5   3   2      10201.96      11089.72       148.12 o                         
  -4   3   2        719.00        643.06        33.18 o                         
  -3   3   2      39748.18      36555.02       453.61 o                         
  -2   3   2      92180.95      99936.98       323.29 o                         
  -1   3   2       3037.40       1661.50       716.94 o                         
   0   3   2       8316.43       4560.03       964.60 o                         
   1   3   2        106.31         59.05        18.59 o                         
   2   3   2      28336.70      29501.82       218.79 o                         
   3   3   2      34780.40      31727.82       270.89 o                         
   4   3   2      61575.19      60898.32       517.05 o                         
   5   3   2          6.71         81.13        28.97 o                         
   6   3   2       2387.28       2403.58        99.34 o                         
   7   3   2       3475.26       3424.61       116.82 o                         
   8   3   2       6473.29       6321.61       185.64 o                         
   9   3   2       2784.27       2983.79       126.32 o                         
  10   3   2       1970.77       2235.50       122.69 o                         
  11   3   2       2162.86       2200.97       145.48 o                         
  12   3   2       1627.45       1870.06       137.07 o                         
  13   3   2       1155.21       1302.40       203.76 o                         
 -13   4   2       3920.31       3869.69       248.92 o                         
 -12   4   2       4833.17       4444.65       171.87 o                         
 -11   4   2       1766.75       1720.50       114.45 o                         
 -10   4   2         32.58        -13.07        60.17 o                         
  -9   4   2      13813.60      13789.83       243.29 o                         
  -8   4   2      15430.02      15261.73       245.17 o                         
  -7   4   2      21574.54      21241.18       274.76 o                         
  -6   4   2      21169.25      21639.31       221.32 o                         
  -5   4   2      13831.16      13612.94       170.08 o                         
  -4   4   2      24484.78      24505.58       237.89 o                         
  -3   4   2      77522.90      80477.76       777.92 o                         
  -2   4   2     290614.91     308577.22      3108.08 o                         
  -1   4   2       3688.67       3386.97        76.50 o                         
   0   4   2        162.56        194.65        40.53 o                         
   1   4   2      87311.25      86455.09       525.01 o                         
   2   4   2     123725.71     126118.66       743.94 o                         
   3   4   2       3961.65       4458.20        72.18 o                         
   4   4   2      41091.79      41626.58       250.36 o                         
   5   4   2        108.03        119.13        29.43 o                         
   6   4   2       8486.98       8186.98       161.09 o                         
   7   4   2      12460.38      11791.12       206.23 o                         
   8   4   2      30307.62      30573.34       396.99 o                         
   9   4   2        807.99        890.17        89.12 o                         
  10   4   2       1954.32       1929.31       151.88 o                         
  11   4   2        532.09        782.64        82.21 o                         
  12   4   2       2116.29       2367.26       162.09 o                         
  13   4   2         54.34        359.46       108.72 o                         
 -13   5   2       1624.64       1624.00       240.03 o                         
 -12   5   2        208.08        119.33        86.41 o                         
 -11   5   2        556.97        670.31        86.79 o                         
 -10   5   2       1177.34       1036.81        84.10 o                         
  -9   5   2        105.73        155.80        52.03 o                         
  -8   5   2       8443.51       8040.98       180.41 o                         
  -7   5   2      19132.10      18358.54       271.31 o                         
  -6   5   2        627.63        640.80        45.45 o                         
  -5   5   2        201.87        153.86        36.33 o                         
  -4   5   2      46143.78      48071.94       329.40 o                         
  -3   5   2      75097.53      83688.68       523.38 o                         
  -2   5   2      74419.98      82749.79       590.16 o                         
  -1   5   2      23230.34      24400.28       486.36 o                         
   0   5   2      29909.82      26413.24      1479.70 o                         
   1   5   2       4289.39       3535.85        55.84 o                         
   2   5   2     137346.34     142906.14       836.60 o                         
   3   5   2      28370.99      29463.23       312.03 o                         
   4   5   2       8118.05       8177.66       104.09 o                         
   5   5   2       7874.02       7584.41       113.99 o                         
   6   5   2      33565.36      32529.19       288.82 o                         
   7   5   2       5112.23       5150.62       137.27 o                         
   8   5   2       4592.08       4902.78       163.93 o                         
   9   5   2       1544.05       1408.57        93.90 o                         
  10   5   2       5840.64       5714.01       174.85 o                         
  11   5   2        144.99        235.65        88.07 o                         
  12   5   2       5254.02       5500.23       212.99 o                         
  13   5   2        585.28        720.22       143.45 o                         
 -13   6   2        279.87        258.17       168.80 o                         
 -12   6   2       1653.10       1356.92       170.73 o                         
 -11   6   2       7480.26       8090.84       249.14 o                         
 -10   6   2        572.74        631.65        73.85 o                         
  -9   6   2       1123.69       1002.26        79.77 o                         
  -8   6   2        916.50       1041.15        76.87 o                         
  -7   6   2       6668.17       6631.59       238.00 o                         
  -6   6   2        214.27        309.00        35.65 o                         
  -5   6   2        477.18        531.88        54.56 o                         
  -4   6   2      28642.26      28688.44       455.32 o                         
  -3   6   2      16160.49      16208.22       135.74 o                         
  -2   6   2       6714.25       7252.56       172.39 o                         
  -1   6   2       5054.84       4448.93       109.42 o                         
   0   6   2     156454.97     153004.08      1481.59 o                         
   1   6   2      74952.45      76835.86       377.15 o                         
   2   6   2       3665.66       3446.17        68.97 o                         
   3   6   2      39406.41      41756.83       371.57 o                         
   4   6   2      22102.42      20277.01       335.06 o                         
   5   6   2      25031.09      24789.27       198.96 o                         
   6   6   2      22986.01      22712.58       236.07 o                         
   7   6   2      57566.31      55465.06       518.46 o                         
   8   6   2       1856.49       1911.09       108.90 o                         
   9   6   2       9298.59       8615.09       221.61 o                         
  10   6   2      12167.33      11758.56       241.32 o                         
  11   6   2      12385.47      12110.17       265.23 o                         
  12   6   2        721.60       1077.48       115.55 o                         
  13   6   2       4062.62       4067.51       422.89 o                         
 -13   7   2       2731.31       2286.57       210.71 o                         
 -12   7   2        623.42        847.62       150.81 o                         
 -11   7   2        763.02        753.31        79.58 o                         
 -10   7   2        547.08        651.15        74.32 o                         
  -9   7   2       3188.88       3230.22       124.28 o                         
  -8   7   2       5228.05       4976.50       182.70 o                         
  -7   7   2       5451.48       5880.97       154.51 o                         
  -6   7   2      10257.42      10479.12       152.44 o                         
  -5   7   2        576.13        609.80        38.83 o                         
  -4   7   2      43757.66      44995.18       232.95 o                         
  -3   7   2        918.58        565.65        37.90 o                         
  -2   7   2       3039.43       3443.87        93.18 o                         
  -1   7   2      25690.14      18959.36      4243.57 o                         
   0   7   2      36086.34      34728.20       610.12 o                         
   1   7   2      23373.04      22591.81       135.67 o                         
   2   7   2      49658.57      51675.64       290.41 o                         
   3   7   2      44843.96      47657.44       294.01 o                         
   4   7   2       5987.79       5757.03        98.09 o                         
   5   7   2      33976.05      32594.53       305.64 o                         
   6   7   2      28448.94      28084.69       254.65 o                         
   7   7   2        737.82        793.73        62.68 o                         
   8   7   2      25251.42      24862.57       349.83 o                         
   9   7   2       5181.26       4846.38       169.75 o                         
  10   7   2       2297.89       2082.00       110.43 o                         
  11   7   2        901.26       1188.32       112.61 o                         
  12   7   2       9741.99      10269.79       360.37 o                         
  13   7   2        103.06         35.00       128.54 o                         
 -13   8   2       7298.03       6538.08       326.18 o                         
 -12   8   2       2551.71       2583.90       215.39 o                         
 -11   8   2       1064.51        948.99       105.64 o                         
 -10   8   2       7850.29       7957.84       193.25 o                         
  -9   8   2      29630.18      29502.78       346.48 o                         
  -8   8   2      14817.32      14667.37       250.77 o                         
  -7   8   2       3314.94       3515.06       113.92 o                         
  -6   8   2      48242.51      47599.60       300.21 o                         
  -5   8   2      71004.35      73652.41       865.57 o                         
  -4   8   2      53571.36      58084.58       330.40 o                         
  -3   8   2      75043.30      68422.50      2519.40 o                         
  -2   8   2     241613.45     254442.08      1203.91 o                         
  -1   8   2      26639.05      23796.92      2459.51 o                         
   0   8   2       8466.51       8259.62        94.06 o                         
   1   8   2      98736.27     105020.15       659.76 o                         
   2   8   2     148959.98     152073.16       822.92 o                         
   3   8   2      27054.10      27639.69       270.89 o                         
   4   8   2      64865.60      66995.95       418.99 o                         
   5   8   2       4962.63       4669.87       165.30 o                         
   6   8   2      15797.15      15414.95       195.81 o                         
   7   8   2      13282.64      13111.11       197.28 o                         
   8   8   2      37323.59      37098.32       662.27 o                         
   9   8   2       1448.12       1537.66       104.03 o                         
  10   8   2       1865.67       1743.48       121.68 o                         
  11   8   2       1629.14       1764.61       127.02 o                         
  12   8   2       2546.52       3192.60       290.35 o                         
  13   8   2        470.28        711.08       245.11 o                         
 -13   9   2       1140.94       1332.64       183.87 o                         
 -12   9   2       4762.61       4764.66       278.84 o                         
 -11   9   2       1196.02       1210.57       134.71 o                         
 -10   9   2       3971.59       4306.77       144.75 o                         
  -9   9   2       9201.44       9346.75       228.41 o                         
  -8   9   2      40282.03      39811.86       481.21 o                         
  -7   9   2      25728.83      25674.15       525.02 o                         
  -6   9   2         40.54        114.23        33.87 o                         
  -5   9   2      17421.16      17525.36       163.82 o                         
  -4   9   2     170638.67     181489.83      1214.90 o                         
  -3   9   2      32054.15      30666.12       493.74 o                         
  -2   9   2       1667.77       1752.69       240.41 o                         
  -1   9   2     172169.33     175826.61      1061.01 o                         
   0   9   2      30378.47      31178.48       193.29 o                         
   1   9   2       6402.91       5948.05        85.07 o                         
   2   9   2       4738.64       4987.81       117.39 o                         
   3   9   2     195132.80     195530.27      2710.19 o                         
   4   9   2       7451.01       8361.94       127.07 o                         
   5   9   2       1858.70       1448.55        84.42 o                         
   6   9   2        124.28        258.36        38.40 o                         
   7   9   2      60173.39      58267.21      1197.11 o                         
   8   9   2       3370.08       3514.91       137.54 o                         
   9   9   2       3889.09       4203.52       155.49 o                         
  10   9   2       4612.39       4259.28       208.77 o                         
  11   9   2       3495.33       3576.96       166.09 o                         
  12   9   2       1098.39       1183.42       179.48 o                         
  13   9   2       1087.25        792.64       250.60 o                         
 -13  10   2         14.91        248.45       216.34 o                         
 -12  10   2        401.37        334.83       111.80 o                         
 -11  10   2       5886.62       5326.22       276.54 o                         
 -10  10   2         22.61        177.06        72.54 o                         
  -9  10   2       1483.52       1617.88        99.44 o                         
  -8  10   2       1038.42       1156.32        84.03 o                         
  -7  10   2      10910.58      10738.22       287.14 o                         
  -6  10   2       1400.11       1448.12        60.04 o                         
  -5  10   2          5.21         99.36        30.71 o                         
  -4  10   2      74488.20      79954.70       428.58 o                         
  -3  10   2      15933.62      16727.32       248.44 o                         
  -2  10   2       7745.34       5485.26       938.86 o                         
  -1  10   2      14082.91      14083.86       180.71 o                         
   0  10   2      47693.77      50034.03       407.28 o                         
   1  10   2       4733.61       4927.48        77.14 o                         
   2  10   2       1269.95        974.35        38.01 o                         
   3  10   2       1626.36       1359.66        43.43 o                         
   4  10   2       4058.26       4298.34        96.21 o                         
   5  10   2      13336.09      12553.93       286.38 o                         
   6  10   2       4678.50       4653.67       226.89 o                         
   7  10   2       2639.93       2284.66       112.64 o                         
   8  10   2         73.31        101.68        52.41 o                         
   9  10   2       2213.15       2474.77       153.24 o                         
  10  10   2       4011.54       4217.61       196.38 o                         
  11  10   2         21.83        235.68       129.42 o                         
  12  10   2        193.42        270.16       103.14 o                         
  13  10   2        102.48        179.59       194.45 o                         
 -12  11   2       4315.60       4355.06       233.13 o                         
 -11  11   2       3425.43       3771.47       214.15 o                         
 -10  11   2      13413.34      13108.13       303.31 o                         
  -9  11   2      11084.04      10657.11       219.88 o                         
  -8  11   2       4338.83       3939.20       174.58 o                         
  -7  11   2       6681.44       6641.53       125.68 o                         
  -6  11   2      72656.20      74353.94       623.54 o                         
  -5  11   2      42957.54      42540.06       347.15 o                         
  -4  11   2       5185.02       5051.49        93.41 o                         
  -3  11   2      52054.88      51203.47       930.13 o                         
  -2  11   2      70668.09      63875.96      1900.70 o                         
  -1  11   2      31669.51      31031.30       195.67 o                         
   0  11   2      12909.17      13138.73       140.73 o                         
   1  11   2     148913.03     152145.69       788.02 o                         
   2  11   2      34220.42      35775.65       245.89 o                         
   3  11   2       3643.69       3467.84        67.86 o                         
   4  11   2      12193.76      11942.56       141.69 o                         
   5  11   2     105392.07     101432.17      1400.48 o                         
   6  11   2      10940.09      10694.18       224.85 o                         
   7  11   2       4765.05       5056.04       143.50 o                         
   8  11   2        262.83        197.31        57.15 o                         
   9  11   2      13082.49      12310.42       317.00 o                         
  10  11   2       2808.53       2578.84       296.71 o                         
  11  11   2       1188.86       1110.24       152.90 o                         
  12  11   2        613.24        481.83       138.01 o                         
 -12  12   2       2238.89       2396.34       223.08 o                         
 -11  12   2       4543.00       4291.59       230.48 o                         
 -10  12   2       6177.34       5742.85       294.42 o                         
  -9  12   2        678.06        612.30        96.29 o                         
  -8  12   2      11667.41      11024.63       208.69 o                         
  -7  12   2      13121.30      12929.06       208.68 o                         
  -6  12   2       2464.47       2300.00        85.22 o                         
  -5  12   2       3862.21       3765.87        71.83 o                         
  -4  12   2      57044.53      48610.96      2038.40 o                         
  -3  12   2       8628.51       8762.64       190.25 o                         
  -2  12   2        306.86        315.79        21.25 o                         
  -1  12   2      42839.07      43380.04       262.15 o                         
   0  12   2     113052.09     114055.62       946.55 o                         
   1  12   2      11276.36      12143.82       136.86 o                         
   2  12   2       3109.78       2569.30        62.88 o                         
   3  12   2       5944.27       6029.72       106.89 o                         
   4  12   2      16634.63      16135.37       163.68 o                         
   5  12   2      11573.88      11879.91       266.60 o                         
   6  12   2       9302.21       9145.88       206.98 o                         
   7  12   2        462.15        505.83        66.53 o                         
   8  12   2        345.17        391.47        63.77 o                         
   9  12   2       4408.20       3707.86       211.42 o                         
  10  12   2        923.47        915.12       111.72 o                         
  11  12   2        286.43        268.18       119.84 o                         
  12  12   2        155.77        246.66       139.76 o                         
 -13  13   2        144.58        -21.22       210.58 o                         
 -12  13   2         18.71        159.78       108.56 o                         
 -11  13   2       2262.19       2591.85       187.82 o                         
 -10  13   2        130.83        274.53       116.09 o                         
  -9  13   2       1923.67       2083.66       150.35 o                         
  -8  13   2        442.21        416.63        65.69 o                         
  -7  13   2       9153.78       8676.97       188.44 o                         
  -6  13   2       4455.57       4240.83        90.45 o                         
  -5  13   2       8236.00       7184.82       151.22 o                         
  -4  13   2       1105.96       1010.22       109.30 o                         
  -3  13   2       5520.76       5540.01       232.00 o                         
  -2  13   2      25231.59      25440.93       165.41 o                         
  -1  13   2        445.53        608.94        37.78 o                         
   0  13   2       8552.60       8803.57       160.66 o                         
   1  13   2      24024.35      24674.20       240.27 o                         
   2  13   2       3404.22       3361.70       108.41 o                         
   3  13   2      18947.30      18652.71       216.52 o                         
   4  13   2      17901.58      17997.81       201.02 o                         
   5  13   2       9743.49       9562.40       183.08 o                         
   6  13   2       3302.89       3389.52       131.99 o                         
   7  13   2       5965.49       5779.42       179.01 o                         
   8  13   2       1086.12       1029.74       108.89 o                         
   9  13   2         13.84        189.12        85.11 o                         
  10  13   2       7388.53       7545.97       325.13 o                         
  11  13   2        484.72        659.04       225.09 o                         
  12  13   2        484.33        504.66       134.49 o                         
 -12  14   2        478.97        402.52       115.64 o                         
 -11  14   2       1678.17       1744.45       167.86 o                         
 -10  14   2       4127.87       4116.89       257.63 o                         
  -9  14   2         82.02         63.29        93.32 o                         
  -8  14   2        674.06        709.62        91.59 o                         
  -7  14   2       9422.37       8784.46       214.72 o                         
  -6  14   2       5540.85       5741.71       196.08 o                         
  -5  14   2      19756.96      16353.32       944.05 o                         
  -4  14   2       4226.88       4112.81       144.90 o                         
  -3  14   2       2609.90       2798.10       122.22 o                         
  -2  14   2        459.27        448.08        28.67 o                         
  -1  14   2      41374.74      41643.45       574.33 o                         
   0  14   2      16759.74      18297.89       209.70 o                         
   1  14   2       3017.85       3099.59        77.28 o                         
   2  14   2       1366.92       1250.03        52.23 o                         
   3  14   2      44787.48      43999.23       258.77 o                         
   4  14   2       1208.95       1402.60        63.16 o                         
   5  14   2      35017.02      33636.30       287.12 o                         
   6  14   2       8127.74       8054.69       195.85 o                         
   7  14   2       7589.84       7594.11       199.66 o                         
   8  14   2        490.85        658.27        96.05 o                         
   9  14   2      11934.73      11756.52       309.38 o                         
  10  14   2        791.84        795.95       135.78 o                         
  11  14   2       3155.04       3311.63       424.97 o                         
  12  14   2         26.54        -43.68       181.70 o                         
 -12  15   2        516.56        289.45       163.40 o                         
 -11  15   2       1185.89        757.72       125.40 o                         
 -10  15   2       1074.45        957.24       214.56 o                         
  -9  15   2       1480.49       1302.30       209.82 o                         
  -8  15   2        681.61        829.57       139.59 o                         
  -7  15   2         51.53         89.54        52.62 o                         
  -6  15   2      21571.67      17327.38      1118.32 o                         
  -5  15   2       2034.53       2106.70       131.95 o                         
  -4  15   2       3922.26       4085.10       292.79 o                         
  -3  15   2        319.20        188.04        23.83 o                         
  -2  15   2      20208.00      21613.15       283.51 o                         
  -1  15   2       4602.57       4924.05       117.29 o                         
   0  15   2      38715.66      38867.95       316.82 o                         
   1  15   2       8443.95       9580.81       156.48 o                         
   2  15   2       5912.91       5775.36       107.05 o                         
   3  15   2        325.69        260.36        30.65 o                         
   4  15   2      46449.25      44602.24       266.13 o                         
   5  15   2       7975.63       7775.89       131.82 o                         
   6  15   2      12060.92      11399.74       231.74 o                         
   7  15   2        553.10        606.16        72.39 o                         
   8  15   2       9478.31       9251.34       265.60 o                         
   9  15   2        452.54        355.14       114.16 o                         
  10  15   2       6424.55       6400.70       310.57 o                         
  11  15   2       1635.26       1666.91       181.41 o                         
  12  15   2        536.64        460.05       230.86 o                         
 -12  16   2        471.12        263.51       215.95 o                         
 -11  16   2         14.63          3.54       109.86 o                         
 -10  16   2        545.45        549.30       138.15 o                         
  -9  16   2        270.72        148.93       119.59 o                         
  -8  16   2       2271.75       2316.06       196.17 o                         
  -7  16   2        286.21        453.74        97.74 o                         
  -6  16   2       1443.53       1644.79       125.79 o                         
  -5  16   2       2003.99       1905.42       221.97 o                         
  -4  16   2        969.14       1007.41       162.43 o                         
  -3  16   2       6866.65       6350.47       264.04 o                         
  -2  16   2        800.32        712.77        40.49 o                         
  -1  16   2      10513.77      11014.78       163.98 o                         
   0  16   2        890.00        885.25        59.79 o                         
   1  16   2       2414.21       2407.99        84.23 o                         
   2  16   2         21.12         93.08        33.76 o                         
   3  16   2        216.85        243.03        32.72 o                         
   4  16   2       1754.84       1463.64        56.27 o                         
   5  16   2        986.36        980.68        49.57 o                         
   6  16   2        502.86        474.26        60.71 o                         
   7  16   2         53.71        161.97        58.38 o                         
   8  16   2       1559.79       1592.56       165.54 o                         
   9  16   2       1030.91        804.64       190.26 o                         
  10  16   2        455.56        699.70       152.43 o                         
  11  16   2          6.12        258.75       134.35 o                         
  12  16   2        172.31        309.91       219.53 o                         
 -11  17   2        799.56        576.18       180.92 o                         
 -10  17   2        750.81        719.81       150.95 o                         
  -9  17   2        441.59        408.32       124.06 o                         
  -8  17   2       2970.16       3344.99       296.43 o                         
  -7  17   2       7639.82       7573.54       256.22 o                         
  -6  17   2       1649.87       1577.63       123.47 o                         
  -5  17   2       8021.96       7304.68       235.81 o                         
  -4  17   2       8969.59       8897.09       255.82 o                         
  -3  17   2      16997.72      15518.08       367.42 o                         
  -2  17   2      17602.88      17812.39       185.00 o                         
  -1  17   2        361.52        345.47        42.99 o                         
   0  17   2       1540.20       1531.30        72.88 o                         
   1  17   2       5043.17       5286.79       137.28 o                         
   2  17   2      40711.62      40675.31       322.87 o                         
   3  17   2        166.05        309.45        36.68 o                         
   4  17   2         85.31        149.03        32.63 o                         
   5  17   2       2480.97       2878.09       112.03 o                         
   6  17   2      24053.86      22644.85       402.69 o                         
   7  17   2        529.69        499.00        73.13 o                         
   8  17   2       1243.16       1301.53       166.33 o                         
   9  17   2       3177.94       2717.71       213.58 o                         
  10  17   2       2307.14       1873.25       244.67 o                         
  11  17   2          0.31        129.97       118.97 o                         
  12  17   2        622.01        558.31       237.75 o                         
 -11  18   2        113.23         38.44       145.33 o                         
 -10  18   2        167.40        417.34       133.39 o                         
  -9  18   2        117.00        158.52       114.14 o                         
  -8  18   2       2242.97       2489.52       322.92 o                         
  -7  18   2       1045.84       1166.64       114.70 o                         
  -6  18   2        286.19        296.82        88.65 o                         
  -5  18   2         92.43         90.60       102.45 o                         
  -4  18   2        744.41        948.43       101.34 o                         
  -3  18   2      19781.02      19291.84       260.92 o                         
  -2  18   2        119.04        177.27        34.74 o                         
  -1  18   2        209.50        286.79        49.82 o                         
   0  18   2        739.25        726.53        59.02 o                         
   1  18   2      27158.15      27412.48       352.68 o                         
   2  18   2       1068.56        977.45        76.78 o                         
   3  18   2       5164.47       4931.61       130.37 o                         
   4  18   2        443.83        483.37        41.28 o                         
   5  18   2       9868.55       9035.20       236.55 o                         
   6  18   2       3492.40       3558.50       135.24 o                         
   7  18   2      11313.73      10654.41       415.24 o                         
   8  18   2        319.46        226.06       103.05 o                         
   9  18   2       2834.72       3005.65       226.22 o                         
  10  18   2        164.45        496.87       151.06 o                         
  11  18   2       3904.29       3938.03       432.38 o                         
 -11  19   2       1094.88       1494.66       317.30 o                         
 -10  19   2         21.07        -35.73       208.03 o                         
  -9  19   2        474.61        807.01       156.93 o                         
  -8  19   2        399.08        615.52       139.10 o                         
  -7  19   2       6539.38       6849.61       330.85 o                         
  -6  19   2        463.17        461.01        88.00 o                         
  -5  19   2       2006.50       2133.65       142.14 o                         
  -4  19   2        699.33        918.31       106.31 o                         
  -3  19   2       4867.33       4400.18       182.76 o                         
  -2  19   2       5191.54       5292.64       108.97 o                         
  -1  19   2       5532.86       5131.91       136.99 o                         
   0  19   2        842.20        889.09        68.94 o                         
   1  19   2        692.26        797.35        79.72 o                         
   2  19   2      29083.57      28931.23       447.01 o                         
   3  19   2        232.51        266.34        45.48 o                         
   4  19   2        545.12        691.52        60.87 o                         
   5  19   2         26.71        195.72        61.88 o                         
   6  19   2      22308.74      20372.34       542.52 o                         
   7  19   2       4293.45       4212.15       310.64 o                         
   8  19   2        659.40        979.21       155.42 o                         
   9  19   2         92.84        135.50       114.89 o                         
  10  19   2       4368.05       4018.13       266.58 o                         
  11  19   2       3508.23       2987.49       384.34 o                         
 -11  20   2        747.12       1109.05       292.32 o                         
 -10  20   2        753.89       1070.26       164.52 o                         
  -9  20   2        894.88       1049.61       159.99 o                         
  -8  20   2      12845.99      13774.33       459.42 o                         
  -7  20   2       9084.58       9290.43       369.11 o                         
  -6  20   2       2294.41       2132.11       146.62 o                         
  -5  20   2       2755.55       2628.35       198.43 o                         
  -4  20   2      24397.05      23897.54       428.07 o                         
  -3  20   2      25221.80      24918.89       450.80 o                         
  -2  20   2      21129.14      21267.69       219.50 o                         
  -1  20   2        275.32        475.52        52.24 o                         
   0  20   2      16561.20      15840.78       320.35 o                         
   1  20   2      25982.01      25533.10       311.33 o                         
   2  20   2      12138.76      12595.36       216.28 o                         
   3  20   2       3413.61       3389.89       161.92 o                         
   4  20   2      14142.26      13475.85       214.46 o                         
   5  20   2       5098.04       5090.12       145.85 o                         
   6  20   2        528.43        587.60       118.00 o                         
   7  20   2       5159.46       4724.62       262.08 o                         
   8  20   2       1198.74       1190.33       160.62 o                         
   9  20   2        481.71        401.55       151.93 o                         
  10  20   2         93.63        630.88       156.86 o                         
  11  20   2        992.15        863.67       282.28 o                         
 -10  21   2       7980.89       7482.14       355.43 o                         
  -9  21   2       3464.90       3880.27       318.99 o                         
  -8  21   2       8124.24       8672.58       367.56 o                         
  -7  21   2      19908.73      20507.63       848.36 o                         
  -6  21   2      15858.39      15041.59       352.46 o                         
  -5  21   2      18811.75      17422.77       398.45 o                         
  -4  21   2      10097.47      10312.25       290.50 o                         
  -3  21   2      48289.20      47260.02       316.56 o                         
  -2  21   2      36454.27      36743.27       475.83 o                         
  -1  21   2      17817.98      18031.78       263.88 o                         
   0  21   2       3122.79       3204.98       119.18 o                         
   1  21   2      45467.16      45861.95       422.09 o                         
   2  21   2      37355.38      37804.71       375.95 o                         
   3  21   2      17425.05      17330.09       396.69 o                         
   4  21   2       1315.20       1208.42        81.02 o                         
   5  21   2      28955.54      27557.40       587.38 o                         
   6  21   2       9848.05      10117.06       371.07 o                         
   7  21   2       5017.62       5099.74       277.44 o                         
   8  21   2         96.60          7.23       126.80 o                         
   9  21   2      10633.08      10718.61       405.87 o                         
  10  21   2        732.96       1053.72       162.78 o                         
 -10  22   2         23.79        186.43       133.91 o                         
  -9  22   2        337.15        633.66       146.06 o                         
  -8  22   2       2916.81       3347.99       245.88 o                         
  -7  22   2       2803.37       3713.78       323.98 o                         
  -6  22   2         56.92         88.78        80.22 o                         
  -5  22   2        101.72        249.32        85.49 o                         
  -4  22   2       3812.49       3588.15       180.83 o                         
  -3  22   2      10941.58      10182.75       222.69 o                         
  -2  22   2        621.57        821.07        63.67 o                         
  -1  22   2         30.24         88.35        49.64 o                         
   0  22   2       4591.65       4710.71       181.16 o                         
   1  22   2       7779.36       8067.91       184.35 o                         
   2  22   2       2344.22       2616.58       110.23 o                         
   3  22   2       2042.13       1918.26        93.21 o                         
   4  22   2       2906.74       2740.06       108.33 o                         
   5  22   2        814.61        675.20       153.67 o                         
   6  22   2        491.22        549.43       116.42 o                         
   7  22   2       1614.32       1428.77       167.41 o                         
   8  22   2       1556.67       1005.18       194.04 o                         
   9  22   2        110.26        408.50       131.40 o                         
  -9  23   2       1580.55       1922.75       235.49 o                         
  -8  23   2       3575.09       3360.00       247.13 o                         
  -7  23   2       1999.45       2525.70       279.52 o                         
  -6  23   2       4717.34       4317.59       261.48 o                         
  -5  23   2      15337.23      14927.63       355.67 o                         
  -4  23   2       8739.24       8466.65       269.79 o                         
  -3  23   2       4017.15       3809.75       187.18 o                         
  -2  23   2       1572.66       1763.73        84.67 o                         
  -1  23   2      20286.45      20683.44       278.69 o                         
   0  23   2       8761.57       9134.67       195.74 o                         
   1  23   2       6387.20       6129.46       163.93 o                         
   2  23   2         30.38        186.25        70.26 o                         
   3  23   2      19981.19      19805.46       276.23 o                         
   4  23   2       3458.40       3500.41       130.67 o                         
   5  23   2       5468.62       5631.81       279.56 o                         
   6  23   2        190.48        316.35       118.21 o                         
   7  23   2       8377.89       8429.64       352.87 o                         
   8  23   2         63.50        121.10       115.75 o                         
   9  23   2       2468.85       1720.80       239.75 o                         
  -9  24   2       2786.41       2785.39       237.02 o                         
  -8  24   2       2994.39       2619.86       297.47 o                         
  -7  24   2       4688.91       4688.67       279.55 o                         
  -6  24   2       6814.04       6732.22       373.71 o                         
  -5  24   2       8525.76       8638.96       277.82 o                         
  -4  24   2       6443.90       6671.37       307.33 o                         
  -3  24   2       7227.81       6826.78       241.83 o                         
  -2  24   2      12315.73      12110.75       288.86 o                         
  -1  24   2       7282.50       7933.52       229.28 o                         
   0  24   2      16165.67      15971.97       300.50 o                         
   1  24   2       1535.13       1586.01        94.38 o                         
   2  24   2      12464.81      12598.85       229.14 o                         
   3  24   2       2380.34       2434.77       108.09 o                         
   4  24   2      11511.89      10558.27       291.12 o                         
   5  24   2       2921.36       3108.02       282.95 o                         
   6  24   2       6152.16       6628.25       315.09 o                         
   7  24   2        388.12        640.03       137.96 o                         
   8  24   2       1653.96       1471.51       176.14 o                         
   9  24   2        193.52        404.45       141.67 o                         
  -9  25   2        772.98        476.68       182.03 o                         
  -8  25   2        142.54        244.13       126.92 o                         
  -7  25   2        639.04        658.60       147.54 o                         
  -6  25   2        213.75        338.14       125.40 o                         
  -5  25   2        781.86        703.32       112.10 o                         
  -4  25   2        423.87        351.25        87.37 o                         
  -3  25   2        129.08        150.64        77.29 o                         
  -2  25   2        709.44        758.57       103.16 o                         
  -1  25   2        107.45        279.25        60.57 o                         
   0  25   2       1354.53       1513.95        93.86 o                         
   1  25   2        145.82        324.38        67.35 o                         
   2  25   2       1485.55       1563.63        92.73 o                         
   3  25   2       1021.63       1077.73        81.32 o                         
   4  25   2       3314.16       3448.26       226.34 o                         
   5  25   2         29.60          0.42       108.88 o                         
   6  25   2       2124.85       2131.00       201.05 o                         
   7  25   2       1273.91       1534.45       182.41 o                         
   8  25   2       1101.89       1308.57       237.69 o                         
   9  25   2        763.37        859.93       163.33 o                         
  -8  26   2        282.66        146.65       124.10 o                         
  -7  26   2         56.44        473.21       140.16 o                         
  -6  26   2         49.17        370.01       132.59 o                         
  -5  26   2        165.45        393.11       121.61 o                         
  -4  26   2        504.22        463.90        93.14 o                         
  -3  26   2        912.01       1061.92       115.22 o                         
  -2  26   2       2932.87       3113.11       169.39 o                         
  -1  26   2        332.46        471.39        73.59 o                         
   0  26   2        438.51        428.60        67.59 o                         
   1  26   2       7058.61       7079.39       181.28 o                         
   2  26   2       3191.67       3408.92       128.94 o                         
   3  26   2       4139.09       4200.19       197.01 o                         
   4  26   2       1071.14       1319.38       160.45 o                         
   5  26   2       5261.42       5092.80       344.19 o                         
   6  26   2       1888.85       1888.19       190.88 o                         
   7  26   2       2804.27       3080.34       300.58 o                         
   8  26   2        617.47        872.03       163.24 o                         
  -8  27   2       1024.08       1055.47       170.09 o                         
  -7  27   2        975.16       1183.11       180.29 o                         
  -6  27   2       3970.05       3873.30       252.75 o                         
  -5  27   2        304.81        144.07       124.68 o                         
  -4  27   2       3991.61       4012.99       197.14 o                         
  -3  27   2       2927.26       2739.64       165.91 o                         
  -2  27   2      10156.88      10028.99       289.37 o                         
  -1  27   2        150.03        344.76        82.26 o                         
   0  27   2       5762.47       5696.66       164.50 o                         
   1  27   2       5483.74       5431.65       163.59 o                         
   2  27   2      13589.35      13112.77       270.25 o                         
   3  27   2        281.58        245.73        85.71 o                         
   4  27   2       4001.72       4255.99       251.50 o                         
   5  27   2       1404.78       1463.44       179.62 o                         
   6  27   2       8214.78       8206.67       382.65 o                         
   7  27   2        109.38        141.77       116.24 o                         
   8  27   2       2285.23       2218.47       212.79 o                         
  -8  28   2       1704.31       2069.79       266.76 o                         
  -7  28   2       4564.97       4855.52       290.82 o                         
  -6  28   2        320.25        549.18       139.89 o                         
  -5  28   2       1421.31       1584.26       179.77 o                         
  -4  28   2       5790.10       5561.03       230.77 o                         
  -3  28   2       7312.85       7238.72       256.10 o                         
  -2  28   2       4413.75       4259.16       197.29 o                         
  -1  28   2       2229.77       2247.70       147.76 o                         
   0  28   2       7690.40       7604.50       242.83 o                         
   1  28   2       6795.59       7030.21       242.58 o                         
   2  28   2       3363.34       3640.93       184.07 o                         
   3  28   2       1933.43       2014.40       179.60 o                         
   4  28   2       3387.68       3766.07       255.36 o                         
   5  28   2       2313.04       2152.38       205.29 o                         
   6  28   2       1960.30       1767.15       191.85 o                         
   7  28   2        930.13        938.72       164.13 o                         
   8  28   2       1407.94       1738.86       258.77 o                         
  -7  29   2       1500.00       1558.12       191.47 o                         
  -6  29   2         73.66        353.15       130.59 o                         
  -5  29   2         52.13        225.50       119.19 o                         
  -4  29   2        570.94        761.73       139.00 o                         
  -3  29   2       2476.07       2653.26       228.23 o                         
  -2  29   2        317.16        392.36        95.42 o                         
  -1  29   2         83.82        253.37       119.97 o                         
   0  29   2       2149.76       2511.16       151.95 o                         
   1  29   2        777.69        976.52       131.51 o                         
   2  29   2        457.63        825.26       116.48 o                         
   3  29   2         63.72         90.17       101.48 o                         
   4  29   2       1946.93       1937.97       192.96 o                         
   5  29   2        400.62        572.55       202.44 o                         
   6  29   2          6.16        196.53       176.13 o                         
   7  29   2          1.72        249.74       326.11 o                         
  -7  30   2        256.74        592.26       193.82 o                         
  -6  30   2        494.92        813.01       202.10 o                         
  -5  30   2       2584.06       2806.78       224.53 o                         
  -4  30   2         81.27        291.48       120.61 o                         
  -3  30   2        194.86        346.10        97.93 o                         
  -2  30   2        608.69        710.98       108.35 o                         
  -1  30   2       2408.29       2405.60       154.59 o                         
   0  30   2        572.19        571.64       114.52 o                         
   1  30   2       1274.79       1197.74       173.04 o                         
   2  30   2        137.57        213.14        96.17 o                         
   3  30   2       3276.36       3693.04       235.23 o                         
   4  30   2        461.01        875.23       153.57 o                         
   5  30   2       1427.09       1741.70       296.08 o                         
   6  30   2        332.13        304.32       158.68 o                         
   7  30   2        937.71        761.85       249.98 o                         
  -6  31   2         48.59        364.37       178.86 o                         
  -5  31   2       2131.36       2327.47       209.71 o                         
  -4  31   2       1234.00       1277.83       159.93 o                         
  -3  31   2         27.43         62.99        98.34 o                         
  -2  31   2         46.22        203.41        90.07 o                         
  -1  31   2       1798.18       1913.76       242.88 o                         
   0  31   2       2475.43       2460.23       234.53 o                         
   1  31   2         25.96         65.58       115.16 o                         
   2  31   2         43.84        113.35       160.97 o                         
   3  31   2        505.34        470.35       131.86 o                         
   4  31   2       2308.51       2394.17       204.70 o                         
   5  31   2        214.19        257.06       156.83 o                         
   6  31   2        112.23        375.09       166.02 o                         
   7  31   2         29.30       -155.94       254.47 o                         
  -6  32   2       1528.67       2019.08       247.47 o                         
  -5  32   2        460.72        659.68       191.80 o                         
  -4  32   2        832.97        948.44       153.42 o                         
  -3  32   2         48.84         67.91       104.89 o                         
  -2  32   2        990.62       1244.67       131.62 o                         
  -1  32   2       2553.62       2681.53       299.26 o                         
   0  32   2        588.32        670.30       151.61 o                         
   1  32   2         63.47        234.64       136.86 o                         
   2  32   2        549.36        459.30       210.74 o                         
   4  32   2         93.38        371.49       143.29 o                         
  -8   0 -18          0.85        104.06       137.27 o                         
  -6   0 -12          7.12        -43.78        63.34 o                         
  -4   0  -6          5.30         31.30        38.43 o                         
  -2   0   0        145.73         20.56        13.09 o                         
   5  32   2        609.07       1021.60       160.34 o                         
   6  32   2        105.29         93.12       166.04 o                         
  -5  33   2       3676.17       4923.09      1087.64 o                         
  -4  33   2       1003.94       1141.35       163.98 o                         
  -3  33   2       1871.22       1975.23       184.46 o                         
  -2  33   2       3010.29       2747.69       253.85 o                         
  -1  33   2       6424.65       6183.19       640.63 o                         
   0  33   2       4343.55       4119.88       666.25 o                         
   1  33   2       2566.56       2060.66       322.04 o                         
   2  33   2        938.49       1209.87       283.11 o                         
   3  33   2       2552.76       2463.72       367.13 o                         
   4  33   2       3943.77       3255.98       424.60 o                         
   5  33   2       1073.80       1215.97       214.26 o                         
   6  33   2        358.61        404.66       194.41 o                         
  -5  34   2       2663.55       3822.67      1450.74 o                         
  -4  34   2       2739.31       2556.50       213.85 o                         
  -3  34   2       1157.82        854.50       260.65 o                         
  -2  34   2       1501.08       2000.42       343.97 o                         
  -1  34   2       4821.63       4117.23       301.90 o                         
   0  34   2       3211.91       2773.68       348.91 o                         
   1  34   2       1195.85       1452.76       296.04 o                         
   2  34   2       1405.55       1793.97       320.99 o                         
   3  34   2       2047.40       1686.48       326.27 o                         
  -3  35   2        205.66        442.65       222.64 o                         
  -2  35   2        223.53        605.57       243.46 o                         
  -1  35   2        379.99        481.09       232.79 o                         
   0  35   2        319.96        371.68       152.99 o                         
   1  35   2        133.41        271.70       212.51 o                         
   2  35   2         15.39        183.53       192.87 o                         
  -2  36   2       3878.48       2624.18       375.74 o                         
  -1  36   2        309.24        349.70       148.72 o                         
   0  36   2        552.16        842.02       269.42 o                         
   1  36   2        366.73        300.62       211.90 o                         
 -13   1   3        121.20        199.91        82.76 o                         
 -12   1   3        990.75       1005.29        99.26 o                         
 -11   1   3         87.82        151.94        69.30 o                         
 -10   1   3       3421.07       3834.47       153.97 o                         
  -9   1   3        914.66        951.93        90.02 o                         
  -8   1   3      10512.86      10342.02       228.00 o                         
  -7   1   3       1027.87       1045.95        79.98 o                         
  -6   1   3      34174.86      34205.34       361.16 o                         
  -5   1   3        689.31       1020.40        56.36 o                         
  -4   1   3      20515.19      20116.54       170.29 o                         
  -3   1   3        166.16         82.98        20.02 o                         
  -2   1   3      86236.35      87777.33       628.12 o                         
   0   1   3      80102.97      32992.28     11885.16 o                         
   2   1   3      19211.62      19216.42       240.13 o                         
   3   1   3       3520.04       2526.09       224.44 o                         
   4   1   3      32776.97      35131.77       254.77 o                         
   5   1   3       1203.94       1198.38        56.72 o                         
   6   1   3      22488.21      23428.97       417.14 o                         
   7   1   3        322.86        274.36        51.24 o                         
   8   1   3      10922.42      11248.68       260.03 o                         
   9   1   3        281.53        263.23        60.50 o                         
  10   1   3       1764.80       1929.89       145.57 o                         
  11   1   3         38.75        193.73        71.12 o                         
  12   1   3       3349.43       3183.16       167.46 o                         
  13   1   3         87.64        316.85       105.59 o                         
 -13   2   3       3237.59       3334.63       202.84 o                         
 -12   2   3        431.31        333.16        78.54 o                         
 -11   2   3       3762.96       3864.16       158.74 o                         
 -10   2   3       6484.09       6134.14       211.69 o                         
  -9   2   3      19236.25      19136.90       314.60 o                         
  -8   2   3        608.07        692.26        69.54 o                         
  -7   2   3      16254.67      15548.77       259.17 o                         
  -6   2   3      30873.91      30561.76       345.91 o                         
  -5   2   3      97315.04      97814.66      1016.97 o                         
  -4   2   3      12940.06      13072.00       174.43 o                         
  -3   2   3      27852.49      29343.27       184.14 o                         
  -2   2   3      93108.33      92624.35       605.25 o                         
  -1   2   3      80508.17      58227.82      8544.40 o                         
   0   2   3      12307.89       6261.74      1705.59 o                         
   1   2   3       1876.38       1504.48        34.81 o                         
   2   2   3      71181.67      67159.27      1843.81 o                         
   3   2   3      80525.69      86962.94       657.09 o                         
   4   2   3        508.27        874.07        52.28 o                         
   5   2   3       8651.81       9609.23       143.30 o                         
   6   2   3      10505.08      10051.97       228.38 o                         
   7   2   3      11105.52      10615.11       315.27 o                         
   8   2   3        759.39        779.27        82.53 o                         
   9   2   3       1249.18       1285.89        98.67 o                         
  10   2   3       1769.11       1882.23       110.13 o                         
  11   2   3       2634.44       2751.80       189.45 o                         
  12   2   3        474.25        712.46       136.27 o                         
  13   2   3         71.61        163.62       101.17 o                         
 -13   3   3       2614.03       2620.86       184.99 o                         
 -12   3   3       1162.62       1042.56       101.05 o                         
 -11   3   3       8272.62       8419.20       225.91 o                         
 -10   3   3       6653.95       6317.35       191.35 o                         
  -9   3   3      13736.07      13470.00       263.32 o                         
  -8   3   3       5411.62       5293.34       162.48 o                         
  -7   3   3      24706.57      24973.22       302.89 o                         
  -6   3   3      21230.21      20160.93       295.55 o                         
  -5   3   3      28317.08      29090.08       274.22 o                         
  -4   3   3      18552.01      19576.62       190.02 o                         
  -3   3   3      11681.71      12625.74       118.40 o                         
  -2   3   3      26070.23      25186.87       328.45 o                         
  -1   3   3      32146.68      32380.96       174.69 o                         
   0   3   3      35864.70      28903.60      3738.84 o                         
   1   3   3      24156.47      23587.24       243.38 o                         
   2   3   3      21773.20      22088.72       291.62 o                         
   3   3   3      28881.34      29404.73       535.48 o                         
   4   3   3      34928.31      35107.52       330.55 o                         
   5   3   3       1383.41       1576.97        59.69 o                         
   6   3   3        534.91        631.97        51.65 o                         
   7   3   3       1229.99       1244.92        82.19 o                         
   8   3   3       3421.16       3271.71       140.10 o                         
   9   3   3        976.96       1012.38        90.73 o                         
  10   3   3        195.71        219.09        61.00 o                         
  11   3   3          9.26         87.93        71.65 o                         
  12   3   3       1060.54       1220.84       119.78 o                         
  13   3   3        339.77        347.22       106.09 o                         
 -13   4   3        271.06        199.24       114.13 o                         
 -12   4   3         32.84        -61.84        70.45 o                         
 -11   4   3         65.42         66.80        62.34 o                         
 -10   4   3       9151.92       9075.70       256.01 o                         
  -9   4   3       4473.02       4453.93       176.30 o                         
  -8   4   3       1632.58       1623.19       117.93 o                         
  -7   4   3        261.48        318.07        53.52 o                         
  -6   4   3       3152.61       3394.13        93.97 o                         
  -5   4   3      52159.23      53869.13       462.57 o                         
  -4   4   3      41331.56      42558.68       513.50 o                         
  -3   4   3        510.08        601.49        32.76 o                         
  -2   4   3      21231.34      24909.03       307.21 o                         
  -1   4   3     224365.77     222657.61      2130.09 o                         
   0   4   3      85828.19      83230.49       221.75 o                         
   1   4   3        637.55        676.45        24.93 o                         
   3   4   3     118293.02     124584.95       714.42 o                         
   4   4   3      39265.56      37607.25       281.48 o                         
   5   4   3       6205.56       5909.96       123.43 o                         
   6   4   3        736.95        799.62        56.06 o                         
   7   4   3      55707.60      54265.54       801.82 o                         
   8   4   3      19882.24      19912.40       321.47 o                         
   9   4   3       5948.52       5895.76       188.20 o                         
  10   4   3         37.17         44.55        59.48 o                         
  11   4   3       5621.82       5806.57       208.11 o                         
  12   4   3       2151.32       2258.42       147.30 o                         
  13   4   3        912.28       1001.64       135.37 o                         
 -13   5   3       1174.85       1273.67       212.96 o                         
 -12   5   3         41.96        158.92        90.79 o                         
 -11   5   3       1303.52       1492.57       112.66 o                         
 -10   5   3       2014.38       2070.48       119.16 o                         
  -9   5   3       5227.20       5210.18       155.62 o                         
  -8   5   3       1183.98       1333.12        82.91 o                         
  -7   5   3       8348.19       8109.45       174.00 o                         
  -6   5   3      18886.45      18922.35       208.81 o                         
  -5   5   3      17872.26      17537.03       287.87 o                         
  -4   5   3       8761.01       9378.86       177.09 o                         
  -3   5   3      34755.74      33535.46       320.41 o                         
  -2   5   3      56466.04      58112.15       365.43 o                         
  -1   5   3      49232.16      46589.71       427.31 o                         
   0   5   3      98084.89      99587.69       602.26 o                         
   1   5   3      40215.89      38624.96       263.10 o                         
   2   5   3      65066.20      67675.49       387.06 o                         
   3   5   3      80805.30      84066.99       608.68 o                         
   4   5   3     125024.55     129892.43       479.15 o                         
   5   5   3      35922.27      35740.34       269.09 o                         
   6   5   3      27472.33      27412.24       324.08 o                         
   7   5   3       4699.24       4586.07       148.18 o                         
   8   5   3      39684.46      40036.39       498.00 o                         
   9   5   3       8877.76       9165.21       227.41 o                         
  10   5   3      12536.05      12170.06       248.31 o                         
  11   5   3        539.89        684.06        85.55 o                         
  12   5   3       7815.83       7400.37       261.77 o                         
  13   5   3       1367.55       1243.92       172.02 o                         
 -13   6   3        532.90        368.38       130.38 o                         
 -12   6   3       1781.76       1994.81       156.67 o                         
 -11   6   3        235.39        359.36        75.99 o                         
 -10   6   3        475.44        400.46        66.17 o                         
  -9   6   3       2167.91       2313.37       109.23 o                         
  -8   6   3       6597.89       6505.59       163.84 o                         
  -7   6   3        492.84        509.23        56.13 o                         
  -6   6   3       4749.08       4824.84       109.77 o                         
  -5   6   3      40288.37      41823.25       326.03 o                         
  -4   6   3      11136.43      11152.01       123.60 o                         
  -3   6   3       2279.17       1971.22        41.12 o                         
  -2   6   3        726.09        995.90        74.89 o                         
  -1   6   3     106978.96     111746.76      1189.77 o                         
   0   6   3      18964.41      20055.63       126.79 o                         
   1   6   3      14895.05      14728.38       110.20 o                         
   2   6   3       9009.71       9439.10       112.61 o                         
   3   6   3      83968.79      90557.88       709.75 o                         
   4   6   3      37872.75      39995.10       339.73 o                         
   5   6   3        139.12        156.85        36.33 o                         
   6   6   3       8775.75       8514.63       136.31 o                         
   7   6   3      12479.71      12220.62       248.82 o                         
   8   6   3       4568.94       4687.19       191.16 o                         
   9   6   3        153.70        230.55        78.04 o                         
  10   6   3        962.15       1202.08        94.40 o                         
  11   6   3       2158.85       2059.46       134.98 o                         
  12   6   3        652.34        782.18       107.68 o                         
  13   6   3         25.29        188.46       198.52 o                         
 -13   7   3        151.59        285.47       124.99 o                         
 -12   7   3        115.82        266.79       120.89 o                         
 -11   7   3       4425.02       4312.98       208.85 o                         
 -10   7   3       1230.98       1453.53        97.06 o                         
  -9   7   3       4864.17       4720.20       155.47 o                         
  -8   7   3       1529.40       1598.87       102.95 o                         
  -7   7   3      12223.99      11843.30       178.84 o                         
  -6   7   3        838.93        674.14        47.51 o                         
  -5   7   3      37973.81      37263.17       453.92 o                         
  -4   7   3      33841.65      37308.83       361.74 o                         
  -3   7   3      31595.42      29515.60       615.23 o                         
  -2   7   3        593.73        631.94        47.87 o                         
  -1   7   3      48017.57      43319.08      2856.95 o                         
   0   7   3       2492.99       2707.74        77.95 o                         
   1   7   3      93289.79      94317.70       669.12 o                         
   2   7   3      71882.45      73024.07       665.70 o                         
   3   7   3      16550.98      14933.23       163.93 o                         
   4   7   3      16689.49      17053.79       297.39 o                         
   5   7   3      25413.10      24367.27       717.79 o                         
   6   7   3      29585.21      29248.52       305.10 o                         
   7   7   3      14134.38      13104.06       317.85 o                         
   8   7   3       7443.03       7134.51       262.40 o                         
   9   7   3        210.86        327.91        66.45 o                         
  10   7   3       9242.49       8817.99       242.36 o                         
  11   7   3       5391.79       5942.15       208.22 o                         
  12   7   3       3609.94       3385.94       207.76 o                         
  13   7   3         12.66        135.48       188.98 o                         
 -13   8   3         13.17        258.08       137.75 o                         
 -12   8   3         13.17         99.55       113.84 o                         
 -11   8   3        580.56        591.14        97.55 o                         
 -10   8   3       2448.29       2614.05       118.95 o                         
  -9   8   3        186.88        275.94        59.87 o                         
  -8   8   3        339.40        347.35        55.23 o                         
  -7   8   3      11229.74      11311.54       171.01 o                         
  -6   8   3      20423.69      20181.39       321.06 o                         
  -5   8   3       2464.36       2784.68        70.74 o                         
  -4   8   3      43833.60      43581.09       311.02 o                         
  -3   8   3     100519.04     107008.58      1012.33 o                         
  -2   8   3      18483.75      18226.43       273.20 o                         
  -1   8   3       3002.52       3219.21        81.26 o                         
   0   8   3      18783.23      16962.73       122.52 o                         
   1   8   3     149012.23     157319.80       969.73 o                         
   2   8   3      49007.67      47968.01       463.57 o                         
   3   8   3      32989.38      33008.85       323.38 o                         
   4   8   3       3069.75       2628.96       104.93 o                         
   5   8   3      50009.61      47861.06      1669.37 o                         
   6   8   3      34480.68      33469.88       340.65 o                         
   7   8   3      21414.01      21250.71       311.23 o                         
   8   8   3        227.13        374.14        62.07 o                         
   9   8   3      17489.66      17073.21       365.61 o                         
  10   8   3       6286.97       6690.75       245.68 o                         
  11   8   3       6807.62       7080.69       224.98 o                         
  12   8   3        350.68        461.66       197.68 o                         
  13   8   3       3705.29       3154.85       398.90 o                         
 -13   9   3       2610.45       2443.74       220.31 o                         
 -12   9   3       1270.34       1561.55       183.91 o                         
 -11   9   3       4824.40       4939.07       200.92 o                         
 -10   9   3       2766.12       2782.55       132.88 o                         
  -9   9   3       4114.28       3970.36       136.58 o                         
  -8   9   3      17181.48      16513.16       269.11 o                         
  -7   9   3      30526.06      29885.73       531.90 o                         
  -6   9   3      10128.09      10327.77       160.84 o                         
  -5   9   3       3684.61       3782.82        83.53 o                         
  -3   9   3      29857.46      29801.67       393.94 o                         
  -2   9   3      40902.09      32163.70      5920.33 o                         
  -1   9   3      13516.70      13450.88       119.19 o                         
   0   9   3      12063.71      12771.23       117.02 o                         
   1   9   3       7275.37       7396.36        87.75 o                         
   2   9   3      36408.04      37471.24       248.58 o                         
   3   9   3       5949.39       5139.56       107.68 o                         
   4   9   3        536.20        623.90        49.34 o                         
   5   9   3        508.05        604.11        46.26 o                         
   6   9   3      22129.54      22044.12       393.33 o                         
   7   9   3         83.58        219.05        59.70 o                         
   8   9   3        903.94        960.41        82.13 o                         
   9   9   3         76.44        290.66        87.08 o                         
  10   9   3        861.07        927.71       115.89 o                         
  11   9   3        728.18       1014.30       106.16 o                         
  12   9   3        120.71        131.97       156.45 o                         
  13   9   3        167.22         58.89       197.25 o                         
 -12  10   3       6780.15       7139.28       336.57 o                         
 -11  10   3       5094.18       5365.56       207.64 o                         
 -10  10   3       6843.89       7201.10       367.52 o                         
  -9  10   3      20293.89      20166.14       348.01 o                         
  -8  10   3      31272.62      29777.52       373.17 o                         
  -7  10   3      18085.20      17629.77       222.05 o                         
  -6  10   3      53980.12      55652.95       576.59 o                         
  -5  10   3      11882.09      11407.83       125.18 o                         
  -4  10   3      47029.82      47240.34       830.08 o                         
  -3  10   3      44158.57      44283.62       554.33 o                         
  -2  10   3     107996.45     106446.69       746.61 o                         
  -1  10   3      15086.14      15960.79       137.36 o                         
   0  10   3      43907.57      44152.62       241.84 o                         
   1  10   3      40764.86      41863.66       232.49 o                         
   2  10   3      53103.98      50122.59       401.18 o                         
   3  10   3      11008.98      10840.01       293.17 o                         
   4  10   3      14783.67      13852.48       187.30 o                         
   5  10   3        904.04        952.24        75.08 o                         
   6  10   3       1741.12       1845.39        79.28 o                         
   7  10   3       4190.68       4094.34       123.86 o                         
   8  10   3      11001.70      10591.12       221.41 o                         
   9  10   3       1707.61       1742.35       134.87 o                         
  10  10   3         35.89        182.76        88.11 o                         
  11  10   3         81.09        275.88        89.91 o                         
  12  10   3         35.27         68.59       217.09 o                         
  13  10   3        235.16        478.59       237.07 o                         
 -12  11   3       2218.48       2358.97       183.20 o                         
 -11  11   3        426.51        553.43       121.99 o                         
 -10  11   3       5895.09       6136.60       215.37 o                         
  -9  11   3        348.54        450.08        75.68 o                         
  -8  11   3      13912.91      13481.30       293.63 o                         
  -7  11   3      10558.46      10270.63       166.39 o                         
  -6  11   3      16227.16      16767.56       167.43 o                         
  -5  11   3        981.86        976.55        67.57 o                         
  -4  11   3      58244.64      57538.63       598.97 o                         
  -3  11   3       9092.88       8783.57       194.35 o                         
   0   0   6         86.55         41.08        24.61 o                         
   2   0  12         19.09        114.22        96.20 o                         
   4   0  18          2.01       -110.66       110.66 o                         
  -2  11   3      61350.87      61565.11      2237.53 o                         
  -1  11   3      11770.23      12263.93       143.90 o                         
   0  11   3      20117.08      19818.96       175.78 o                         
   1  11   3        233.51        239.35        36.93 o                         
   2  11   3      76227.73      78835.95       650.77 o                         
   3  11   3      11774.58      10931.67       137.31 o                         
   4  11   3       9780.96      10003.10       191.99 o                         
   5  11   3        644.89        681.50        76.32 o                         
   6  11   3      28226.11      27744.47       365.61 o                         
   7  11   3       1566.33       1412.82       108.23 o                         
   8  11   3       5982.84       5574.59       161.69 o                         
   9  11   3         28.60         47.71        85.81 o                         
  10  11   3       1706.58       1748.85       142.46 o                         
  11  11   3        186.24        388.75       126.97 o                         
  12  11   3       3108.62       3039.99       232.45 o                         
 -12  12   3        573.59        637.81       150.31 o                         
 -11  12   3        840.17       1077.74       145.88 o                         
 -10  12   3       1854.90       1873.72       133.31 o                         
  -9  12   3       8903.69       8058.66       264.75 o                         
  -8  12   3       5480.06       5732.93       153.75 o                         
  -7  12   3       2686.74       2617.64       111.03 o                         
  -6  12   3       3615.91       3299.17        79.33 o                         
  -5  12   3      20579.93      22174.04       494.74 o                         
  -4  12   3      38534.81      38893.38       672.92 o                         
  -3  12   3      15477.04      15776.70       327.17 o                         
  -2  12   3       8704.39       8935.34       194.79 o                         
  -1  12   3      27828.89      29143.83       259.30 o                         
   0  12   3      79683.84      79980.06       460.79 o                         
   1  12   3      24689.82      24879.42       186.17 o                         
   2  12   3       1423.51       1759.44        59.16 o                         
   3  12   3      42688.33      42411.77       408.84 o                         
   4  12   3      16950.22      16199.95       204.09 o                         
   5  12   3       5421.29       5067.13       191.49 o                         
   6  12   3       4315.02       4787.58       174.70 o                         
   7  12   3      54967.36      53826.02       571.96 o                         
   8  12   3       2429.43       2111.74       155.94 o                         
   9  12   3       2156.62       2277.41       152.23 o                         
  10  12   3        207.69        374.67        92.89 o                         
  11  12   3       8139.98       8834.83       353.15 o                         
  12  12   3        413.89        532.49       137.36 o                         
 -12  13   3       1136.78       1156.53       148.99 o                         
 -11  13   3         70.15        158.54        98.64 o                         
 -10  13   3        693.78        977.53       105.63 o                         
  -9  13   3       1133.43       1332.14       129.62 o                         
  -8  13   3        400.22        461.90        87.73 o                         
  -7  13   3        996.78       1052.54        97.04 o                         
  -6  13   3      22556.12      18836.04       672.22 o                         
  -5  13   3       6631.59       6109.24       256.08 o                         
  -4  13   3         80.03         76.18        60.98 o                         
  -3  13   3       1838.89       1625.55       113.72 o                         
  -2  13   3       4359.71       4196.82       189.92 o                         
  -1  13   3       5005.37       4181.23       113.12 o                         
   0  13   3        782.75        595.16        40.36 o                         
   1  13   3      23222.78      22680.60       194.53 o                         
   2  13   3       1576.94       1389.52        53.48 o                         
   3  13   3        829.45       1171.60        77.65 o                         
   4  13   3       2774.01       2536.72        98.82 o                         
   5  13   3      13361.28      12834.41       241.39 o                         
   6  13   3        184.26         99.09        52.37 o                         
   7  13   3        462.75        603.13        76.92 o                         
   8  13   3        637.08        605.42        74.72 o                         
   9  13   3        842.31        973.53       115.17 o                         
  10  13   3        366.65        329.36       121.30 o                         
  11  13   3        224.92        349.92       120.48 o                         
  12  13   3       1052.70        826.76       252.55 o                         
 -12  14   3        263.84        392.66       159.31 o                         
 -11  14   3       5329.34       5118.71       252.31 o                         
 -10  14   3        526.14        572.08       111.63 o                         
  -9  14   3        125.88         32.91       101.89 o                         
  -8  14   3        482.50        571.53       121.27 o                         
  -7  14   3      18239.91      17369.44       370.42 o                         
  -6  14   3      13291.61      13946.33       365.03 o                         
  -5  14   3       1196.34       1081.76       106.27 o                         
  -4  14   3      16368.23      16152.27       335.13 o                         
  -3  14   3      26743.22      25966.33       634.71 o                         
  -2  14   3      43903.03      43064.43       584.54 o                         
  -1  14   3      17235.00      17791.21       227.46 o                         
   0  14   3      23357.68      21889.93       230.91 o                         
   1  14   3      35619.36      36635.05       254.70 o                         
   2  14   3      26310.38      27089.75       244.82 o                         
   3  14   3       2160.59       1893.78        60.77 o                         
   4  14   3       3204.96       2998.23        80.49 o                         
   5  14   3      55132.66      53825.27       490.55 o                         
   6  14   3       3133.95       3012.39       130.19 o                         
   7  14   3        303.81        403.26        70.33 o                         
   8  14   3        115.86        196.96        70.02 o                         
   9  14   3      14284.60      13268.80       333.40 o                         
  10  14   3        526.78        541.11       132.12 o                         
  11  14   3         57.03        158.50       119.82 o                         
  12  14   3         86.32        -14.33       178.44 o                         
 -12  15   3        953.40        801.39       267.63 o                         
 -11  15   3         69.49        138.97       106.16 o                         
 -10  15   3       1061.40       1359.60       181.93 o                         
  -9  15   3       5338.57       5312.95       397.85 o                         
  -8  15   3       1494.86       1418.60       125.28 o                         
  -7  15   3        801.91        972.14       106.02 o                         
  -6  15   3       4749.93       4282.36       190.38 o                         
  -5  15   3      20318.32      21023.62       396.65 o                         
  -4  15   3       2369.92       2326.24       137.52 o                         
  -3  15   3       1613.98       1778.55       142.33 o                         
  -2  15   3      15491.19      15209.55       220.71 o                         
  -1  15   3        740.15        991.20        54.33 o                         
   0  15   3      21634.30      20400.96       231.58 o                         
   1  15   3       3262.60       3365.26        92.48 o                         
   2  15   3       3677.28       3870.30        90.28 o                         
   3  15   3      11473.56      10263.75       286.62 o                         
   4  15   3      26247.21      25426.83       339.95 o                         
   5  15   3        278.06        291.57        61.48 o                         
   6  15   3       4813.04       4737.70       172.43 o                         
   7  15   3       4394.01       4128.98       154.38 o                         
   8  15   3       2676.76       2681.87       135.60 o                         
   9  15   3          7.92        227.26       113.85 o                         
  10  15   3       4589.93       4216.57       256.25 o                         
  11  15   3         55.72         67.19       111.71 o                         
  12  15   3         26.49        143.38       185.37 o                         
 -12  16   3       1958.57       1736.29       347.14 o                         
 -11  16   3       2573.48       2409.03       187.67 o                         
 -10  16   3       2618.52       2679.46       287.66 o                         
  -9  16   3        168.52        306.91       116.61 o                         
  -8  16   3       8093.81       7446.80       265.94 o                         
  -7  16   3       3059.99       3157.64       171.64 o                         
  -6  16   3        124.95        186.40        82.43 o                         
  -5  16   3       2602.98       2934.08       158.93 o                         
  -4  16   3      24612.49      25276.95       428.14 o                         
  -3  16   3      12026.03      12008.90       343.71 o                         
  -2  16   3      19946.17      19147.10       221.79 o                         
  -1  16   3      13673.67      14287.25       312.73 o                         
   0  16   3      39952.35      40898.29       358.63 o                         
   1  16   3      20650.59      21269.23       294.15 o                         
   2  16   3      11754.70      11093.93       171.94 o                         
   3  16   3        881.93        916.88        51.68 o                         
   4  16   3       2327.47       2255.59        88.49 o                         
   5  16   3      25463.62      26314.63       650.68 o                         
   6  16   3        456.14        442.26        68.65 o                         
   7  16   3        408.10        446.14        71.94 o                         
   8  16   3       1151.79       1406.39       134.26 o                         
   9  16   3       9427.85       9420.15       358.65 o                         
  10  16   3        178.84        433.13       129.03 o                         
  11  16   3         83.21        365.88       138.38 o                         
  12  16   3         43.03         56.06       194.09 o                         
 -11  17   3         28.48        221.85       106.15 o                         
 -10  17   3        644.89        654.01       145.76 o                         
  -9  17   3        542.79        605.63       136.38 o                         
  -8  17   3       2125.94       2079.16       193.50 o                         
  -7  17   3       5062.82       5231.85       213.70 o                         
  -6  17   3      12081.46      11756.80       317.50 o                         
  -5  17   3       4830.30       4715.71       199.49 o                         
  -4  17   3       6736.31       6619.78       289.81 o                         
  -3  17   3       4347.83       4230.70       182.70 o                         
  -2  17   3      20979.08      20442.83       166.53 o                         
  -1  17   3       3368.99       3216.21        96.18 o                         
   0  17   3      52730.51      54983.47       438.01 o                         
   1  17   3        141.00        277.40        52.12 o                         
   2  17   3       9909.19       9696.28       237.93 o                         
   3  17   3      28492.58      27065.40       408.48 o                         
   4  17   3      47300.32      44754.00       648.95 o                         
   5  17   3       2368.48       2208.06       143.70 o                         
   6  17   3      12548.42      12441.03       251.63 o                         
   7  17   3       4692.59       4798.81       165.03 o                         
   8  17   3       5711.79       5429.46       275.41 o                         
   9  17   3       1102.54       1645.43       181.39 o                         
  10  17   3       7306.44       7645.37       339.83 o                         
  11  17   3        373.58        349.51       128.45 o                         
  12  17   3        846.38        501.96       226.61 o                         
 -11  18   3       4143.74       3851.70       271.76 o                         
 -10  18   3         23.93        106.74       128.15 o                         
  -9  18   3        111.62        116.68       114.89 o                         
  -8  18   3       1845.08       1700.89       210.14 o                         
  -7  18   3      12327.54      12534.45       324.30 o                         
  -6  18   3       3575.06       3287.34       173.82 o                         
  -5  18   3      10564.89      10814.18       294.84 o                         
  -4  18   3       3314.89       3422.95       170.98 o                         
  -3  18   3      14190.40      14238.01       380.66 o                         
  -2  18   3      22992.92      23274.17       243.18 o                         
  -1  18   3      42938.79      43769.38       577.86 o                         
   0  18   3       9078.25       8754.84       164.85 o                         
   1  18   3      20881.10      21414.04       278.36 o                         
   2  18   3      13535.25      14424.48       225.53 o                         
   3  18   3      11781.81      10796.77       267.33 o                         
   4  18   3       1894.33       1811.47       122.31 o                         
   5  18   3      33471.21      31013.62       889.27 o                         
   6  18   3        324.85        466.03        75.50 o                         
   7  18   3       1755.25       1613.67       103.66 o                         
   8  18   3       3286.20       2931.81       212.62 o                         
   9  18   3      14350.58      13454.27       434.34 o                         
  10  18   3         23.88        235.11       182.77 o                         
  11  18   3       1251.95       1087.45       280.90 o                         
 -11  19   3         96.23         10.43       181.66 o                         
 -10  19   3       1753.17       2355.70       216.81 o                         
  -9  19   3       2268.21       2625.72       219.63 o                         
  -8  19   3         17.56        355.93       127.57 o                         
  -7  19   3        193.64        186.22       104.35 o                         
  -6  19   3      14656.34      14037.10       340.73 o                         
  -5  19   3       8807.29       8761.54       273.99 o                         
  -4  19   3        593.57        751.92       153.11 o                         
  -3  19   3       2349.45       2455.49       153.75 o                         
  -2  19   3       3972.31       4038.63        81.87 o                         
  -1  19   3       2184.71       2065.14        81.14 o                         
   0  19   3       7388.99       7663.90       157.29 o                         
   1  19   3      31932.54      32717.43       350.82 o                         
   2  19   3       1403.68       1249.37        79.87 o                         
   3  19   3        238.72        359.32        44.87 o                         
   4  19   3       1826.82       1836.66        87.13 o                         
   5  19   3      11530.70      10985.85       253.43 o                         
   6  19   3        285.04        523.63       109.84 o                         
   7  19   3        369.41        650.81       129.10 o                         
   8  19   3         83.53        184.78       106.42 o                         
   9  19   3        364.26        673.91       142.23 o                         
  10  19   3        379.11        576.62       146.77 o                         
  11  19   3        220.43        683.45       252.33 o                         
 -10  20   3       5493.49       5499.76       473.96 o                         
  -9  20   3        396.92        233.52       155.28 o                         
  -8  20   3       2186.99       2174.06       204.06 o                         
  -7  20   3         70.64        393.61       125.08 o                         
  -6  20   3       6486.55       6675.52       242.78 o                         
  -5  20   3        147.43        141.78        70.57 o                         
  -4  20   3      22110.49      21652.86       416.64 o                         
  -3  20   3      17822.19      17967.33       418.92 o                         
  -2  20   3       4560.89       4544.52        89.60 o                         
  -1  20   3         10.52        131.21        42.66 o                         
   0  20   3      21992.15      21453.98       287.53 o                         
   1  20   3      24753.81      24460.86       368.32 o                         
   2  20   3       7360.23       7088.41       167.24 o                         
   3  20   3       4613.17       4821.57       136.86 o                         
   4  20   3       9555.54       9029.24       181.56 o                         
   5  20   3       4726.32       4872.64       162.50 o                         
   6  20   3      14454.84      13901.40       266.17 o                         
   7  20   3      14170.99      13603.44       467.82 o                         
   8  20   3        146.56        130.09       144.49 o                         
   9  20   3        945.62        933.87       236.54 o                         
  10  20   3       2319.48       2500.29       216.48 o                         
  11  20   3       3893.62       3792.70       438.77 o                         
 -10  21   3        425.38        486.62       147.64 o                         
  -9  21   3        151.67        311.98       155.76 o                         
  -8  21   3       7266.28       6579.39       574.79 o                         
  -7  21   3       4162.18       4197.65       285.33 o                         
  -6  21   3        384.25        261.83        87.22 o                         
  -5  21   3        635.77        632.38       125.14 o                         
  -4  21   3      25511.61      24504.48       447.65 o                         
  -3  21   3       1310.90       1418.00       123.85 o                         
  -2  21   3       6574.92       6499.88       146.71 o                         
  -1  21   3       1837.57       1923.33       105.92 o                         
   0  21   3       8473.61       8849.98       189.70 o                         
   1  21   3        345.86        440.04        61.25 o                         
   2  21   3      24402.91      24057.86       432.66 o                         
   3  21   3       4624.06       4666.54       156.17 o                         
   4  21   3        102.53        209.70        60.10 o                         
   5  21   3       1191.59       1325.54       113.95 o                         
   6  21   3       7816.33       7399.08       359.68 o                         
   7  21   3        329.68        501.43       125.32 o                         
   8  21   3       2884.31       2661.19       216.46 o                         
   9  21   3         94.68        152.21       115.88 o                         
  10  21   3        123.68        316.00       127.20 o                         
 -10  22   3       2120.49       1844.23       202.08 o                         
  -9  22   3       5020.99       5263.47       298.97 o                         
  -8  22   3      16409.41      16748.54       504.67 o                         
  -7  22   3       9639.77       9799.93       385.12 o                         
  -6  22   3      10877.71      10760.81       308.60 o                         
  -5  22   3        587.44        649.52        95.58 o                         
  -4  22   3      25534.77      24021.83       472.87 o                         
  -3  22   3      39903.32      39681.11       931.85 o                         
  -2  22   3      33700.81      32434.60       316.35 o                         
  -1  22   3       2449.75       2614.16       105.01 o                         
   0  22   3      17543.54      18140.04       272.29 o                         
   1  22   3      25770.37      25128.22       423.10 o                         
   2  22   3       8518.04       8559.77       188.76 o                         
   3  22   3        287.95        435.83        61.42 o                         
   4  22   3      24104.09      23690.46       299.08 o                         
   5  22   3        292.65        309.89        78.15 o                         
   6  22   3         11.41        188.92       103.45 o                         
   7  22   3        256.99        406.18       142.88 o                         
   8  22   3       7645.07       7439.39       374.65 o                         
   9  22   3        494.23        910.22       165.67 o                         
  10  22   3        225.39        496.77       216.33 o                         
  -9  23   3       1912.58       2211.16       258.38 o                         
  -8  23   3       9329.16      10008.74       398.52 o                         
  -7  23   3       8687.90       8001.18       354.30 o                         
  -6  23   3        366.09        452.70       104.25 o                         
  -5  23   3       1503.82       1613.48       135.84 o                         
  -4  23   3      19168.52      18967.60       399.44 o                         
  -3  23   3      17618.32      17239.11       375.84 o                         
  -2  23   3       4279.82       4358.38       118.09 o                         
  -1  23   3       8469.45       7996.85       174.81 o                         
   0  23   3       2369.57       2500.82       110.75 o                         
   1  23   3          4.98        319.52        65.64 o                         
   2  23   3      24376.75      24222.61       348.07 o                         
   3  23   3      11146.06      10467.73       208.21 o                         
   4  23   3        278.40        253.79        60.99 o                         
   5  23   3         97.27        152.66        96.87 o                         
   6  23   3       5571.52       5527.03       288.07 o                         
   7  23   3        597.22        458.85       189.29 o                         
   8  23   3        179.25        209.63       110.31 o                         
   9  23   3         85.67        102.74       126.37 o                         
  -9  24   3        261.77        225.33       126.90 o                         
  -8  24   3        214.71        515.28       225.29 o                         
  -7  24   3       3939.44       4050.24       298.58 o                         
  -6  24   3       5313.54       5524.87       420.69 o                         
  -5  24   3        301.92        285.79        91.63 o                         
  -4  24   3       4459.82       4339.65       260.87 o                         
  -3  24   3      41409.21      40663.49       575.67 o                         
  -2  24   3       3629.90       3594.78       178.32 o                         
  -1  24   3        130.90        154.48        50.71 o                         
   0  24   3       7100.23       6901.00       175.65 o                         
   1  24   3      40653.56      42183.23       690.31 o                         
   2  24   3       8487.38       8583.63       233.67 o                         
   3  24   3       6213.55       6321.79       232.24 o                         
   4  24   3          3.92        121.50        87.24 o                         
   5  24   3      14355.73      12730.79       543.02 o                         
   6  24   3      12844.75      12348.84       531.96 o                         
   7  24   3      12320.71      12117.00       589.42 o                         
   8  24   3        194.18        391.76       134.99 o                         
   9  24   3       7072.16       6425.68       327.39 o                         
  -9  25   3       1496.31       1907.51       244.09 o                         
  -8  25   3       2308.40       2487.04       221.78 o                         
  -7  25   3        646.13        960.51       163.28 o                         
  -6  25   3        417.11        718.35       143.85 o                         
  -5  25   3       7675.96       7852.03       306.70 o                         
  -4  25   3       4528.06       4210.85       200.50 o                         
  -3  25   3       2494.77       2456.47       159.50 o                         
  -2  25   3       4104.17       4038.87       192.35 o                         
  -1  25   3       4874.40       4649.24       139.92 o                         
   0  25   3        553.33        600.55        69.26 o                         
   1  25   3      14829.27      15410.83       278.54 o                         
   2  25   3      17684.74      17129.91       273.86 o                         
   3  25   3        408.78        506.33        82.49 o                         
   4  25   3       1367.64       1335.99       163.57 o                         
   5  25   3       7859.63       7731.26       330.97 o                         
   6  25   3      14652.50      13866.06       445.66 o                         
   7  25   3       1094.50       1501.80       256.38 o                         
   8  25   3       3067.20       3123.96       241.73 o                         
   9  25   3         53.48         58.48       223.20 o                         
  -8  26   3       3367.51       3465.58       249.05 o                         
  -7  26   3          5.26        296.30       132.28 o                         
  -6  26   3         42.45        294.06       122.51 o                         
  -5  26   3       5639.96       5488.42       278.67 o                         
  -4  26   3        572.97        416.03        94.14 o                         
  -3  26   3       2809.42       2883.54       171.29 o                         
  -2  26   3       2007.63       1911.18       143.48 o                         
  -1  26   3      12563.26      11787.81       306.04 o                         
   0  26   3         45.12         85.68        53.76 o                         
   1  26   3       2732.13       2882.01       124.85 o                         
   2  26   3        859.72       1014.91        83.63 o                         
   3  26   3       3388.50       3203.39       178.44 o                         
   4  26   3       3098.73       3280.60       279.32 o                         
   5  26   3        241.05        304.83       156.93 o                         
   6  26   3       1460.27       1592.08       179.10 o                         
   7  26   3        222.12        782.77       186.79 o                         
   8  26   3       1937.72       1996.34       207.38 o                         
  -8  27   3        398.49        763.48       155.00 o                         
  -7  27   3       4124.51       4277.62       273.96 o                         
  -6  27   3       2725.34       2942.42       227.73 o                         
  -5  27   3        127.85        267.81       116.16 o                         
  -4  27   3         37.40        338.45       137.28 o                         
  -3  27   3       3861.65       3911.05       194.13 o                         
  -2  27   3       5249.17       5350.28       218.84 o                         
  -1  27   3       4543.57       4686.11       199.86 o                         
   0  27   3       8207.69       8764.49       223.94 o                         
   1  27   3       1288.28       1183.39        88.67 o                         
   2  27   3        640.35        689.28        93.68 o                         
   3  27   3       7547.80       7997.03       322.21 o                         
   4  27   3      13493.11      13923.45       460.61 o                         
   5  27   3        326.09        696.68       143.57 o                         
   6  27   3       1531.15       1705.28       188.67 o                         
   7  27   3       1148.17        869.87       156.88 o                         
   8  27   3       2766.26       2648.66       610.35 o                         
  -8  28   3         11.90          1.65       155.10 o                         
  -7  28   3        229.72        565.10       152.56 o                         
  -6  28   3        402.58        609.60       143.18 o                         
  -5  28   3       1973.20       2047.93       192.83 o                         
  -4  28   3        831.20        957.73       120.55 o                         
  -3  28   3        800.26        910.71       113.15 o                         
  -2  28   3        729.46        904.32       124.08 o                         
  -1  28   3      14077.80      13761.87       361.14 o                         
   0  28   3        895.46        986.17       110.09 o                         
   1  28   3        318.11        356.91        67.31 o                         
   2  28   3        445.46        634.84       104.28 o                         
   3  28   3       3505.53       3760.10       232.61 o                         
   4  28   3       1392.34       1695.26       180.97 o                         
   5  28   3       2842.51       2984.15       227.43 o                         
   6  28   3        633.74        723.34       147.58 o                         
   7  28   3        123.91        368.20       131.24 o                         
   8  28   3       2201.49       1648.06       251.04 o                         
  -7  29   3        587.57        682.51       200.90 o                         
  -6  29   3       7360.26       7559.72       422.71 o                         
  -5  29   3       6484.27       5879.65       297.40 o                         
  -4  29   3        111.85        216.68        97.18 o                         
  -3  29   3        287.56        461.11        98.38 o                         
  -2  29   3       2733.27       2686.42       219.29 o                         
  -1  29   3         60.58        175.26        81.50 o                         
   0  29   3       3992.45       4128.88       188.87 o                         
   1  29   3       2930.32       3099.07       250.37 o                         
   2  29   3        206.71        494.07       139.25 o                         
   3  29   3        294.12        709.17       134.54 o                         
   4  29   3       5908.24       5626.37       294.42 o                         
   5  29   3       1433.60       1575.30       185.04 o                         
   6  29   3         94.69        129.44       115.57 o                         
   7  29   3          8.31        110.29       158.46 o                         
  -7  30   3       3279.16       3496.58       309.21 o                         
  -6  30   3         66.99        484.05       146.57 o                         
  -5  30   3       4873.21       5253.93       287.11 o                         
  -4  30   3       1876.04       2213.14       197.12 o                         
  -3  30   3       2705.19       2688.79       169.67 o                         
  -2  30   3       1466.47       1419.51       133.29 o                         
  -1  30   3      13063.79      12585.30       325.69 o                         
   0  30   3       2093.59       2282.67       152.14 o                         
   1  30   3       4626.13       3889.96       483.34 o                         
   2  30   3         33.69        -27.77       110.45 o                         
   3  30   3       3312.33       2961.88       245.99 o                         
   4  30   3          4.80        222.14       124.60 o                         
   5  30   3       8715.80       7944.33       431.39 o                         
   6  30   3        157.25        312.78       136.18 o                         
   7  30   3        184.14        244.40       170.68 o                         
  -6  31   3       5160.35       5676.65       322.45 o                         
  -5  31   3        461.77        650.31       216.65 o                         
  -4  31   3       1821.50       2275.88       244.10 o                         
  -3  31   3        149.30        244.22        85.48 o                         
  -2  31   3       3854.90       3424.85       189.69 o                         
  -1  31   3        171.74        315.72       107.86 o                         
   0  31   3       9892.18       8731.97       741.70 o                         
   1  31   3       1333.17       1376.77       188.48 o                         
   2  31   3        192.31        187.67       169.92 o                         
   3  31   3       1167.41       1515.88       209.30 o                         
   4  31   3       9247.24       9106.85       360.90 o                         
   5  31   3        594.89        917.91       228.55 o                         
   6  31   3        601.30        590.84       187.89 o                         
  -6  32   3        131.30        312.79       174.04 o                         
  -5  32   3        298.02        635.10       147.86 o                         
  -4  32   3       2758.61       2799.16       216.82 o                         
  -3  32   3         61.30         86.49       100.79 o                         
  -2  32   3        461.56        742.40       142.12 o                         
  -1  32   3        103.51        184.03       194.88 o                         
   0  32   3       6860.92       6762.78       364.93 o                         
   1  32   3         25.14        166.01       188.16 o                         
   2  32   3        169.16        387.92       207.65 o                         
   3  32   3        271.76        332.03       208.26 o                         
   4  32   3        685.18       1308.75       291.75 o                         
   5  32   3        831.79        811.55       450.38 o                         
   6  32   3        431.10        550.58       194.15 o                         
  -5  33   3       2355.52       2150.89       281.76 o                         
  -4  33   3       2307.57       2227.84       201.12 o                         
  -3  33   3         97.64         98.64       107.69 o                         
  -2  33   3       1165.21       1047.36       175.01 o                         
  -1  33   3         32.38         96.71       202.12 o                         
   0  33   3        324.82        765.63       164.48 o                         
   1  33   3       1427.16       1096.89       270.59 o                         
   2  33   3       3316.59       3484.58       412.53 o                         
   3  33   3        666.67        820.81       270.25 o                         
   4  33   3         13.24        284.97       204.00 o                         
  -5  34   3       1630.22       1743.48       237.01 o                         
  -4  34   3         11.22        220.25       120.14 o                         
  -3  34   3       2373.97       2015.47       227.64 o                         
  -2  34   3       6671.00       6400.56       365.19 o                         
  -1  34   3        119.01        232.33       249.87 o                         
   0  34   3        275.50        186.95       129.60 o                         
   1  34   3        589.73        481.48       222.21 o                         
   2  34   3       3633.67       4212.02       456.40 o                         
   3  34   3        758.98        789.05       253.38 o                         
  -3  35   3       2972.99       3267.54       411.66 o                         
  -2  35   3        218.34        482.48       239.79 o                         
  -1  35   3       2278.32       2108.50       242.71 o                         
   0  35   3        285.50        518.81       234.20 o                         
   1  35   3        101.40        -17.65       177.68 o                         
   2  35   3       1019.86        661.59       256.28 o                         
  -2  36   3       1143.41       1391.43       311.38 o                         
  -1  36   3        758.59        907.31       186.48 o                         
 -13   0   4       5988.92       5480.50       281.64 o                         
 -12   0   4       1175.44       1202.06       153.77 o                         
 -11   0   4      33164.76      33443.46       623.05 o                         
 -10   0   4       3540.97       3965.64       226.99 o                         
  -9   0   4      28835.09      28568.28       602.07 o                         
  -8   0   4       1948.69       1656.20       138.27 o                         
  -7   0   4      78991.50      77767.67       826.79 o                         
  -6   0   4      10767.54      11157.42       407.65 o                         
  -5   0   4     228088.11     233447.31      1121.21 o                         
  -4   0   4      24918.48      23574.43       314.50 o                         
  -3   0   4      70119.37      73120.20       899.11 o                         
  -2   0   4       5906.62       6927.63       122.23 o                         
   1   0   4      27784.51      28858.40       253.39 o                         
   2   0   4      27454.39      26578.89       458.26 o                         
   3   0   4     177846.55     183642.52      1589.11 o                         
   4   0   4       1283.60       1507.42        92.18 o                         
   5   0   4      16918.16      17339.01       322.65 o                         
   6   0   4      60857.79      60326.20       655.73 o                         
   7   0   4      11070.62      12522.06       433.67 o                         
   8   0   4       9793.17      10180.77       347.13 o                         
   9   0   4       7492.97       6737.03       302.21 o                         
  10   0   4       5433.69       5397.27       261.77 o                         
  11   0   4       3367.90       3280.69       205.98 o                         
  12   0   4         70.42        231.74       142.87 o                         
  13   0   4         52.29        155.65       145.52 o                         
 -13   1   4        107.50         83.72        94.68 o                         
 -12   1   4       2504.17       2519.41       139.03 o                         
 -11   1   4        549.96        860.55        99.09 o                         
 -10   1   4      21027.69      20476.93       337.21 o                         
  -9   1   4        141.65        319.82        70.97 o                         
  -8   1   4        900.90       1026.33        85.64 o                         
  -7   1   4        410.96        468.58        63.37 o                         
  -6   1   4     127248.39     126220.76       991.76 o                         
  -5   1   4        692.12        571.93        53.30 o                         
  -4   1   4       1547.81       1687.44        59.13 o                         
  -3   1   4      14394.26      14668.33       177.22 o                         
  -2   1   4     170887.38     178364.44       902.32 o                         
  -1   1   4      58132.82      54351.85      3272.39 o                         
   0   1   4      59564.77      59035.55       400.70 o                         
   1   1   4      69252.30      69067.45       328.59 o                         
   2   1   4      27861.63      29405.31       163.03 o                         
   3   1   4      86173.09      92358.80       577.30 o                         
   4   1   4      52950.97      55454.29       424.79 o                         
   5   1   4      17915.39      17476.03       184.71 o                         
   6   1   4      12997.93      13573.80       211.64 o                         
   7   1   4       7293.39       7100.59       169.52 o                         
   8   1   4        563.05        684.27        86.77 o                         
   9   1   4        677.02        736.70        76.87 o                         
  10   1   4       4649.98       4767.74       152.16 o                         
  11   1   4        548.19        666.21        87.81 o                         
  12   1   4        139.91        375.03       100.84 o                         
  13   1   4        921.24        764.19       176.49 o                         
 -13   2   4       1752.64       1772.75       153.78 o                         
 -12   2   4         55.98         65.67        68.13 o                         
 -11   2   4        181.43        145.18        73.92 o                         
 -10   2   4       1073.58       1223.77       120.64 o                         
  -9   2   4       4540.18       4334.48       157.36 o                         
  -8   2   4       3396.99       3341.96       135.11 o                         
  -7   2   4       3432.55       3606.24       133.06 o                         
  -6   2   4      11334.27      11280.13       216.05 o                         
  -5   2   4        697.97        833.36        58.53 o                         
  -4   2   4       1143.06       1038.48        45.90 o                         
  -3   2   4      59618.60      60646.48       603.93 o                         
  -2   2   4      65846.16      63378.97       430.81 o                         
  -1   2   4      80412.01      81708.64       771.03 o                         
   0   2   4      23652.28      23264.48       169.17 o                         
   1   2   4      30845.77      31262.83       175.96 o                         
   2   2   4      21519.22      19789.58       140.00 o                         
   3   2   4      13458.19      13253.74       126.99 o                         
   4   2   4     132884.67     139914.17       593.13 o                         
   5   2   4       1166.16       1080.66        52.35 o                         
   6   2   4       1008.65       1129.70        59.97 o                         
   7   2   4        239.24        223.38        50.46 o                         
   8   2   4      51925.73      51803.05      1044.26 o                         
   9   2   4        418.38        382.37        73.27 o                         
  10   2   4        563.01        704.06        81.39 o                         
  11   2   4       1208.94       1447.27       120.57 o                         
  12   2   4       7774.78       8102.48       251.67 o                         
  13   2   4        195.78        457.69       116.42 o                         
 -13   3   4        884.85       1113.74       186.38 o                         
 -12   3   4       1458.35       1449.47       110.66 o                         
 -11   3   4         94.17        175.93        74.43 o                         
 -10   3   4         39.02        106.37        60.92 o                         
  -9   3   4        782.96        756.23        80.05 o                         
  -8   3   4      30763.24      29198.08       375.28 o                         
  -7   3   4       9054.24       8364.44       194.91 o                         
  -6   3   4      12212.56      12530.61       194.66 o                         
  -5   3   4       3249.04       2853.20        90.41 o                         
  -4   3   4      38291.18      38103.18       275.79 o                         
  -3   3   4      18900.59      17639.97       179.86 o                         
  -2   3   4       2080.61       1755.13        41.08 o                         
  -1   3   4     198879.45     198070.12      1868.61 o                         
   0   3   4       5571.10       5544.03        62.08 o                         
   2   3   4       7366.17       7466.13        85.45 o                         
   3   3   4      99634.02      92649.94      1641.19 o                         
   4   3   4        903.13        548.23        38.03 o                         
   5   3   4        167.12        158.47        27.79 o                         
   6   3   4       2435.39       2594.21       140.27 o                         
   7   3   4      14445.17      13804.11       235.10 o                         
   8   3   4        153.72        102.59        61.41 o                         
   9   3   4       5200.38       5301.62       183.02 o                         
  10   3   4       4703.83       5144.64       231.13 o                         
  11   3   4         84.65        171.59        79.38 o                         
  12   3   4         62.29        450.03        98.07 o                         
  13   3   4       1304.47       1149.23       141.29 o                         
 -13   4   4         83.08        188.04       105.09 o                         
 -12   4   4       1506.79       1788.25       222.82 o                         
 -11   4   4        896.19       1018.52        96.19 o                         
 -10   4   4         19.30        137.19        66.82 o                         
  -9   4   4         85.77        120.97        62.89 o                         
  -8   4   4       4004.31       3935.97       145.34 o                         
  -7   4   4        539.43        565.14        70.83 o                         
  -6   4   4       2956.69       2703.63        86.78 o                         
  -5   4   4      10377.29      10951.36       170.85 o                         
  -4   4   4       3156.05       3415.05        77.53 o                         
  -3   4   4      18569.04      18627.62       146.20 o                         
  -2   4   4      19592.52      18798.29       182.78 o                         
  -1   4   4      46315.86      47296.24       568.57 o                         
   0   4   4       5295.52       4707.24        59.10 o                         
   1   4   4       3020.98       2836.17        43.43 o                         
   2   4   4      15342.78      17200.53       164.64 o                         
   3   4   4       5351.09       5361.43        92.20 o                         
   4   4   4        382.54        287.34        29.51 o                         
   5   4   4       4694.94       4305.41       142.80 o                         
   6   4   4      26048.49      25536.15       306.63 o                         
   7   4   4         94.43        141.72        43.48 o                         
   8   4   4       1055.09       1267.86        96.50 o                         
   9   4   4       3499.06       3459.26       146.92 o                         
  10   4   4       9499.28       9468.39       243.10 o                         
  11   4   4        543.73        750.94       116.29 o                         
  12   4   4        656.82       1145.77       118.14 o                         
  13   4   4         11.82        164.63       107.12 o                         
 -13   5   4         38.79        439.56       143.06 o                         
 -12   5   4        310.40        316.43       113.59 o                         
 -11   5   4        296.64        343.58        75.90 o                         
 -10   5   4        914.65        921.40       159.66 o                         
  -9   5   4       2288.46       2393.95       121.45 o                         
  -8   5   4       1961.96       1919.51        99.88 o                         
  -7   5   4       1603.55       1783.27        90.46 o                         
  -6   5   4        577.75        462.10        44.53 o                         
  -5   5   4      24556.55      23473.57       239.66 o                         
  -4   5   4      30474.48      33481.43       255.65 o                         
  -3   5   4       9727.44       9114.20       121.89 o                         
  -2   5   4      10689.23      11084.48       106.47 o                         
  -1   5   4      24666.62      23300.50       772.47 o                         
   0   5   4       3903.05       3713.39        55.11 o                         
   1   5   4     117131.37     113201.28      1436.86 o                         
   2   5   4      60745.32      60193.75       373.41 o                         
   3   5   4       4802.16       4370.19        90.37 o                         
   4   5   4        504.21        670.83        59.20 o                         
   5   5   4      37656.08      37011.59       389.15 o                         
   6   5   4      14709.05      13519.31       252.84 o                         
   7   5   4      12356.39      12161.03       227.47 o                         
   8   5   4       6209.31       6361.27       185.68 o                         
   9   5   4       3348.27       3305.11       144.78 o                         
  10   5   4         68.24        217.08        81.44 o                         
  11   5   4       8294.28       8092.14       273.41 o                         
  12   5   4       2322.87       2519.17       154.20 o                         
  13   5   4        547.97        966.94       235.08 o                         
 -13   6   4       2453.36       2089.16       203.10 o                         
 -12   6   4         25.03        172.60       114.13 o                         
 -11   6   4       3653.89       3481.33       164.92 o                         
 -10   6   4       7002.33       6722.00       226.49 o                         
  -9   6   4      21530.43      20649.71       367.71 o                         
  -8   6   4       2382.64       2311.64       105.41 o                         
  -7   6   4      22494.29      22746.02       347.59 o                         
  -6   6   4       5365.10       5026.34       110.19 o                         
  -5   6   4      26168.69      26797.38       245.12 o                         
  -4   6   4      48610.24      46336.98       459.08 o                         
  -3   6   4     117964.33     122778.52       493.48 o                         
  -2   6   4       7056.68       6035.22       260.39 o                         
  -1   6   4      65799.87      70979.56       568.40 o                         
   0   6   4     165873.50     168325.92       718.89 o                         
   1   6   4     176300.67     179751.33      1844.28 o                         
   2   6   4      14386.81      13931.73       137.98 o                         
   3   6   4     143945.72     149269.03       889.63 o                         
   4   6   4       6962.05       5835.63       121.60 o                         
   5   6   4      32652.26      34020.45       415.00 o                         
   6   6   4      27389.28      27541.26       340.09 o                         
   7   6   4      79168.55      77935.92       552.25 o                         
   8   6   4       2112.72       1850.42       117.83 o                         
   9   6   4       6075.10       6477.22       192.12 o                         
  10   6   4       1568.76       1727.27       224.27 o                         
  11   6   4      15283.40      14847.28       321.20 o                         
  12   6   4        576.24        782.12       107.33 o                         
 -13   7   4         84.89        257.48       130.02 o                         
 -12   7   4       1983.94       1700.81       150.49 o                         
 -11   7   4        263.69        247.04       130.81 o                         
 -10   7   4      11773.22      11210.29       246.28 o                         
  -9   7   4      11431.82      11656.68       228.27 o                         
  -8   7   4      25774.53      24696.77       315.09 o                         
  -7   7   4       3654.45       3493.28        99.06 o                         
  -6   7   4      25326.56      25986.50       382.47 o                         
  -5   7   4      26635.46      26555.97       244.61 o                         
  -4   7   4      48496.18      50366.36       357.03 o                         
  -3   7   4        394.52        417.36        61.06 o                         
  -2   7   4     131755.80     139773.86       729.37 o                         
  -1   7   4      14861.84      14162.50       166.52 o                         
   0   7   4      27881.26      28948.43       247.91 o                         
   1   7   4      29652.58      29414.12       273.51 o                         
   2   7   4     218844.09     232223.03       993.18 o                         
   3   7   4       1577.76       1818.12        69.49 o                         
   4   7   4       9201.04      10076.46       216.59 o                         
   5   7   4      17909.60      17870.88       292.23 o                         
   6   7   4      69033.63      69482.43       495.85 o                         
   7   7   4       6157.95       6275.62       155.40 o                         
   8   7   4      11624.69      11382.71       285.01 o                         
   9   7   4        186.73        191.18        59.83 o                         
  10   7   4       4399.42       4322.14       201.73 o                         
  11   7   4       3529.66       4121.52       180.09 o                         
  12   7   4       4173.68       4067.67       206.95 o                         
  13   7   4         24.51        -14.52       183.69 o                         
 -13   8   4       1276.11       1556.82       182.92 o                         
 -12   8   4       2342.40       2467.79       213.00 o                         
 -11   8   4        244.45         96.51        80.91 o                         
 -10   8   4         65.00        174.09        58.86 o                         
  -9   8   4       7606.01       7198.41       189.86 o                         
  -8   8   4       2092.12       2003.45        99.00 o                         
  -7   8   4       1072.99       1210.25        67.07 o                         
  -6   8   4      12179.72      12251.98       164.14 o                         
  -5   8   4       8414.35       8656.26       125.58 o                         
  -4   8   4      21608.76      23823.69       154.06 o                         
  -3   8   4      35590.30      36472.50       446.44 o                         
  -2   8   4      48375.51      49638.13       415.87 o                         
  -1   8   4       1853.02       2382.79        56.55 o                         
   0   8   4      30488.45      31918.17       204.34 o                         
   1   8   4        340.83        448.72        25.18 o                         
   2   8   4      16475.25      15351.87       244.72 o                         
   3   8   4       8485.21       9344.17       169.90 o                         
   4   8   4       4205.95       4721.48       153.37 o                         
   5   8   4      24002.95      23341.73       393.62 o                         
   6   8   4       3238.49       3479.10       149.11 o                         
   7   8   4      13933.39      14013.87       229.04 o                         
   8   8   4       5594.31       5501.40       151.93 o                         
   9   8   4       4109.21       4311.64       194.34 o                         
  10   8   4       1073.28       1215.68       127.00 o                         
  11   8   4        483.83        483.87        89.34 o                         
  12   8   4       3762.75       3487.02       292.44 o                         
  13   8   4        300.97        162.07       197.13 o                         
 -13   9   4        251.83        275.26       135.29 o                         
 -12   9   4        154.35        211.89       137.12 o                         
 -11   9   4       3059.75       3351.41       191.94 o                         
 -10   9   4       1689.00       1643.09       124.27 o                         
  -9   9   4        255.07        294.00        70.31 o                         
  -8   9   4       2778.91       2741.01       121.82 o                         
  -7   9   4      27685.15      26325.18       293.95 o                         
  -6   9   4       2677.18       2650.77        76.74 o                         
  -5   9   4       3382.25       3651.34        81.46 o                         
  -4   9   4        619.24        916.92        86.07 o                         
  -3   9   4      50126.36      47201.39       927.42 o                         
  -2   9   4       7444.21       7221.53       168.33 o                         
  -1   9   4       3016.22       2872.14        54.53 o                         
   0   9   4      52082.26      54572.31       297.57 o                         
   1   9   4      10878.15      10450.83       156.89 o                         
   2   9   4      25994.50      25916.55       302.75 o                         
   3   9   4       5199.87       4734.73       124.84 o                         
   4   9   4      51233.94      50808.31       546.45 o                         
   5   9   4          9.47         40.75        31.32 o                         
   6   9   4       1752.17       1694.42        73.98 o                         
   7   9   4       1778.36       1950.24        87.44 o                         
   8   9   4       4320.57       4096.96       130.71 o                         
   9   9   4        188.20        240.76        85.14 o                         
  10   9   4       1150.66       1516.39       139.84 o                         
  11   9   4       2988.05       2804.38       152.09 o                         
  12   9   4        417.78        608.48       194.73 o                         
  13   9   4         37.86       -156.39       204.15 o                         
 -12  10   4        411.87        397.88       127.66 o                         
 -11  10   4        103.63          7.13        93.02 o                         
 -10  10   4        232.31        238.02        89.40 o                         
  -9  10   4       5121.88       4869.97       149.34 o                         
  -8  10   4        202.12        288.50        55.25 o                         
  -7  10   4       2528.51       2693.68        92.34 o                         
  -6  10   4       1780.15       1778.96        67.81 o                         
  -5  10   4         26.47         65.67        17.45 o                         
  -4  10   4       5317.60       5518.47       276.28 o                         
  -3  10   4      11013.02      11056.97       254.68 o                         
  -2  10   4      52647.32      51549.18      1360.22 o                         
  -1  10   4        891.04       1056.18        36.27 o                         
   0  10   4       2488.91       2415.52        56.67 o                         
   1  10   4       4126.83       4003.88        76.93 o                         
   2  10   4      48762.51      50957.71       471.22 o                         
   3  10   4      23833.50      25065.68       288.25 o                         
   4  10   4         12.97        111.51        43.68 o                         
   5  10   4      14481.84      13927.73       252.83 o                         
   6  10   4       3827.83       3774.17       164.19 o                         
   7  10   4      17161.01      15953.69       365.57 o                         
   8  10   4       1745.75       1797.02       113.79 o                         
   9  10   4       2781.88       2863.94       165.36 o                         
  10  10   4       2545.24       2560.20       165.92 o                         
  11  10   4       1829.96       1945.83       131.64 o                         
  12  10   4         56.00        322.06       161.72 o                         
  13  10   4        109.62        206.54       219.28 o                         
 -12  11   4       1016.25       1447.80       188.12 o                         
 -11  11   4         12.13        243.93        86.48 o                         
 -10  11   4        171.95        216.13        80.81 o                         
  -9  11   4       6656.05       6457.15       218.80 o                         
  -8  11   4        791.52        886.23        83.53 o                         
  -7  11   4       5707.02       6065.39       127.94 o                         
  -6  11   4        462.85        540.36        38.00 o                         
  -5  11   4      28647.08      28483.39       564.56 o                         
  -4  11   4       3582.35       3147.70       236.03 o                         
  -3  11   4       5853.46       6251.10       203.65 o                         
  -2  11   4       4051.70       4159.43       137.87 o                         
  -1  11   4      18705.52      18002.19       187.65 o                         
   0  11   4      25560.71      25468.89       369.43 o                         
   1  11   4        576.43        515.03        31.99 o                         
   2  11   4      55494.65      58477.77       507.05 o                         
   3  11   4        941.70        931.50        78.46 o                         
   4  11   4      13254.09      13155.96       264.36 o                         
   5  11   4       1972.69       2141.79       117.36 o                         
   6  11   4       7655.76       7312.14       195.11 o                         
   7  11   4       2445.27       2708.08       132.41 o                         
   8  11   4        196.50        188.76        63.90 o                         
   9  11   4       4987.20       5472.41       221.00 o                         
  10  11   4         27.30         65.27        84.21 o                         
  11  11   4         96.33        139.02       107.41 o                         
  12  11   4       1119.37        908.96       211.36 o                         
 -12  12   4         38.76        266.26       129.78 o                         
 -11  12   4      11578.90      11571.40       446.71 o                         
 -10  12   4       2008.31       2139.16       140.79 o                         
  -9  12   4      14641.97      14865.44       328.18 o                         
  -8  12   4        164.48        236.24        64.05 o                         
  -7  12   4      31201.46      29557.60       507.37 o                         
  -6  12   4       4950.65       3931.39       259.88 o                         
  -5  12   4      50826.32      53504.82       775.85 o                         
  -4  12   4      14867.10      14043.64       388.34 o                         
  -3  12   4      33226.09      33100.12       460.95 o                         
  -2  12   4       4477.59       4878.88       174.81 o                         
  -1  12   4      99609.61     103390.88       879.03 o                         
   0  12   4      47463.46      46039.07       271.67 o                         
   1  12   4      53188.50      57281.06       536.93 o                         
   2  12   4        416.82        475.68        53.68 o                         
   3  12   4       5527.07       5342.36       140.93 o                         
   4  12   4       3535.75       3251.30       218.91 o                         
   5  12   4      35592.98      35319.38       402.37 o                         
   6  12   4        253.55        261.34        63.27 o                         
   7  12   4       1327.02       1276.46        99.14 o                         
   8  12   4        129.84        291.89        73.48 o                         
   9  12   4      11615.78      10459.94       300.46 o                         
  10  12   4         54.72         64.86        86.76 o                         
  11  12   4        118.77        164.79       109.68 o                         
 -12  13   4       7224.82       7442.63       298.77 o                         
 -11  13   4        472.04        380.61       119.69 o                         
 -10  13   4      12657.53      12525.64       308.40 o                         
  -9  13   4       2382.34       2584.32       184.84 o                         
  -8  13   4      26885.65      25679.33       644.61 o                         
  -7  13   4       5309.85       4232.63       157.40 o                         
  -6  13   4      81774.16      81662.86       996.06 o                         
  -5  13   4      13135.64      13023.08       391.41 o                         
  -4  13   4      73121.45      72526.79       987.25 o                         
  -3  13   4       5565.88       5406.97       196.29 o                         
  -2  13   4      48627.92      48077.12       541.39 o                         
  -1  13   4        184.87        134.64        25.56 o                         
   0  13   4     171616.97     178435.19      1864.92 o                         
   1  13   4       4232.71       4619.36       121.24 o                         
   2  13   4      15857.91      16071.46       237.47 o                         
   3  13   4       2964.55       2933.06        88.90 o                         
   4  13   4      68452.90      66665.87       524.17 o                         
   5  13   4        160.09        186.06        54.29 o                         
   6  13   4      17396.52      17001.77       295.82 o                         
   7  13   4        220.79        299.57        65.75 o                         
   8  13   4      12985.79      12641.96       277.07 o                         
   9  13   4       1059.56        998.13       144.27 o                         
  10  13   4       6985.90       7049.00       386.23 o                         
  11  13   4        246.76        305.84       124.02 o                         
  12  13   4        663.67        476.81       224.44 o                         
 -12  14   4        160.16        536.50       132.09 o                         
 -11  14   4       1462.34       1459.37       157.93 o                         
 -10  14   4         69.39         72.13        72.62 o                         
  -9  14   4        171.08        204.32       117.38 o                         
  -8  14   4       1457.29       1638.54       175.33 o                         
  -7  14   4       8250.56       7609.62       324.59 o                         
  -6  14   4      12234.94      12443.78       477.81 o                         
  -5  14   4       6152.25       6643.61       306.14 o                         
  -4  14   4        226.83        229.21        70.29 o                         
  -3  14   4       1333.43       1567.38       168.99 o                         
  -2  14   4      58777.02      58250.76       606.98 o                         
  -1  14   4      17593.17      17888.68       224.84 o                         
   0  14   4       4067.58       3656.19        85.91 o                         
   1  14   4      21058.69      21797.01       234.10 o                         
   2  14   4      37722.71      37339.23       299.32 o                         
   3  14   4      13070.58      12353.69       282.41 o                         
   4  14   4      14341.20      13692.13       243.53 o                         
   5  14   4      27309.75      26514.73       355.92 o                         
   6  14   4       8913.91       8641.20       214.53 o                         
   7  14   4       1620.55       1554.66       106.49 o                         
   8  14   4      12710.30      12557.99       294.16 o                         
   9  14   4       9090.85       8448.81       350.60 o                         
  10  14   4       3503.27       3954.56       246.29 o                         
  11  14   4        696.37        763.48       142.01 o                         
  12  14   4       1446.84       1421.37       292.75 o                         
 -12  15   4        759.23       1006.60       274.49 o                         
 -11  15   4        114.91        306.18       110.48 o                         
 -10  15   4        920.99        713.50       130.82 o                         
  -9  15   4        106.04        117.41       108.53 o                         
  -8  15   4       6695.47       7106.71       345.31 o                         
  -7  15   4      10528.76       9989.56       293.07 o                         
  -6  15   4       1907.74       1951.88       173.83 o                         
  -5  15   4       3656.30       3733.08       223.70 o                         
  -4  15   4       7774.91       7638.86       242.99 o                         
  -3  15   4      24748.12      23378.61       481.98 o                         
  -2  15   4       1564.58       1310.71        39.79 o                         
  -1  15   4      36400.04      35628.04       422.46 o                         
   0  15   4       2173.34       1951.66        70.65 o                         
   1  15   4      10751.18      10241.05       146.90 o                         
   2  15   4        373.50        390.90        44.14 o                         
   3  15   4      61359.18      60181.00       491.52 o                         
   4  15   4       3531.71       3270.24       127.13 o                         
   5  15   4      19996.21      20279.19       316.28 o                         
   6  15   4         74.71        112.93        56.87 o                         
   7  15   4      13980.20      13259.33       273.86 o                         
   8  15   4        387.08        582.88        86.18 o                         
   9  15   4       9530.85       9729.62       292.65 o                         
  10  15   4       1013.10       1277.28       190.14 o                         
  11  15   4       2549.02       2532.95       243.80 o                         
  12  15   4         15.06        118.37       204.71 o                         
 -12  16   4        249.71        622.83       258.47 o                         
 -11  16   4        290.78        570.80       122.40 o                         
 -10  16   4         30.98        145.87       182.78 o                         
  -9  16   4        277.58        325.91       118.80 o                         
  -8  16   4         87.93        111.41       111.35 o                         
  -7  16   4         85.59        255.71        85.78 o                         
  -6  16   4        147.19        378.63       118.42 o                         
  -5  16   4       2822.47       3060.53       168.88 o                         
  -4  16   4        228.76        303.60        81.19 o                         
  -3  16   4        617.26        664.38        92.70 o                         
  -2  16   4       6097.10       5528.07        72.92 o                         
  -1  16   4       8713.87       8853.17       131.04 o                         
   0  16   4        145.69         70.15        36.94 o                         
   1  16   4       1442.00       1422.79        85.99 o                         
   2  16   4        739.39        677.03        52.76 o                         
   3  16   4       1554.91       1431.28       101.66 o                         
   4  16   4       2970.24       3095.50       140.13 o                         
   5  16   4       1435.08       1775.28       114.14 o                         
   6  16   4       1335.47       1386.23        98.21 o                         
   7  16   4         63.48         94.40        71.58 o                         
   8  16   4       1893.59       2132.44       125.28 o                         
   9  16   4        506.29        890.54       159.11 o                         
  10  16   4        157.58        255.21       121.76 o                         
  11  16   4        455.17        421.74       133.39 o                         
  12  16   4         16.77        -28.75       176.58 o                         
 -11  17   4          9.62        132.01       101.19 o                         
 -10  17   4       4765.98       4737.35       242.45 o                         
  -9  17   4         35.75        224.14       119.36 o                         
  -8  17   4       1850.25       1745.27       144.26 o                         
  -7  17   4        975.43       1071.32       119.84 o                         
  -6  17   4      17378.42      17091.67       378.30 o                         
  -5  17   4       3226.94       3074.53       169.36 o                         
  -4  17   4        151.51         46.11        70.71 o                         
  -3  17   4      14462.63      14240.92       327.02 o                         
  -2  17   4      10166.19       9448.99       151.98 o                         
  -1  17   4       6285.12       5844.04       109.63 o                         
   0  17   4       2213.65       2263.31        79.31 o                         
   1  17   4      38187.42      35278.93       806.49 o                         
   2  17   4       1172.15       1273.33        69.72 o                         
   3  17   4       4303.03       4182.42       115.85 o                         
   4  17   4       2175.02       2357.87       104.65 o                         
   5  17   4      42684.99      41189.92       528.72 o                         
   6  17   4        732.73        844.18        85.17 o                         
   7  17   4       6650.01       6493.18       195.71 o                         
   8  17   4       1537.13       1877.39       124.08 o                         
   9  17   4       7170.19       7029.42       317.40 o                         
  10  17   4        211.72        267.08       116.43 o                         
  11  17   4       2982.94       2991.22       391.83 o                         
  12  17   4        169.32        294.48       215.17 o                         
 -11  18   4         29.79         88.75       104.68 o                         
 -10  18   4        928.99       1432.52       186.32 o                         
  -9  18   4       1830.34       1424.70       175.47 o                         
  -8  18   4        122.15        243.95       116.81 o                         
  -7  18   4       5039.10       4809.47       284.55 o                         
  -6  18   4       3859.46       3507.57       194.87 o                         
  -5  18   4        195.23        273.40        86.44 o                         
  -4  18   4       6676.47       6556.36       234.47 o                         
  -3  18   4      17438.08      16455.10       358.82 o                         
  -2  18   4      18838.51      17428.00       400.22 o                         
  -1  18   4        300.00        331.12        47.71 o                         
   0  18   4      12248.21      11637.69       173.29 o                         
   1  18   4      28325.36      28600.61       350.57 o                         
  -8   0 -14         29.91         90.84        95.15 o                         
  -6   0  -8          0.30        100.18        62.61 o                         
  -4   0  -2          1.04         28.06        31.88 o                         
  -2   0   4         12.47         27.76        17.81 o                         
   2  18   4      29054.85      28782.92       360.63 o                         
   3  18   4       4762.81       4796.67       127.88 o                         
   4  18   4        973.66        998.71        68.63 o                         
   5  18   4       8152.49       8702.03       252.89 o                         
   6  18   4      26776.63      25791.80       403.13 o                         
   7  18   4       6401.71       6579.40       196.42 o                         
   8  18   4        257.04        230.51       107.85 o                         
   9  18   4       6102.98       5484.18       287.74 o                         
  10  18   4       6157.15       6092.66       308.77 o                         
  11  18   4        245.66        164.58       178.76 o                         
 -11  19   4        776.31       1051.11       297.08 o                         
 -10  19   4       4318.26       4511.74       279.74 o                         
  -9  19   4          8.09        220.95       202.40 o                         
  -8  19   4      37310.46      37054.38       864.16 o                         
  -7  19   4       2983.77       2679.14       206.92 o                         
  -6  19   4       9640.80       9527.15       291.10 o                         
  -5  19   4        201.29        500.37        92.28 o                         
  -4  19   4      68544.71      66180.73       727.40 o                         
  -3  19   4       6319.50       6240.77       243.49 o                         
  -2  19   4      33860.63      32135.70       639.74 o                         
  -1  19   4       1751.82       1942.49        77.31 o                         
   0  19   4      58217.68      58079.18       499.86 o                         
   1  19   4      11284.23      11012.22       230.45 o                         
   2  19   4      45866.43      44471.77       419.10 o                         
   3  19   4       6762.71       6170.79       215.59 o                         
   4  19   4      43537.34      41199.16       953.04 o                         
   5  19   4       2934.59       2675.93       149.83 o                         
   6  19   4      12472.37      12362.26       410.63 o                         
   7  19   4        944.23        820.94       100.37 o                         
   8  19   4      13914.74      13198.09       426.47 o                         
   9  19   4        228.90        523.17       137.55 o                         
  10  19   4       1250.70       1833.53       347.04 o                         
  11  19   4         66.58         17.76       179.88 o                         
 -10  20   4          2.32        461.95       145.49 o                         
  -9  20   4      11942.23      11693.18       430.84 o                         
  -8  20   4        478.37        683.28       177.95 o                         
  -7  20   4      11047.97      10592.17       310.91 o                         
  -6  20   4        272.93        303.68       101.75 o                         
  -5  20   4      11342.26      11645.57       316.88 o                         
  -4  20   4       2590.40       2357.31       155.14 o                         
  -3  20   4      37553.14      35793.60       528.97 o                         
  -2  20   4        917.22        802.88        43.12 o                         
  -1  20   4       5956.85       5986.58       137.48 o                         
   0  20   4       1513.67       1375.36        85.20 o                         
   1  20   4      32380.77      32140.41       608.30 o                         
   2  20   4        800.11        840.21        69.58 o                         
   3  20   4       8467.10       8285.01       180.54 o                         
   4  20   4       1590.29       1738.36        90.27 o                         
   5  20   4       8167.43       7873.84       246.29 o                         
   6  20   4       2628.31       2638.19       129.85 o                         
   7  20   4        195.99        217.39       123.68 o                         
   8  20   4       1582.04       1540.43       177.08 o                         
   9  20   4       1593.89       1480.60       177.89 o                         
  10  20   4       1802.18       1870.81       197.49 o                         
 -10  21   4        258.25        304.11       133.03 o                         
  -9  21   4       2000.15       2311.55       243.80 o                         
  -8  21   4       2523.52       2924.33       233.75 o                         
  -7  21   4        849.04       1059.59       126.52 o                         
  -6  21   4        535.90        530.82        97.47 o                         
  -5  21   4       2694.09       2774.90       168.08 o                         
  -4  21   4       4296.47       4368.42       202.16 o                         
  -3  21   4         42.88        105.23        75.31 o                         
  -2  21   4        300.57        367.56        45.71 o                         
  -1  21   4       4602.67       4788.80       134.80 o                         
   0  21   4        339.69        423.86        61.81 o                         
   1  21   4       3360.22       3458.01       132.72 o                         
   2  21   4       1965.01       2087.51        99.98 o                         
   3  21   4        819.64        804.97        74.79 o                         
   4  21   4        474.10        563.06        63.79 o                         
   5  21   4       5623.80       5604.71       357.98 o                         
   6  21   4        663.40        794.61       138.38 o                         
   7  21   4       1155.73       1071.03       239.23 o                         
   8  21   4         79.62        100.94       111.32 o                         
   9  21   4       1210.70        914.56       174.81 o                         
  10  21   4        988.34        731.98       350.21 o                         
 -10  22   4         35.21        224.48       132.98 o                         
  -9  22   4         52.13        117.05       159.50 o                         
  -8  22   4        182.86        390.53       131.62 o                         
  -7  22   4        206.30        421.80       128.38 o                         
  -6  22   4        145.58        216.03        84.56 o                         
  -5  22   4        139.17        265.14        83.87 o                         
  -4  22   4        666.91        831.23       112.39 o                         
  -3  22   4       1830.12       2134.13       148.17 o                         
  -2  22   4         73.16        134.46        35.97 o                         
  -1  22   4        642.62        775.49        68.95 o                         
   0  22   4        497.59        539.05       124.40 o                         
   1  22   4       4944.92       4877.41       150.29 o                         
   2  22   4        898.34        942.90        77.12 o                         
   3  22   4        710.46        615.67        66.35 o                         
   4  22   4         60.52        227.47        63.11 o                         
   5  22   4       1173.82       1309.78       120.31 o                         
   6  22   4       3065.11       3094.17       218.81 o                         
   7  22   4         48.29        131.17       112.72 o                         
   8  22   4         28.44        124.72       115.28 o                         
   9  22   4        233.48        177.80       121.67 o                         
  10  22   4        692.04       1208.09       286.69 o                         
  -9  23   4       1027.08       1240.68       174.82 o                         
  -8  23   4        448.27        435.40       135.91 o                         
  -7  23   4        923.49        920.08       151.49 o                         
  -6  23   4         28.05         94.00        87.67 o                         
  -5  23   4        803.82        916.31       121.00 o                         
  -4  23   4       6024.63       5560.06       228.44 o                         
  -3  23   4       1119.98       1296.86       125.01 o                         
  -2  23   4        533.46        395.41        93.03 o                         
  -1  23   4         24.44        149.58        48.95 o                         
   0  23   4       6857.31       6986.83       175.97 o                         
   1  23   4       3247.46       3168.82       126.04 o                         
   2  23   4       5267.84       5400.41       158.68 o                         
   3  23   4         71.69        158.61        67.20 o                         
   4  23   4       4233.23       4231.13       156.08 o                         
   5  23   4        464.57        658.66       129.91 o                         
   6  23   4       1986.42       2409.23       250.74 o                         
   7  23   4        148.38         23.22       102.20 o                         
   8  23   4       2875.19       2964.87       442.33 o                         
   9  23   4        845.67        814.00       235.13 o                         
  -9  24   4        782.27        879.71       162.08 o                         
  -8  24   4        179.74        343.61       146.38 o                         
  -7  24   4        552.00        690.85       176.14 o                         
  -6  24   4        164.57        311.39        96.32 o                         
  -5  24   4       1730.66       1830.11       143.49 o                         
  -4  24   4        920.03       1324.86       126.52 o                         
  -3  24   4        181.60        248.79        85.88 o                         
  -2  24   4         63.36         97.41        68.75 o                         
  -1  24   4       1868.26       1875.14        94.64 o                         
   0  24   4        788.24        937.85        81.78 o                         
   1  24   4         72.17        249.33        61.35 o                         
   2  24   4       1993.83       2217.93       109.59 o                         
   3  24   4         47.22        177.64        56.62 o                         
   4  24   4        809.02        904.54        90.69 o                         
   5  24   4         42.09        250.07       114.93 o                         
   6  24   4         56.77        200.55       117.92 o                         
   7  24   4         20.88        100.95       194.83 o                         
   8  24   4        913.34        764.56       145.89 o                         
   9  24   4        137.90        223.97       187.16 o                         
  -9  25   4        201.30        259.46       199.79 o                         
  -8  25   4       5065.64       4901.33       293.64 o                         
  -7  25   4        332.39        647.47       149.68 o                         
  -6  25   4      10856.44      10983.33       403.02 o                         
  -5  25   4         11.57        236.08        97.00 o                         
  -4  25   4      15299.91      15014.52       618.05 o                         
  -3  25   4         80.74        159.13        82.17 o                         
  -2  25   4      15871.84      15281.50       414.65 o                         
  -1  25   4         66.37        181.76       120.56 o                         
   0  25   4      17423.06      18024.26       368.01 o                         
   1  25   4        437.14        645.68        74.50 o                         
   2  25   4      16597.41      16559.09       274.56 o                         
   3  25   4        640.30        673.21        73.82 o                         
   4  25   4      12748.41      12408.40       404.71 o                         
   5  25   4        623.37       1059.14       236.43 o                         
   6  25   4       4123.76       4310.73       262.22 o                         
   7  25   4         30.51        277.74       127.96 o                         
   8  25   4       3498.20       3214.20       243.82 o                         
  -8  26   4        337.55        664.08       156.53 o                         
  -7  26   4       6232.05       6088.67       314.21 o                         
  -6  26   4        855.74        753.51       144.15 o                         
  -5  26   4       6521.90       6202.24       246.52 o                         
  -4  26   4       2576.99       3077.23       192.01 o                         
  -3  26   4      10157.12       9384.39       290.87 o                         
  -2  26   4       2812.75       3149.07       175.14 o                         
  -1  26   4       9327.01       8777.89       307.32 o                         
   0  26   4       5962.19       6169.56       172.25 o                         
   1  26   4      21992.88      22434.07       372.63 o                         
   2  26   4       5329.26       5429.85       165.34 o                         
   3  26   4       8845.39       8788.54       278.61 o                         
   4  26   4       2134.62       2583.35       259.82 o                         
   5  26   4      14867.73      15069.42       562.77 o                         
   6  26   4       1436.04       1699.54       188.78 o                         
   7  26   4       3746.51       4048.91       323.77 o                         
   8  26   4        770.66        894.56       167.05 o                         
  -8  27   4        200.97        290.26       137.13 o                         
  -7  27   4        787.01       1332.42       182.08 o                         
  -6  27   4        233.96        549.71       144.48 o                         
  -5  27   4       1583.91       1521.17       139.55 o                         
  -4  27   4       1654.39       1614.49       142.31 o                         
  -3  27   4       6431.55       5963.80       235.74 o                         
  -2  27   4        144.26        272.32        86.01 o                         
  -1  27   4       1192.07       1379.66       125.19 o                         
   0  27   4       4686.25       4699.13       197.59 o                         
   1  27   4      10120.18      10262.29       365.71 o                         
   2  27   4        121.26        132.52        70.75 o                         
   3  27   4       4113.24       4156.23       242.41 o                         
   4  27   4       2783.56       3053.85       222.68 o                         
   5  27   4       8969.21       8376.09       352.06 o                         
   6  27   4        510.60        583.14       140.25 o                         
   7  27   4       2343.82       2658.11       224.72 o                         
   8  27   4       1219.15       1392.66       236.70 o                         
  -7  28   4         51.43        351.51       158.20 o                         
  -6  28   4        107.20        222.54       126.07 o                         
  -5  28   4        154.57        102.99       153.24 o                         
  -4  28   4         50.95        283.26        93.11 o                         
  -3  28   4        528.72        476.81       117.88 o                         
  -2  28   4        605.90        628.53       101.15 o                         
  -1  28   4         30.50        240.21       125.93 o                         
   0  28   4         28.84        209.70        99.38 o                         
   1  28   4        872.28       1001.43        96.90 o                         
   2  28   4       3359.57       3007.34       144.41 o                         
   3  28   4        174.47        400.17       121.77 o                         
   4  28   4        246.74        638.83       137.70 o                         
   5  28   4        110.54        250.39       128.95 o                         
   6  28   4       3829.67       3351.15       242.27 o                         
   7  28   4        428.97        512.24       141.20 o                         
  -7  29   4         33.90        216.10       226.75 o                         
  -6  29   4        818.84        831.40       185.41 o                         
  -5  29   4       2480.10       2881.36       218.93 o                         
  -4  29   4       4881.91       4687.52       220.88 o                         
  -3  29   4        534.89        845.57       115.28 o                         
  -2  29   4        566.87        647.15       109.00 o                         
  -1  29   4       2898.52       3358.36       186.61 o                         
   0  29   4       4357.33       4431.32       198.71 o                         
   1  29   4        469.87        549.52        96.38 o                         
   2  29   4          8.85        248.77       111.05 o                         
   3  29   4       4616.00       4947.22       266.64 o                         
   4  29   4        783.13        593.21       133.98 o                         
   5  29   4        232.47        531.19       143.26 o                         
   6  29   4        182.95        232.93       202.01 o                         
   7  29   4       1769.24       1502.03       236.16 o                         
  -7  30   4       1385.62       1356.48       223.60 o                         
  -6  30   4         81.59        415.95       141.64 o                         
  -5  30   4        539.27        518.47       182.06 o                         
  -4  30   4       1985.59       2266.93       165.85 o                         
  -3  30   4       1769.58       1778.32       171.08 o                         
  -2  30   4        921.69       1028.41       121.45 o                         
  -1  30   4         30.94        215.60       121.20 o                         
   0  30   4       3597.68       3795.93       185.15 o                         
   1  30   4        719.45        685.59       150.97 o                         
   2  30   4       1645.81       2924.01       369.48 o                         
   3  30   4         19.32        174.45       148.57 o                         
   4  30   4       7722.65       8473.66       351.44 o                         
   5  30   4        390.67        117.89       132.74 o                         
   6  30   4       1099.56       1155.91       607.51 o                         
   7  30   4         14.41       -128.28       216.96 o                         
  -6  31   4       5330.17       5119.64       302.23 o                         
  -5  31   4        328.28        301.05       152.07 o                         
  -4  31   4       1351.50       1574.13       174.69 o                         
  -3  31   4        158.81        248.71       118.36 o                         
  -2  31   4       5091.60       5151.74       224.76 o                         
  -1  31   4        355.17        635.27       111.80 o                         
   0  31   4       3575.43       3663.92       259.40 o                         
   1  31   4        109.64        506.38       220.65 o                         
   2  31   4       2821.33       3221.82       387.22 o                         
   3  31   4       1437.10       2190.26       358.13 o                         
   4  31   4       2852.50       3534.19       257.04 o                         
   5  31   4        270.56        361.17       164.41 o                         
   6  31   4       1958.83       2057.72       271.69 o                         
  -6  32   4        171.36        362.05       249.36 o                         
  -5  32   4      11060.08      10861.68       401.51 o                         
  -4  32   4        398.80        775.23       266.96 o                         
  -3  32   4       5341.96       5498.12       235.08 o                         
  -2  32   4        166.71        500.83       104.22 o                         
  -1  32   4      15048.98      14697.82       414.57 o                         
   0  32   4       1113.96       1476.51       271.99 o                         
   1  32   4       4904.29       4974.28       467.25 o                         
   2  32   4        631.91        661.13       239.03 o                         
   3  32   4       7315.52       6171.53       538.24 o                         
   4  32   4        282.24        475.43       222.61 o                         
   5  32   4       2005.31       1488.64       229.72 o                         
   6  32   4        849.69       1096.65       226.31 o                         
  -5  33   4        368.52        673.15       185.40 o                         
  -4  33   4        898.82       1013.08       161.80 o                         
  -3  33   4        612.89        707.68       137.07 o                         
  -2  33   4       1976.83       2270.05       190.63 o                         
  -1  33   4        170.38        478.89       146.88 o                         
   0  33   4       1622.93       1578.06       205.49 o                         
   1  33   4        221.33        568.40       226.25 o                         
   2  33   4        584.36        368.68       211.21 o                         
   3  33   4        633.51        410.95       214.44 o                         
  -5  34   4         75.27         93.46       175.70 o                         
  -4  34   4          2.11        148.59       151.45 o                         
  -3  34   4        250.00        499.83       134.52 o                         
  -2  34   4       1720.63       1954.48       233.13 o                         
  -1  34   4         89.56        334.25       407.62 o                         
   0  34   4        625.73        852.53       249.83 o                         
   1  34   4        256.25        591.08       235.13 o                         
   2  34   4       1576.03       2079.16       348.15 o                         
  -3  35   4       1740.32       2350.65       371.91 o                         
  -2  35   4        271.01        449.13       168.93 o                         
  -1  35   4        583.58        710.08       168.98 o                         
   0  35   4        952.31        936.32       264.13 o                         
   1  35   4        396.44        302.70       227.83 o                         
  -2  36   4        317.94        613.37       256.10 o                         
  -1  36   4       1112.47        985.44       279.91 o                         
   0  36   4        101.33        178.79       223.09 o                         
 -13   1   5        484.01        612.36       116.08 o                         
 -12   1   5       6193.60       5968.42       199.46 o                         
 -11   1   5       3485.74       3450.03       155.56 o                         
 -10   1   5      13656.59      13425.74       277.41 o                         
  -9   1   5       5752.83       5514.33       176.77 o                         
  -8   1   5       7312.18       6756.22       187.65 o                         
  -7   1   5      11849.50      11352.64       232.78 o                         
  -6   1   5      27099.84      26903.66       428.48 o                         
  -5   1   5       5361.04       4615.56       136.04 o                         
  -4   1   5      18508.57      18642.82       248.49 o                         
  -3   1   5      44689.82      43919.78       353.41 o                         
  -2   1   5      34291.03      35240.02       240.06 o                         
  -1   1   5      43141.00      41914.90       212.12 o                         
   0   1   5       3288.27       3068.51       381.09 o                         
   1   1   5      93359.61      93650.09       968.71 o                         
   2   1   5       2644.26       3127.95        63.14 o                         
   3   1   5       6161.60       5358.98        85.95 o                         
   4   1   5       3052.69       2799.51        71.38 o                         
   5   1   5      17323.85      15961.53       178.08 o                         
   6   1   5        324.64        298.26        37.90 o                         
   7   1   5       3914.95       3914.17       152.79 o                         
   8   1   5       5695.53       5886.02       188.46 o                         
   9   1   5       6315.55       6135.23       203.41 o                         
  10   1   5        568.67        926.48       114.04 o                         
  11   1   5        123.51        201.80        77.40 o                         
  12   1   5       3666.71       3978.05       283.08 o                         
   0   0  10         44.06         22.65        46.38 o                         
   2   0  16         55.14         84.04       109.64 o                         
   4   0  22          4.73         93.33       168.23 o                         
  13   1   5        263.20        328.65       109.40 o                         
 -13   2   5        984.96       1163.94       159.51 o                         
 -12   2   5        859.96        905.60       100.44 o                         
 -11   2   5      15349.43      15559.55       355.36 o                         
 -10   2   5       1230.69       1407.43       106.30 o                         
  -9   2   5      10418.04      10303.13       237.19 o                         
  -8   2   5       3662.47       3744.65       142.72 o                         
  -7   2   5      31560.60      30570.09       374.72 o                         
  -6   2   5       3370.65       3712.89       132.19 o                         
  -5   2   5      22141.81      22160.82       247.97 o                         
  -4   2   5      14846.48      14748.09       186.26 o                         
  -3   2   5      53287.30      55813.43       384.80 o                         
  -2   2   5       2474.99       2476.12        52.27 o                         
  -1   2   5       9833.21       8284.12       763.51 o                         
   0   2   5       3204.35       2741.20        65.51 o                         
   1   2   5       5461.66       5531.34        90.14 o                         
   2   2   5       8278.28       9186.71       105.48 o                         
   3   2   5        156.68        250.31        35.00 o                         
   4   2   5        482.76        538.87        39.85 o                         
   5   2   5       3357.13       3487.30        84.40 o                         
   6   2   5       1991.65       2233.35        74.85 o                         
   7   2   5         75.78        154.67        44.52 o                         
   8   2   5       1659.24       1650.60       110.49 o                         
   9   2   5       1091.71       1343.02       114.56 o                         
  10   2   5        965.96        926.54       114.50 o                         
  11   2   5          2.01        190.57        85.02 o                         
  12   2   5        524.47        698.67       120.17 o                         
  13   2   5        549.27        624.33       122.22 o                         
 -13   3   5       1711.49       1689.35       155.68 o                         
 -12   3   5        206.12        384.56       122.12 o                         
 -11   3   5       2317.25       2403.73       133.04 o                         
 -10   3   5       5367.63       5416.29       181.66 o                         
  -9   3   5      17764.86      17440.39       304.20 o                         
  -8   3   5        833.10        639.79        75.35 o                         
  -7   3   5      21728.51      21007.03       313.27 o                         
  -6   3   5      28925.85      29907.77       356.67 o                         
  -5   3   5      72777.63      72788.09       628.68 o                         
  -4   3   5       1083.69       1150.11        75.24 o                         
  -3   3   5      31815.44      32811.23       362.89 o                         
  -2   3   5      51259.09      52298.20      2125.55 o                         
  -1   3   5     233999.69     242919.30      1592.59 o                         
   0   3   5      13108.28      12888.01       341.85 o                         
   1   3   5      49462.88      51249.93       242.60 o                         
   2   3   5      41715.56      39219.31      2487.97 o                         
   3   3   5     189088.00     198492.11      1088.47 o                         
   4   3   5       4439.21       4442.77        96.86 o                         
   5   3   5      27578.80      27623.25       297.77 o                         
   6   3   5      30628.16      30452.86       362.20 o                         
   7   3   5      73023.93      73896.65       948.53 o                         
   8   3   5        512.18        622.33       118.44 o                         
   9   3   5      10332.26      10465.44       272.53 o                         
  10   3   5       9239.53       9341.81       243.78 o                         
  11   3   5      11444.56      11604.07       366.57 o                         
  12   3   5         18.81        131.33        91.21 o                         
  13   3   5       2894.11       2683.52       287.49 o                         
 -13   4   5         69.74        212.00        97.73 o                         
 -12   4   5        726.92        696.18       113.18 o                         
 -11   4   5       1111.57       1178.36       101.55 o                         
 -10   4   5       9790.86       9547.19       233.40 o                         
  -9   4   5        293.72        254.15        66.87 o                         
  -8   4   5       8030.13       8074.29       203.82 o                         
  -7   4   5       9984.23       9809.18       215.07 o                         
  -6   4   5      68643.21      66187.53       715.32 o                         
  -5   4   5        798.26       1027.31        68.64 o                         
  -4   4   5      45354.21      47501.11       358.97 o                         
  -3   4   5      18973.61      20097.68       266.76 o                         
  -2   4   5     203241.83     204155.16      1551.76 o                         
  -1   4   5       7966.55       8749.03       105.85 o                         
   0   4   5      63478.11      61380.27       806.27 o                         
   1   4   5      44855.98      46529.07       333.60 o                         
   2   4   5     206016.67     209561.83      1252.47 o                         
   3   4   5      26906.96      27953.21       381.57 o                         
   4   4   5     105024.19     104306.27      1588.95 o                         
   5   4   5      36877.09      36206.48       531.68 o                         
   6   4   5      37633.67      35232.77      1030.26 o                         
   7   4   5       5342.91       5230.58       207.18 o                         
   8   4   5      25267.73      25844.68       531.60 o                         
   9   4   5       8807.07       8781.41       226.84 o                         
  10   4   5      11350.82      11508.01       310.71 o                         
  11   4   5       3377.90       3326.12       188.74 o                         
  12   4   5       5770.82       5877.70       220.38 o                         
  13   4   5        848.69        928.02       187.14 o                         
 -13   5   5          5.18         87.58        92.97 o                         
 -12   5   5        631.80        555.19       154.72 o                         
 -11   5   5         29.80        127.85        76.37 o                         
 -10   5   5       4032.31       3947.14       157.01 o                         
  -9   5   5        120.95        253.50        71.17 o                         
  -8   5   5        267.73        266.49        67.07 o                         
  -7   5   5         45.85         57.18        46.78 o                         
  -6   5   5      25121.04      25491.68       293.54 o                         
  -5   5   5       7959.41       7527.70       145.03 o                         
  -4   5   5        165.47        222.78        39.47 o                         
  -3   5   5       2079.64       2499.77        57.29 o                         
  -2   5   5      27972.77      30051.65       220.89 o                         
  -1   5   5      51670.42      52580.71       566.62 o                         
   0   5   5       2802.78       3451.86        82.98 o                         
   1   5   5        645.92        925.06        30.88 o                         
   2   5   5      31795.56      30928.42       318.46 o                         
   3   5   5      87312.53      88442.19      1170.21 o                         
   4   5   5        299.04        475.27        52.12 o                         
   5   5   5        593.86        744.66       100.66 o                         
   6   5   5      16133.26      16342.04       314.16 o                         
   7   5   5      12782.65      13036.07       354.43 o                         
   8   5   5         76.17        109.25        58.81 o                         
   9   5   5         76.30        161.29        65.99 o                         
  10   5   5       3153.11       2968.31       191.30 o                         
  11   5   5       1318.87       1285.04       136.62 o                         
  12   5   5        382.37        570.85       106.30 o                         
  13   5   5         21.25        -28.80       144.32 o                         
 -13   6   5         58.20        381.53       136.25 o                         
 -12   6   5        419.46        559.74       109.03 o                         
 -11   6   5       5187.45       5390.11       233.43 o                         
 -10   6   5        195.66        331.22        76.94 o                         
  -9   6   5        260.61        235.39        65.40 o                         
  -8   6   5       5612.01       5578.16       159.68 o                         
  -7   6   5      12458.88      11985.76       219.07 o                         
  -6   6   5       1010.75       1000.31        57.50 o                         
  -5   6   5         36.03         70.28        31.85 o                         
  -4   6   5      34671.05      35830.11       317.02 o                         
  -3   6   5      12837.79      13433.21       140.85 o                         
  -2   6   5      13804.24      14816.28       138.04 o                         
  -1   6   5       1874.57       2229.50        46.10 o                         
   0   6   5       9148.83       8928.90        95.46 o                         
   1   6   5      10362.12      11158.18       109.20 o                         
   2   6   5       6454.13       6964.03        90.71 o                         
   3   6   5        170.92        130.48        30.53 o                         
   4   6   5       9724.20       8900.01       317.80 o                         
   5   6   5        846.70        814.37        58.60 o                         
   6   6   5       4810.10       4962.37       184.36 o                         
   7   6   5       3045.77       3070.60       125.48 o                         
   8   6   5       1088.21       1102.71       136.19 o                         
   9   6   5        110.88        131.00        58.71 o                         
  10   6   5       1025.43       1010.96       114.47 o                         
  11   6   5        238.46        410.33       103.33 o                         
  12   6   5         15.15        149.90        94.52 o                         
 -13   7   5        228.05        174.02       124.61 o                         
 -12   7   5        258.09        287.87       100.44 o                         
 -11   7   5        135.91         70.25       109.03 o                         
 -10   7   5         31.86         68.10        64.49 o                         
  -9   7   5         19.94        122.36        61.18 o                         
  -8   7   5       2658.43       2739.13       174.70 o                         
  -7   7   5         35.46         47.96        39.81 o                         
  -6   7   5       3594.56       3335.55        89.89 o                         
  -5   7   5        209.38         78.06        28.29 o                         
  -4   7   5       8096.32       7738.04       128.27 o                         
  -3   7   5      16738.62      15598.59       153.75 o                         
  -2   7   5       2140.78       2180.26        50.07 o                         
   0   7   5       8330.15       8673.96        96.79 o                         
   1   7   5      37105.33      34531.54       220.92 o                         
   2   7   5       3921.66       4479.09        82.74 o                         
   3   7   5       1439.79       1682.57        86.03 o                         
   4   7   5       5620.32       4951.90       161.16 o                         
   5   7   5      13052.04      11506.50       389.78 o                         
   6   7   5        142.32        172.44        45.09 o                         
   7   7   5        655.00        678.60        68.85 o                         
   8   7   5       3678.93       3782.95       128.86 o                         
   9   7   5       1782.79       1789.50       135.22 o                         
  10   7   5        824.02        778.35       114.93 o                         
  11   7   5        205.12        228.45       113.08 o                         
  12   7   5        859.49        797.30       139.62 o                         
 -13   8   5       1922.95       1784.93       257.96 o                         
 -12   8   5         12.99        137.37        94.00 o                         
 -11   8   5         70.54        148.22        85.85 o                         
 -10   8   5        250.48        117.40        86.43 o                         
  -9   8   5       8457.97       8107.13       192.82 o                         
  -8   8   5       5485.31       5463.57       154.00 o                         
  -7   8   5        768.39        873.84        55.00 o                         
  -6   8   5         56.62         74.59        31.74 o                         
  -5   8   5       6305.25       6645.77       102.58 o                         
  -4   8   5      27623.97      26804.22       522.89 o                         
  -3   8   5       5540.17       6060.76       204.36 o                         
  -2   8   5        851.70       1071.89        49.14 o                         
  -1   8   5       4653.40       4820.25        80.09 o                         
   0   8   5      31443.07      29387.27       249.01 o                         
   1   8   5      14537.05      14376.90       142.26 o                         
   2   8   5       7425.20       6660.69        96.83 o                         
   3   8   5      12170.94      11565.29       236.14 o                         
   4   8   5       6991.67       5949.14       175.83 o                         
   5   8   5       1339.52        916.43       128.24 o                         
   6   8   5       9943.59       9247.22       401.73 o                         
   7   8   5       5563.49       5012.53       135.30 o                         
   8   8   5        719.79        727.30        76.82 o                         
   9   8   5        232.59        225.44        76.89 o                         
  10   8   5       1598.70       1206.54       147.27 o                         
  11   8   5         57.73        355.23        99.60 o                         
  12   8   5        243.86        287.61       106.53 o                         
 -13   9   5        780.30        877.25       203.11 o                         
 -12   9   5        900.31        828.77       151.64 o                         
 -11   9   5       2599.05       2679.94       173.63 o                         
 -10   9   5        988.87       1046.24       107.29 o                         
  -9   9   5       4731.22       4537.27       156.61 o                         
  -8   9   5      12617.69      11940.74       217.64 o                         
  -7   9   5       7948.16       8123.25       172.38 o                         
  -6   9   5       1710.49       1695.40        60.19 o                         
  -5   9   5      23636.90      23644.62       362.90 o                         
  -4   9   5      37001.54      37940.20       555.05 o                         
  -3   9   5      44547.29      45576.44       649.63 o                         
  -2   9   5       1995.05       1496.94        61.47 o                         
  -1   9   5      24276.27      25462.54       256.04 o                         
   0   9   5      28875.18      31342.16       206.23 o                         
   1   9   5      80073.77      83169.45       434.15 o                         
   2   9   5      42611.67      43651.12       319.32 o                         
   3   9   5      19693.28      20087.62       301.48 o                         
   4   9   5       3821.15       3586.43       137.85 o                         
   5   9   5      47551.71      48115.37       519.24 o                         
   6   9   5       2565.96       1901.24       232.90 o                         
   7   9   5      13768.74      13105.71       608.67 o                         
   8   9   5       7338.47       7613.04       218.42 o                         
   9   9   5       9941.49       9539.12       282.80 o                         
  10   9   5        391.73        379.21        95.05 o                         
  11   9   5       5325.73       5167.58       230.31 o                         
  12   9   5       1392.77       1558.43       225.50 o                         
 -12  10   5        362.33        433.22       128.95 o                         
 -11  10   5       1914.17       1996.95       154.93 o                         
 -10  10   5       3742.80       3795.28       179.77 o                         
  -9  10   5       7435.65       7113.51       231.03 o                         
  -8  10   5       2685.93       2621.73       108.06 o                         
  -7  10   5      16070.71      16168.39       202.44 o                         
  -6  10   5       5301.22       5497.19       104.61 o                         
  -5  10   5      12940.07      10681.65       530.02 o                         
  -4  10   5      15428.93      16935.52       422.64 o                         
  -3  10   5      55437.21      57380.93       732.66 o                         
  -2  10   5       6279.88       7916.86       217.35 o                         
  -1  10   5       6668.61       6404.37        99.66 o                         
   0  10   5      37916.89      40487.99       352.59 o                         
   1  10   5      40360.72      41952.94       400.46 o                         
   2  10   5      37194.00      41108.27       511.17 o                         
   3  10   5      14436.35      14959.28       368.71 o                         
   4  10   5       9945.78      10296.02       229.62 o                         
   5  10   5        241.95        305.79        61.52 o                         
   6  10   5      13765.61      13026.39       261.37 o                         
   7  10   5       2544.84       1965.26       195.76 o                         
   8  10   5       7356.93       7216.75       212.77 o                         
   9  10   5        187.05        327.35        90.66 o                         
  10  10   5       7478.61       6905.89       252.40 o                         
  11  10   5        514.47        533.57       116.44 o                         
  12  10   5       3617.88       3318.94       299.65 o                         
 -12  11   5       4614.55       4958.86       289.64 o                         
 -11  11   5       1268.79       1497.06       143.88 o                         
 -10  11   5       5747.38       6201.73       223.43 o                         
  -9  11   5        122.13        261.28        77.09 o                         
  -8  11   5      19605.71      19252.09       422.28 o                         
  -7  11   5       3770.94       3696.44       142.90 o                         
  -6  11   5      10600.92       9739.31       326.74 o                         
  -5  11   5        143.12        348.27       147.31 o                         
  -4  11   5      32983.30      31773.84      1034.83 o                         
  -3  11   5       6109.40       6169.30       251.38 o                         
  -2  11   5      43213.25      44037.28       517.60 o                         
  -1  11   5        120.71        206.87        24.42 o                         
   0  11   5        184.12        255.09        32.57 o                         
   1  11   5       1220.56       1307.40        50.40 o                         
   2  11   5      38264.18      39469.73       303.26 o                         
   3  11   5      12458.35      12613.87       248.11 o                         
   4  11   5       1494.01       1401.64        94.79 o                         
   5  11   5        168.50        159.43        50.31 o                         
   6  11   5       1917.97       1537.39       136.73 o                         
   7  11   5       2266.77       2330.77       126.05 o                         
   8  11   5        431.68        517.60        78.11 o                         
   9  11   5        795.35       1007.91       119.63 o                         
  10  11   5       1147.77       1243.01       173.61 o                         
  11  11   5        706.26       1158.56       156.30 o                         
 -12  12   5       1624.37       2614.89       266.38 o                         
 -11  12   5       1056.11       1396.95       149.23 o                         
 -10  12   5        225.14        306.38        90.04 o                         
  -9  12   5       1753.20       1813.92       153.55 o                         
  -8  12   5       2803.97       2784.03       151.73 o                         
  -7  12   5       8738.19       8029.05       229.99 o                         
  -6  12   5        594.48        592.59       111.84 o                         
  -5  12   5        139.90        174.51       120.97 o                         
  -4  12   5         37.78        108.07       108.23 o                         
  -3  12   5      32657.30      33168.41       565.06 o                         
  -2  12   5       1292.12       1277.97       113.45 o                         
  -1  12   5        529.53        429.03        37.55 o                         
   0  12   5        167.99        174.74        27.83 o                         
   1  12   5      11942.02      12213.10       181.20 o                         
   2  12   5         94.69        110.45        20.73 o                         
   3  12   5       2355.20       2383.49        89.01 o                         
   4  12   5       2264.12       2342.87       108.02 o                         
   5  12   5        491.93        511.68        64.20 o                         
   6  12   5       2810.77       2686.12       128.74 o                         
   7  12   5        201.73        388.29        68.23 o                         
   8  12   5       1537.18       1531.41       110.61 o                         
   9  12   5        318.25        259.85       116.44 o                         
  10  12   5        134.31        186.32        98.72 o                         
  11  12   5         11.95        398.22       132.18 o                         
 -12  13   5       1507.45       1996.74       205.16 o                         
 -11  13   5        430.97        464.81       115.76 o                         
 -10  13   5       2037.46       2207.61       158.93 o                         
  -9  13   5       9275.62       8886.55       259.32 o                         
  -8  13   5       2912.76       3074.98       156.74 o                         
  -7  13   5        500.41        683.54       135.85 o                         
  -6  13   5        605.42        456.19       119.24 o                         
  -5  13   5      31863.83      30574.86       725.08 o                         
  -4  13   5       9580.47      10193.28       279.41 o                         
  -3  13   5       6904.20       6811.81       223.24 o                         
  -2  13   5       6679.16       7316.62       222.09 o                         
  -1  13   5      39013.82      38173.30       436.27 o                         
   0  13   5      29538.15      29898.86       229.25 o                         
   1  13   5      25662.54      24894.00       262.24 o                         
   2  13   5      30994.39      31070.52       270.87 o                         
   3  13   5      27438.70      26295.37       278.09 o                         
   4  13   5      11591.67      11574.70       239.68 o                         
   5  13   5       8151.84       8251.76       211.89 o                         
   6  13   5      17321.57      16643.88       299.65 o                         
   7  13   5      14688.68      14286.77       365.31 o                         
   8  13   5        113.03        214.00        72.40 o                         
   9  13   5         22.70        150.30        79.94 o                         
  10  13   5       2164.89       2512.81       166.48 o                         
  11  13   5       4975.08       4734.07       317.08 o                         
 -12  14   5          3.17        139.16       165.99 o                         
 -11  14   5       2784.52       3020.78       202.70 o                         
 -10  14   5       6895.27       6343.81       253.97 o                         
  -9  14   5       7849.16       7162.99       286.59 o                         
  -8  14   5        685.29        969.83       127.73 o                         
  -7  14   5       1501.24       1685.42       214.24 o                         
  -6  14   5       9739.93       9945.34       478.37 o                         
  -5  14   5      40800.63      40839.60       566.33 o                         
  -4  14   5      14449.80      14760.43       339.53 o                         
  -3  14   5       2058.65       2306.47       139.03 o                         
  -2  14   5       7134.78       7010.53       220.43 o                         
  -1  14   5      37261.16      37173.00       313.35 o                         
   0  14   5      21406.85      21086.36       209.44 o                         
   1  14   5        118.76        133.17        31.87 o                         
   2  14   5      18496.40      18650.54       228.47 o                         
   3  14   5        231.52        250.22        34.89 o                         
   4  14   5       1488.40       1392.74        90.93 o                         
   5  14   5        514.04        555.53        73.22 o                         
   6  14   5      16239.51      15925.09       294.91 o                         
   7  14   5       8308.69       8897.29       230.71 o                         
   8  14   5         53.17        111.29        66.50 o                         
   9  14   5         75.20        189.68        88.23 o                         
  10  14   5       1477.98       1584.86       246.11 o                         
  11  14   5       1763.72       1708.60       184.18 o                         
 -12  15   5        684.86       1039.23       286.91 o                         
 -11  15   5       1972.01       1905.70       170.13 o                         
 -10  15   5        950.34        804.32       124.76 o                         
  -9  15   5         63.71        172.52       100.65 o                         
  -8  15   5        970.44       1464.11       172.00 o                         
  -7  15   5      15611.18      13492.89       535.19 o                         
  -6  15   5       2188.71       2332.96       152.85 o                         
  -5  15   5        106.39        284.88        87.71 o                         
  -4  15   5       5558.48       5556.19       215.54 o                         
  -3  15   5      49568.02      48318.79       592.16 o                         
  -2  15   5        259.84        229.39        18.26 o                         
  -1  15   5      21996.03      21752.85       196.84 o                         
   0  15   5      55868.37      55986.62       429.94 o                         
   1  15   5      41089.32      41546.64       496.46 o                         
   2  15   5       5967.26       5797.24       127.35 o                         
   3  15   5      18491.11      18246.86       230.99 o                         
   4  15   5      30839.87      30083.13       372.42 o                         
   5  15   5      29179.14      29540.61       387.96 o                         
   6  15   5       1841.26       1834.09       112.86 o                         
   7  15   5       3932.81       3624.12       167.32 o                         
   8  15   5       4027.04       4501.65       175.00 o                         
   9  15   5      15846.26      15857.48       322.81 o                         
  10  15   5        175.39        504.60       213.21 o                         
  11  15   5        153.65        205.35       120.85 o                         
  12  15   5        819.33       1205.56       287.83 o                         
 -11  16   5        163.72         90.78       138.84 o                         
 -10  16   5       2653.58       2692.78       193.60 o                         
  -9  16   5        288.07        464.68       113.07 o                         
  -8  16   5      36200.23      34804.01       558.71 o                         
  -7  16   5        198.01        378.66        87.98 o                         
  -6  16   5      36314.16      36186.63       553.91 o                         
  -5  16   5      19157.71      18646.92       393.77 o                         
  -4  16   5      43084.55      42125.85       574.46 o                         
  -3  16   5       1610.72       1582.46       123.40 o                         
  -2  16   5     117998.82      96252.52      5746.90 o                         
  -1  16   5      40908.07      41621.48       332.61 o                         
   0  16   5     125797.94     127660.47       644.25 o                         
   1  16   5        789.82        823.38        59.30 o                         
   2  16   5      82286.91      80996.51       473.95 o                         
   3  16   5      17395.10      17061.33       284.16 o                         
   4  16   5     101317.48      99961.77       784.28 o                         
   5  16   5      41803.95      41081.05       534.41 o                         
   6  16   5      28664.16      27859.16       392.23 o                         
   7  16   5       1703.03       1930.03       166.46 o                         
   8  16   5      31063.40      30655.25       466.27 o                         
   9  16   5      10670.99      11474.27       396.59 o                         
  10  16   5      10516.10      10068.51       382.04 o                         
  11  16   5       1484.63       1631.97       300.12 o                         
 -11  17   5       2356.96       2883.03       203.21 o                         
 -10  17   5       1499.92       1358.77       150.76 o                         
  -9  17   5         35.51        150.55       102.52 o                         
  -8  17   5        218.69        376.37       119.05 o                         
  -7  17   5      18606.18      17736.85       398.73 o                         
  -6  17   5      15405.81      14604.86       357.57 o                         
  -5  17   5       1007.54       1075.81       115.35 o                         
  -4  17   5       6872.90       7107.76       245.29 o                         
  -3  17   5      31003.80      29784.59       752.59 o                         
  -2  17   5       1868.07       1549.92        80.02 o                         
  -1  17   5      20858.34      21134.12       211.13 o                         
   0  17   5      43004.20      42911.26       400.48 o                         
   1  17   5      23048.22      22526.26       290.97 o                         
   2  17   5        106.22        136.38        39.56 o                         
   3  17   5      23682.71      22391.17       246.81 o                         
   4  17   5      29859.99      28968.34       375.33 o                         
   5  17   5      19576.66      19100.70       478.24 o                         
   6  17   5        152.88        368.85        75.35 o                         
   7  17   5       2892.75       3040.97       142.98 o                         
   8  17   5       3663.00       3881.81       164.29 o                         
   9  17   5       9246.84       8882.77       419.68 o                         
  10  17   5       1480.65       1563.13       176.66 o                         
  11  17   5        290.79        941.90       262.37 o                         
 -11  18   5       5257.76       4822.73       254.69 o                         
 -10  18   5       2711.30       2639.52       192.47 o                         
  -9  18   5       3102.01       3530.27       275.19 o                         
  -8  18   5       3035.29       3288.96       191.10 o                         
  -7  18   5       5866.43       6190.17       245.59 o                         
  -6  18   5       3859.28       3592.51       192.23 o                         
  -5  18   5      20119.91      18834.05       411.97 o                         
  -4  18   5       9075.67       8943.62       388.07 o                         
  -3  18   5        520.93        580.42        93.35 o                         
  -2  18   5       1538.03       1273.05        63.22 o                         
  -1  18   5      17715.22      16970.96       187.26 o                         
   0  18   5      11664.41      10975.88       169.88 o                         
   1  18   5        115.94        183.02        51.53 o                         
   2  18   5       1202.33       1222.76        74.69 o                         
   3  18   5         61.23        110.34        32.49 o                         
   4  18   5         95.64        127.21        44.71 o                         
   5  18   5       1675.30       1846.27       117.07 o                         
   6  18   5       5524.10       5770.54       233.47 o                         
   7  18   5       2866.82       2709.14       136.83 o                         
   8  18   5         99.25        291.67       188.38 o                         
   9  18   5        104.03        124.08       150.32 o                         
  10  18   5        276.92        194.31       117.38 o                         
  11  18   5        970.27       1317.66       295.62 o                         
 -10  19   5       3123.38       3423.99       213.09 o                         
  -9  19   5       4160.27       4268.78       274.86 o                         
  -8  19   5        849.77        790.45       144.38 o                         
  -7  19   5        328.18        178.92        82.98 o                         
  -6  19   5       3704.09       4302.75       253.69 o                         
  -5  19   5       9190.51       8474.70       278.65 o                         
  -4  19   5       2233.15       2257.30       151.66 o                         
  -3  19   5        815.71        710.81        97.61 o                         
  -2  19   5         89.32        106.85        29.93 o                         
  -1  19   5       2903.69       2613.29        80.75 o                         
   0  19   5      12805.10      12689.14       184.82 o                         
   1  19   5      18678.53      18289.50       271.79 o                         
   2  19   5      12658.83      12211.63       221.23 o                         
   3  19   5       1177.25       1154.77        69.92 o                         
   4  19   5       5120.26       5208.32       167.18 o                         
   5  19   5       3565.23       3419.61       154.30 o                         
   6  19   5       1849.58       2022.34       135.89 o                         
   7  19   5        460.70        570.37       123.33 o                         
   8  19   5        228.47        399.90       136.49 o                         
   9  19   5        241.24        308.71       124.50 o                         
  10  19   5         50.53        216.66       114.21 o                         
  11  19   5       1147.12       1128.32       286.73 o                         
 -10  20   5        138.92        467.09       122.57 o                         
  -9  20   5        651.05        938.49       257.21 o                         
  -8  20   5       1793.07       1831.57       193.23 o                         
  -7  20   5        348.75        556.75       174.93 o                         
  -6  20   5       2594.70       2649.84       166.78 o                         
  -5  20   5        337.88        329.21       116.51 o                         
  -4  20   5        203.55        321.90        78.74 o                         
  -3  20   5       5550.61       5487.99       241.09 o                         
  -2  20   5      10369.61       9527.04       560.77 o                         
  -1  20   5       1812.40       1895.04        72.30 o                         
   0  20   5       3362.98       3434.49       125.68 o                         
   1  20   5        820.62        816.91        76.45 o                         
   2  20   5       1598.11       1649.12        93.07 o                         
   3  20   5        179.19        137.37        51.78 o                         
   4  20   5        863.14        904.97        83.69 o                         
   5  20   5       1869.46       1913.50       113.34 o                         
   6  20   5        678.38        664.30        83.89 o                         
   7  20   5        650.63        741.60       137.19 o                         
   8  20   5       1539.79       1328.52       162.37 o                         
   9  20   5        601.40        597.10       131.35 o                         
  10  20   5         51.34         75.82       122.87 o                         
 -10  21   5       1486.56       1217.37       150.96 o                         
  -9  21   5         50.45        287.02       126.47 o                         
  -8  21   5       7735.88       8408.97       363.48 o                         
  -7  21   5        873.18        941.49       119.92 o                         
  -6  21   5        473.06        504.81        99.25 o                         
  -5  21   5       1242.24       1211.88       122.95 o                         
  -4  21   5       7828.59       8066.69       308.69 o                         
  -3  21   5         54.74        143.16        71.19 o                         
  -2  21   5      10139.36       9127.33       420.32 o                         
  -1  21   5       2232.39       2211.22        99.30 o                         
   0  21   5         76.35        192.08        68.04 o                         
   1  21   5       6439.50       6309.26       168.83 o                         
   2  21   5       8132.93       8168.89       189.74 o                         
   3  21   5      10720.18      10019.89       249.88 o                         
   4  21   5        112.47        171.25        59.08 o                         
   5  21   5       3992.65       3729.02       149.03 o                         
   6  21   5         36.11         82.85        67.70 o                         
   7  21   5         74.52        136.90        98.99 o                         
   8  21   5        257.72        314.56       116.78 o                         
   9  21   5        108.98        118.13       113.93 o                         
  10  21   5        575.22        848.94       251.05 o                         
 -10  22   5       2724.39       2959.04       417.69 o                         
  -9  22   5       3066.49       3854.19       477.81 o                         
  -8  22   5       2493.42       2786.89       249.39 o                         
  -7  22   5       5440.48       5717.89       240.84 o                         
  -6  22   5        207.86        345.13        93.19 o                         
  -5  22   5       4943.04       4681.54       215.88 o                         
  -4  22   5      21588.71      21498.39       432.26 o                         
  -3  22   5      16247.45      15328.35       362.75 o                         
  -2  22   5        993.36        813.63       100.76 o                         
  -1  22   5        612.63        637.67        65.53 o                         
   0  22   5      26558.50      27179.93       523.66 o                         
   1  22   5       5766.89       5774.63       176.77 o                         
   2  22   5       7630.95       7871.31       188.95 o                         
   3  22   5       9303.61       9326.48       201.64 o                         
   4  22   5       5266.02       4509.24       163.20 o                         
   5  22   5        247.74        293.27        68.65 o                         
   6  22   5      10024.36      10469.69       375.47 o                         
   7  22   5       4306.88       3850.67       245.33 o                         
   8  22   5       1041.96        665.46       134.93 o                         
   9  22   5          2.99        180.90       125.29 o                         
  -9  23   5       1020.41        996.72       233.86 o                         
  -8  23   5       7881.25       8043.22       360.52 o                         
  -7  23   5        183.21        224.50       118.00 o                         
  -6  23   5        114.75        153.88        91.63 o                         
  -5  23   5       4017.27       4315.09       213.21 o                         
  -4  23   5      15759.21      15455.13       372.37 o                         
  -3  23   5       8593.00       8606.77       278.18 o                         
  -2  23   5       2052.25       2233.36       147.58 o                         
  -1  23   5        268.63        344.32        57.58 o                         
   0  23   5       5355.56       5483.14       161.32 o                         
   1  23   5      32269.81      32303.40       498.34 o                         
   2  23   5       3527.96       3878.17       139.48 o                         
   3  23   5        106.77        293.19        64.50 o                         
   4  23   5       2069.90       2095.66       168.20 o                         
   5  23   5      19061.29      18048.04       317.49 o                         
   6  23   5         47.70        247.56       110.93 o                         
   7  23   5        813.58        924.29       151.44 o                         
   8  23   5       3137.74       3153.95       237.60 o                         
   9  23   5       3567.30       2904.74       290.89 o                         
  -9  24   5       6545.74       7102.75       348.03 o                         
  -8  24   5        418.86        807.31       187.31 o                         
  -7  24   5        769.56        630.98       146.58 o                         
  -6  24   5       1115.58       1266.82       139.77 o                         
  -5  24   5       1876.60       1842.92       146.66 o                         
  -4  24   5       7557.10       7943.35       273.94 o                         
  -3  24   5       9080.29       8948.70       284.54 o                         
  -2  24   5       2860.66       2900.99       166.11 o                         
  -1  24   5        913.22       1032.37        87.39 o                         
   0  24   5       6189.16       5994.15       173.81 o                         
   1  24   5        519.19        774.84        87.53 o                         
   2  24   5        122.50        181.88        59.36 o                         
   3  24   5       4678.10       4620.39       167.82 o                         
   4  24   5         87.55        148.11        65.55 o                         
   5  24   5         21.51        120.42        98.57 o                         
   6  24   5       5071.19       5296.56       307.30 o                         
   7  24   5       3705.57       4063.69       254.71 o                         
   8  24   5        208.77        305.58       131.19 o                         
   9  24   5        705.18        833.17       164.58 o                         
  -8  25   5       3573.93       3725.39       263.75 o                         
  -7  25   5         61.46        163.99       128.60 o                         
  -6  25   5       1274.51       1411.10       140.07 o                         
  -5  25   5       1497.31       1499.20       138.90 o                         
  -4  25   5       4930.67       4855.54       221.13 o                         
  -3  25   5       4643.20       4684.33       213.61 o                         
  -2  25   5         46.98        140.10        80.40 o                         
  -1  25   5         94.15        343.60        90.95 o                         
   0  25   5       1666.63       1688.27       126.30 o                         
   1  25   5      15616.18      16259.83       279.47 o                         
   2  25   5       3365.34       3570.31       138.34 o                         
   3  25   5       2327.94       2608.86       133.36 o                         
   4  25   5        174.60        187.47        68.56 o                         
   5  25   5       7302.72       7134.10       320.78 o                         
   6  25   5         54.39        170.34       144.06 o                         
   7  25   5         98.83        177.34       123.04 o                         
   8  25   5       2738.27       2953.22       233.09 o                         
  -8  26   5       1722.45       1806.79       250.40 o                         
  -7  26   5       1041.86       1410.66       177.16 o                         
  -6  26   5        544.60       1209.52       168.75 o                         
  -5  26   5        500.73        543.61       104.82 o                         
  -4  26   5      12831.81      12714.60       345.22 o                         
  -3  26   5        564.78        580.56       123.11 o                         
  -2  26   5        133.77         82.80        86.22 o                         
  -1  26   5       1535.44       1634.72       134.02 o                         
   0  26   5      14645.29      14050.32       403.46 o                         
   1  26   5        695.44        964.52        94.86 o                         
   2  26   5       5999.35       5866.44       173.73 o                         
   3  26   5       1486.40       1435.24       108.80 o                         
   4  26   5       1652.20       1391.03       195.40 o                         
   5  26   5        128.38        298.77       120.95 o                         
   6  26   5       5803.22       5381.62       292.38 o                         
   7  26   5       2450.69       2543.41       221.42 o                         
   8  26   5         83.79        230.81       134.22 o                         
  -8  27   5        218.95        699.57       197.34 o                         
  -7  27   5         26.39         86.18       131.23 o                         
  -6  27   5       4018.71       4236.58       267.09 o                         
  -5  27   5         99.72        194.28       114.09 o                         
  -4  27   5         38.62        117.20        90.47 o                         
  -3  27   5         45.22        315.42        97.67 o                         
  -2  27   5        808.14       1096.48       176.38 o                         
  -1  27   5       5650.27       5429.72       219.67 o                         
   0  27   5       3079.64       3309.83       173.98 o                         
   1  27   5       5938.31       5907.58       197.12 o                         
   2  27   5        347.54        492.78        74.64 o                         
   3  27   5       9039.60       9377.83       275.64 o                         
   4  27   5        348.63        559.40       134.01 o                         
   5  27   5       1356.24       1634.35       181.50 o                         
   6  27   5         82.78        168.11       117.84 o                         
   7  27   5        360.74        470.81       215.48 o                         
   8  27   5        306.58        439.03       182.88 o                         
  -7  28   5         66.11        556.84       143.18 o                         
  -6  28   5       9872.38      10236.93       396.92 o                         
  -5  28   5       1872.42       1860.71       206.03 o                         
  -4  28   5       3191.66       3341.06       355.85 o                         
  -3  28   5        206.94        498.68       145.11 o                         
  -2  28   5      31120.89      30689.27       636.56 o                         
  -1  28   5       4162.15       4752.78       251.75 o                         
   0  28   5      10064.08      10200.29       305.33 o                         
   1  28   5        509.16        735.53        98.90 o                         
   2  28   5      17487.65      17640.15       326.75 o                         
   3  28   5       1510.06       1673.06       225.44 o                         
   4  28   5      18517.18      18620.80       507.83 o                         
   5  28   5       4141.30       4297.68       261.85 o                         
   6  28   5       4201.77       4444.64       272.15 o                         
   7  28   5        550.52        512.66       136.29 o                         
  -7  29   5       7997.92       8509.09       376.84 o                         
  -6  29   5       2804.53       2876.20       229.96 o                         
  -5  29   5       4093.54       4224.93       259.17 o                         
  -4  29   5        555.37        729.70       118.87 o                         
  -3  29   5       8875.05       8148.29       369.22 o                         
  -2  29   5       1537.53       1276.53       132.14 o                         
  -1  29   5      19547.09      19182.61       406.37 o                         
   0  29   5       2497.68       2526.46       166.64 o                         
   1  29   5       3140.09       3206.34       199.79 o                         
   2  29   5        229.04        357.83       180.94 o                         
   3  29   5      21530.41      20732.04       628.70 o                         
   4  29   5       6706.31       6457.81       310.51 o                         
   5  29   5       3202.70       3113.70       232.06 o                         
   6  29   5       2864.83       2196.96       262.43 o                         
   7  29   5       7532.41       7373.11       438.34 o                         
  -6  30   5         24.16        297.59       137.04 o                         
  -5  30   5       7815.83       8166.46       354.96 o                         
  -4  30   5        881.47       1062.11       142.17 o                         
  -3  30   5        208.47        408.33       100.90 o                         
  -2  30   5        619.34        590.88       109.45 o                         
  -1  30   5       6927.31       6773.19       405.56 o                         
   0  30   5       1049.23       1542.55       135.68 o                         
   1  30   5        810.64        916.07       150.38 o                         
   2  30   5         64.37        408.52       205.62 o                         
   3  30   5        523.44        644.92       232.96 o                         
   4  30   5        375.43        672.39       146.47 o                         
   5  30   5        904.77       1377.63       180.86 o                         
   6  30   5       1559.50       1546.03       235.53 o                         
   7  30   5        376.01        616.34       316.72 o                         
  -6  31   5       4316.60       4164.23       330.22 o                         
  -5  31   5       4388.70       4086.13       263.09 o                         
  -4  31   5        795.41        866.50       208.47 o                         
  -3  31   5        591.34        815.22       119.77 o                         
  -2  31   5        944.86       1115.44       126.54 o                         
  -1  31   5       1731.27       1843.12       161.19 o                         
   0  31   5       4385.06       4009.45       195.21 o                         
   1  31   5       4305.56       4603.19       438.94 o                         
   2  31   5        362.67        405.27       203.08 o                         
   3  31   5        467.50        202.24       206.94 o                         
   4  31   5        162.94         76.83       187.11 o                         
   5  31   5        917.48       1020.01       197.20 o                         
   6  31   5        782.03       1019.00       216.64 o                         
  -5  32   5        965.95       1091.52       166.54 o                         
  -4  32   5         13.16        450.62       174.86 o                         
  -3  32   5       1721.53       1935.60       160.08 o                         
  -2  32   5        908.32        784.66       150.44 o                         
  -1  32   5       2464.96       2740.84       174.03 o                         
   0  32   5          2.49        334.65       138.71 o                         
   1  32   5        233.07        238.69       188.00 o                         
   2  32   5         48.32        294.60       190.72 o                         
   3  32   5          5.32        197.65       214.84 o                         
   4  32   5       1852.10       2034.02       350.78 o                         
   6  32   5         55.67        432.58       293.73 o                         
  -5  33   5        398.02        417.64       169.81 o                         
  -4  33   5        596.80        581.30       162.01 o                         
  -3  33   5       2455.17       2358.69       211.24 o                         
  -2  33   5       1175.13       1292.31       141.64 o                         
  -1  33   5       3238.39       3072.67       269.64 o                         
   0  33   5       1630.79       1217.52       269.12 o                         
   1  33   5       1032.24        666.01       245.24 o                         
   2  33   5       1080.32       1453.05       314.09 o                         
   3  33   5       3366.21       3259.79       426.39 o                         
  -4  34   5        458.22        786.07       400.70 o                         
  -3  34   5       2827.48       3138.28       228.46 o                         
  -2  34   5         75.86        191.48       140.78 o                         
  -1  34   5        172.70        512.64       169.43 o                         
   0  34   5        232.48        -39.95       172.63 o                         
   1  34   5       1028.72        913.38       264.12 o                         
   2  34   5         39.79         12.51       185.14 o                         
  -3  35   5       1623.28       1439.42       326.54 o                         
  -2  35   5       1772.35       2218.15       342.00 o                         
  -1  35   5       2314.50       2007.17       332.47 o                         
   0  35   5         46.17        190.84       204.39 o                         
   1  35   5       5308.28       5074.57       495.31 o                         
  -1  36   5         22.87         35.98       181.89 o                         
 -13   0   6        116.81        206.08       196.13 o                         
 -12   0   6        203.56        201.25       105.06 o                         
 -11   0   6       6629.91       7072.48       300.24 o                         
 -10   0   6        523.31        595.94       113.63 o                         
  -9   0   6         54.63        152.22        89.62 o                         
  -8   0   6       2669.85       2628.07       173.96 o                         
  -7   0   6       9477.93      10314.37       320.06 o                         
  -6   0   6       7271.10       7550.39       268.21 o                         
  -5   0   6        134.98        240.27        71.96 o                         
  -4   0   6      38353.18      35845.81       457.98 o                         
  -3   0   6       1299.02       1418.09        72.74 o                         
  -2   0   6      90913.20      98829.04       583.92 o                         
  -1   0   6       2385.67       2742.47        85.08 o                         
   0   0   6      40834.71      38604.14       327.80 o                         
   1   0   6         95.61        191.50        33.13 o                         
   2   0   6      22775.07      24264.37       385.92 o                         
   3   0   6     127812.00     133282.61      1818.04 o                         
   4   0   6       2505.60       2646.58       134.19 o                         
   5   0   6       1113.98       1372.34       100.56 o                         
   6   0   6       4823.46       5223.55       157.51 o                         
   7   0   6      64566.10      64720.21       688.18 o                         
   8   0   6       2705.67       2787.34       191.49 o                         
   9   0   6       1744.91       2040.29       181.66 o                         
  10   0   6       2659.96       2856.21       363.70 o                         
  11   0   6      14167.92      14688.73       524.73 o                         
  12   0   6        903.27        873.95       214.70 o                         
 -13   1   6        407.05        477.39       139.74 o                         
 -12   1   6       1043.87       1229.15       132.35 o                         
 -11   1   6       3323.41       3098.60       163.22 o                         
 -10   1   6       5218.03       5342.21       230.37 o                         
  -9   1   6        274.85        389.08        74.71 o                         
  -8   1   6        441.22        372.74        65.64 o                         
  -7   1   6      19428.89      18786.84       301.17 o                         
  -6   1   6      19323.71      19875.45       423.82 o                         
  -5   1   6       3029.35       3424.31       106.11 o                         
  -4   1   6       7552.04       8160.24       167.25 o                         
  -3   1   6      17036.60      18039.60       159.68 o                         
  -2   1   6        273.75        481.04        53.59 o                         
  -1   1   6      53058.24      56013.65       469.52 o                         
   0   1   6      33845.43      27088.48      3997.02 o                         
   1   1   6       7462.77       7089.71       136.28 o                         
   2   1   6       5352.69       4352.96       124.86 o                         
   3   1   6      50670.58      53203.85       602.56 o                         
   4   1   6        282.53        393.52        39.94 o                         
   5   1   6       1535.71       1746.14        63.87 o                         
   6   1   6         11.01         61.37        31.17 o                         
   7   1   6       9129.13       9209.74       254.86 o                         
   8   1   6      11403.07      11335.53       256.20 o                         
   9   1   6       6816.24       6900.67       261.96 o                         
  10   1   6        892.41        725.87       122.76 o                         
  11   1   6        680.25        807.50       120.75 o                         
  12   1   6       3724.82       3994.38       210.11 o                         
  13   1   6        978.26       1287.70       213.72 o                         
 -13   2   6        119.78         60.62       117.20 o                         
 -12   2   6       5891.54       6042.85       282.39 o                         
 -11   2   6       6361.13       6171.24       199.13 o                         
 -10   2   6      12118.76      12296.99       265.76 o                         
  -9   2   6         33.62        -18.93        60.28 o                         
  -8   2   6       5786.83       5521.67       174.16 o                         
  -7   2   6      12001.69      11677.20       238.12 o                         
  -6   2   6     101889.24      99700.60      1647.23 o                         
  -5   2   6      10769.25      11445.32       183.85 o                         
  -4   2   6       2964.70       2856.08        83.07 o                         
  -3   2   6      16983.83      18507.58       172.82 o                         
  -2   2   6     243185.38     253203.78      1913.84 o                         
  -1   2   6      30723.85      31314.41       229.33 o                         
   0   2   6       2156.32       2564.60        57.46 o                         
   1   2   6      67702.88      69169.30      1543.01 o                         
   2   2   6     133455.94     138387.98       570.97 o                         
   3   2   6        231.25        135.28        32.39 o                         
   4   2   6      42860.75      43777.68       309.44 o                         
   5   2   6      90267.50      91688.66       632.98 o                         
   6   2   6      10254.74      10655.26       196.33 o                         
   7   2   6        237.91        213.65        45.22 o                         
   8   2   6       5325.71       5437.79       179.76 o                         
   9   2   6      16055.70      16307.04       396.65 o                         
  10   2   6       3692.58       3641.42       245.63 o                         
  11   2   6       1278.45       1342.34       136.46 o                         
  12   2   6         19.46        227.27       102.53 o                         
  13   2   6       1559.35       1198.62       202.50 o                         
 -13   3   6         28.35        -75.76        98.13 o                         
 -12   3   6          8.42        119.38        95.17 o                         
 -11   3   6       3744.07       3942.63       162.33 o                         
 -10   3   6         19.14         23.87        62.69 o                         
  -9   3   6         74.08        154.55        65.10 o                         
  -8   3   6       3197.04       2966.87       131.01 o                         
  -7   3   6      29868.29      28830.93       534.89 o                         
  -6   3   6       1015.39       1120.83        86.77 o                         
  -5   3   6       4097.22       4215.14       163.37 o                         
  -4   3   6        208.33        333.24        46.83 o                         
  -3   3   6      16859.70      15656.29       205.08 o                         
  -2   3   6          0.37         92.95        20.87 o                         
  -1   3   6     112084.38     115153.83       980.27 o                         
   0   3   6      10409.19      10200.73       107.55 o                         
   1   3   6       6060.80       5368.89        87.90 o                         
   2   3   6      10690.53      11103.05       129.49 o                         
   3   3   6      79196.46      78044.60       679.72 o                         
   4   3   6      31622.21      31053.11       282.40 o                         
   5   3   6       2880.95       2882.15        87.30 o                         
   6   3   6       6451.47       5851.19       147.49 o                         
   7   3   6      11734.13      10777.47       225.77 o                         
   8   3   6        982.73        921.48        80.34 o                         
   9   3   6       1813.04       2213.34       138.05 o                         
  10   3   6       8781.84       9255.70       339.63 o                         
  11   3   6        116.47        305.38       122.72 o                         
  12   3   6         23.21        -79.80        93.56 o                         
  13   3   6         16.45        380.28       211.20 o                         
 -13   4   6       3195.96       3087.10       194.14 o                         
 -12   4   6       1446.34       1321.98       140.76 o                         
 -11   4   6        164.13        384.12        82.63 o                         
 -10   4   6       1780.27       1898.31       117.59 o                         
  -9   4   6      10971.28      10358.13       250.56 o                         
  -8   4   6       5714.98       5581.13       204.32 o                         
  -7   4   6       8322.39       8555.20       203.61 o                         
  -6   4   6        518.55        524.20        65.53 o                         
  -5   4   6       4820.82       4782.80       115.58 o                         
  -4   4   6      73528.78      78150.48       712.27 o                         
  -3   4   6      58553.59      60690.80       633.97 o                         
  -2   4   6       3665.72       2665.38       272.83 o                         
  -1   4   6       7646.88       8790.16        94.31 o                         
   0   4   6      15532.43      16158.00       146.74 o                         
   1   4   6      16763.16      16963.40       152.93 o                         
   2   4   6       1536.79       1772.94       234.11 o                         
   3   4   6      26591.67      27425.66       269.98 o                         
   4   4   6         92.80        115.27        26.98 o                         
   5   4   6       1122.49       1004.97        57.58 o                         
   6   4   6       4343.14       3848.85       168.48 o                         
   7   4   6      23333.78      23291.63       427.69 o                         
   8   4   6        410.03        418.11        68.41 o                         
   9   4   6         29.48         75.35        68.80 o                         
  10   4   6        148.17        293.55       114.02 o                         
  11   4   6        982.78        923.24       140.83 o                         
  12   4   6        176.35        454.96       110.63 o                         
  13   4   6        805.11        534.46       170.09 o                         
 -13   5   6       1208.94       1186.83       191.65 o                         
 -12   5   6        272.66        347.61       101.05 o                         
 -11   5   6       2656.13       2876.66       181.80 o                         
 -10   5   6         46.27        114.29        62.79 o                         
  -9   5   6      19478.28      18932.53       315.77 o                         
  -8   5   6      12463.31      12831.25       427.27 o                         
  -7   5   6       7468.18       7421.19       188.83 o                         
  -6   5   6       1221.63       1109.63        72.54 o                         
  -5   5   6      63587.69      63890.55       487.41 o                         
  -4   5   6      25738.22      27600.63       235.02 o                         
  -3   5   6      79049.24      83485.89       775.84 o                         
  -2   5   6      20580.27      21691.50       183.92 o                         
  -1   5   6      45222.91      46395.05       280.01 o                         
   0   5   6        488.70        624.09        31.61 o                         
   1   5   6     136607.31     136887.33       680.21 o                         
   2   5   6      55768.93      56660.01       297.47 o                         
   3   5   6       9311.62       8630.78       151.81 o                         
   4   5   6        973.91       1074.28       110.05 o                         
   5   5   6      51455.62      50694.46       576.82 o                         
   6   5   6       7544.38       7805.97       223.86 o                         
   7   5   6      19103.61      18969.96       297.84 o                         
   8   5   6       3620.74       3410.67       138.93 o                         
   9   5   6       2243.99       2240.99       134.25 o                         
  10   5   6        149.85        354.21        95.90 o                         
  11   5   6       3338.56       3683.89       233.75 o                         
  12   5   6       1681.91       1684.12       149.12 o                         
  13   5   6        112.71        202.18       196.29 o                         
 -13   6   6         37.43        136.90       115.65 o                         
 -12   6   6        108.23        249.95        94.34 o                         
 -11   6   6       1098.99       1485.40       141.98 o                         
 -10   6   6       9757.81       9358.55       307.71 o                         
  -9   6   6        327.98        393.34        71.20 o                         
  -8   6   6       3911.20       3879.00       145.19 o                         
  -7   6   6        149.15        236.87        47.85 o                         
  -6   6   6      18610.44      18469.64       331.15 o                         
  -5   6   6      22756.05      22771.44       236.38 o                         
  -4   6   6      72555.95      70288.73       464.75 o                         
  -3   6   6      20996.67      22933.49       341.66 o                         
  -2   6   6      71763.88      74625.55       391.91 o                         
  -1   6   6      47886.36      47157.98       490.61 o                         
   0   6   6      65828.19      62302.08       312.34 o                         
   1   6   6        607.71        529.84        29.23 o                         
   2   6   6     127612.99     126914.96       934.48 o                         
   3   6   6       2080.19       1462.36       150.71 o                         
   4   6   6      33279.68      32317.88       427.04 o                         
   5   6   6       6096.13       6536.62       266.54 o                         
   6   6   6      99214.66     100546.21       729.47 o                         
   7   6   6         41.14        114.91        54.17 o                         
   8   6   6       7696.90       7378.64       194.57 o                         
   9   6   6       2782.89       2817.38       161.81 o                         
  10   6   6      15842.48      15745.77       383.76 o                         
  11   6   6        785.09       1054.04       152.50 o                         
  12   6   6       3474.90       3491.93       198.97 o                         
 -13   7   6         70.97         92.90       115.14 o                         
 -12   7   6        735.94        742.92       115.28 o                         
 -11   7   6        567.21        623.91       109.82 o                         
 -10   7   6       1584.64       2144.62       164.51 o                         
  -9   7   6       5343.58       5383.78       172.06 o                         
  -8   7   6       6164.26       5970.61       173.79 o                         
  -7   7   6       2996.90       3079.55       113.56 o                         
  -6   7   6       5410.58       5513.17       129.67 o                         
  -5   7   6      33015.83      32629.94       338.01 o                         
  -4   7   6       2508.08       2644.69        76.86 o                         
  -3   7   6      33822.35      35178.41       332.77 o                         
  -2   7   6         76.49        206.08        25.12 o                         
  -1   7   6      17597.45      17439.89       136.10 o                         
   0   7   6      31688.12      32879.09       265.74 o                         
   1   7   6     174672.73     182796.81       955.07 o                         
   2   7   6       3870.72       3542.74        93.72 o                         
   3   7   6      33820.49      34677.17       360.78 o                         
   4   7   6       5817.37       5650.30       158.90 o                         
   5   7   6      45363.76      45245.47       526.91 o                         
   6   7   6        783.29        931.58        74.68 o                         
   7   7   6      29836.50      29066.89       459.34 o                         
   8   7   6        176.62        276.59        62.40 o                         
   9   7   6       3676.11       3426.26       174.07 o                         
  10   7   6       2723.62       3283.33       260.95 o                         
  11   7   6      10475.64      10261.75       370.94 o                         
  12   7   6         16.42        303.75       106.29 o                         
 -13   8   6       3034.49       2713.45       276.15 o                         
 -12   8   6         36.88        223.58        98.17 o                         
 -11   8   6       5456.65       5698.18       288.19 o                         
 -10   8   6      11121.75      10788.23       319.46 o                         
  -9   8   6       5112.05       5223.51       167.14 o                         
  -8   8   6        980.01       1022.18        81.03 o                         
  -7   8   6      37655.49      37660.15       445.96 o                         
  -6   8   6      21054.64      21844.48       208.18 o                         
  -5   8   6        125.34        109.42        30.88 o                         
  -4   8   6       7132.76       7123.81        91.52 o                         
  -3   8   6     143904.38     150191.48      1671.95 o                         
  -1   8   6       4418.23       4443.88        86.00 o                         
   0   8   6       5505.39       6236.00        97.05 o                         
   1   8   6      54816.39      53653.36       744.59 o                         
   2   8   6      45288.71      47421.16      1139.07 o                         
   3   8   6       1292.72       1541.74        84.88 o                         
   4   8   6       4589.98       4094.62       267.26 o                         
   5   8   6      10682.13      10717.19       251.57 o                         
   6   8   6      36700.79      35481.76       508.73 o                         
   7   8   6       1087.27       1027.44       110.23 o                         
   8   8   6       3951.67       3779.70       159.25 o                         
   9   8   6        699.99        863.35       109.24 o                         
  10   8   6       5454.15       5268.17       256.36 o                         
  11   8   6        245.37        415.98       122.55 o                         
  12   8   6         32.32        129.63        96.61 o                         
 -13   9   6        247.83        275.10       169.12 o                         
 -12   9   6       5183.63       5225.91       241.15 o                         
 -11   9   6        720.24        744.36       115.32 o                         
 -10   9   6       3224.80       3266.55       185.84 o                         
  -9   9   6       2884.39       2948.38       159.62 o                         
  -8   9   6      22017.24      21500.57       289.46 o                         
  -7   9   6         32.55         93.34        37.60 o                         
  -6   9   6       5964.51       6309.56       130.77 o                         
  -5   9   6        860.43        906.97        55.57 o                         
  -4   9   6      20720.78      18684.36       429.81 o                         
  -3   9   6        191.92        188.03        37.79 o                         
  -2   9   6      25576.10      26982.60       317.80 o                         
  -1   9   6       9320.97       8601.60       122.72 o                         
   0   9   6        269.11        338.90        29.88 o                         
   1   9   6       3485.82       3590.22        76.39 o                         
   2   9   6      57126.77      60674.43       469.27 o                         
   3   9   6      14927.50      13978.74       495.30 o                         
   4   9   6         51.82        105.94        49.17 o                         
   5   9   6       1415.12       1394.19       102.12 o                         
   6   9   6       1419.25       1369.04       114.00 o                         
   7   9   6        299.46        293.58        75.54 o                         
   8   9   6        775.19        973.55        96.48 o                         
   9   9   6       3372.11       3355.21       156.72 o                         
  10   9   6          9.60         94.35        88.37 o                         
  11   9   6        672.47        653.02       149.34 o                         
 -12  10   6       2585.65       2728.36       231.63 o                         
 -11  10   6         45.70        274.70        98.22 o                         
 -10  10   6          6.70         97.34        84.72 o                         
  -9  10   6       2977.36       2971.13       159.23 o                         
  -8  10   6      12050.54      11669.58       207.15 o                         
  -7  10   6       3102.38       3061.59       102.69 o                         
  -6  10   6       2441.50       2465.09        84.31 o                         
  -5  10   6      46770.63      41538.69      1317.75 o                         
  -4  10   6      10044.07      10049.93       297.17 o                         
  -3  10   6       8677.98       8746.76       294.13 o                         
  -2  10   6      10628.11      11206.58       104.56 o                         
  -1  10   6      80516.23      82767.32       519.51 o                         
   0  10   6      17784.90      17560.88       160.48 o                         
   1  10   6       5076.48       5252.06        93.50 o                         
   2  10   6       5455.45       6222.68       138.13 o                         
   3  10   6      24639.79      25094.53       354.80 o                         
   4  10   6      43636.84      43602.28       481.76 o                         
   5  10   6       2675.92       2418.19       128.22 o                         
   6  10   6       4137.15       4432.98       176.76 o                         
   7  10   6       4322.57       4147.98       162.77 o                         
   8  10   6      10229.67       9607.45       257.80 o                         
   9  10   6        804.50        810.81        94.86 o                         
  10  10   6       1062.08        984.57       118.38 o                         
  11  10   6       2705.39       2619.57       174.32 o                         
 -12  11   6       1984.34       2618.98       226.74 o                         
 -11  11   6       2271.49       2396.06       167.90 o                         
 -10  11   6      12205.15      12605.85       333.22 o                         
  -9  11   6       2084.35       1835.08       133.00 o                         
  -8  11   6       4165.48       4250.65       183.83 o                         
  -7  11   6       6914.79       6271.48       154.43 o                         
  -6  11   6      38535.10      33803.40      1165.10 o                         
  -5  11   6        409.92        341.93        87.40 o                         
  -4  11   6      11773.89      12054.85       357.42 o                         
  -3  11   6       2783.68       3192.89       163.07 o                         
  -2  11   6       8854.17       8732.25       146.24 o                         
  -1  11   6      17483.77      19293.75       243.97 o                         
   0  11   6      52816.79      54776.09       394.03 o                         
   1  11   6        486.22        429.13        34.53 o                         
   2  11   6       2089.03       2536.70        96.27 o                         
   3  11   6       4311.00       4057.52       149.15 o                         
   4  11   6      30441.81      30697.43       409.34 o                         
   5  11   6        794.94        889.05        87.87 o                         
   6  11   6          3.23         44.39        58.97 o                         
   7  11   6        987.41       1359.99       105.83 o                         
   8  11   6       1448.57       1316.11       107.19 o                         
   9  11   6       2947.34       2863.42       194.16 o                         
  10  11   6         11.62        187.24        99.70 o                         
  11  11   6       1563.65       1464.53       167.16 o                         
 -12  12   6        755.91        822.86       159.12 o                         
 -11  12   6       1306.71       1693.25       260.12 o                         
 -10  12   6       1855.36       1895.98       139.25 o                         
  -9  12   6       3866.58       3671.18       176.50 o                         
  -8  12   6        178.62         82.61        66.23 o                         
  -7  12   6         73.25         49.57        43.69 o                         
  -6  12   6        403.77        382.65       122.02 o                         
  -5  12   6      22756.35      21446.78       582.47 o                         
  -4  12   6        500.62        863.49       123.49 o                         
  -3  12   6      12720.66      12214.95       298.48 o                         
  -2  12   6        404.08        434.08        24.52 o                         
  -1  12   6      16456.09      16855.59       169.77 o                         
   0  12   6       6379.07       7514.93       119.50 o                         
   1  12   6      15844.92      14995.98       212.40 o                         
   2  12   6       2286.39       2035.56        95.84 o                         
   3  12   6       3072.16       2901.29       144.28 o                         
   4  12   6      22738.74      23367.63       362.10 o                         
   5  12   6       3777.68       3597.90       205.96 o                         
   6  12   6       2160.94       1940.78       112.15 o                         
   7  12   6       6301.51       6167.98       194.42 o                         
   8  12   6       7444.65       7105.86       216.06 o                         
   9  12   6       4837.65       4917.41       189.23 o                         
  10  12   6        387.31        465.05        98.13 o                         
  11  12   6       1524.84       2009.10       193.71 o                         
 -12  13   6         33.14        276.92       133.35 o                         
 -11  13   6        115.12        140.22       122.58 o                         
 -10  13   6       1718.94       1850.13       139.47 o                         
  -9  13   6        157.41        288.28        83.42 o                         
  -8  13   6       1713.16       1927.56       170.50 o                         
  -7  13   6       7163.56       7261.05       274.15 o                         
  -6  13   6       2174.77       1957.39       152.60 o                         
  -5  13   6       1392.37       1393.70       147.72 o                         
  -4  13   6       2354.14       2541.78       182.84 o                         
  -3  13   6       4541.71       4688.21       191.37 o                         
  -2  13   6      11138.84      10190.04       331.26 o                         
  -1  13   6      19896.88      20609.17       211.61 o                         
   0  13   6       1657.65       1997.69        62.57 o                         
   1  13   6      10638.69      11691.87       169.55 o                         
   2  13   6      27960.99      27472.29       280.25 o                         
   3  13   6      35657.54      34957.43       298.03 o                         
   4  13   6         93.03        122.91        55.74 o                         
   5  13   6      10553.62      10552.56       236.27 o                         
   6  13   6      10751.15      10728.38       297.93 o                         
   7  13   6       4313.08       4156.01       163.77 o                         
   8  13   6       6029.77       5587.53       195.02 o                         
   9  13   6      13427.80      13115.93       298.48 o                         
  10  13   6       2072.99       2164.41       165.74 o                         
  11  13   6       1601.73       1588.35       207.14 o                         
 -12  14   6       3448.90       3826.64       409.96 o                         
 -11  14   6       1376.76       1694.47       162.77 o                         
 -10  14   6       3643.37       3543.22       179.18 o                         
  -9  14   6        405.12        280.18       109.42 o                         
  -8  14   6      19377.21      18333.64       436.77 o                         
  -7  14   6        298.17        328.85        92.01 o                         
  -6  14   6      26833.38      28080.38      1026.76 o                         
  -5  14   6       7959.08       8047.16       325.08 o                         
  -4  14   6      33753.55      32986.40       507.48 o                         
  -3  14   6        117.55         90.79        75.06 o                         
  -2  14   6      60056.26      51791.16      1975.98 o                         
  -1  14   6      14414.31      14192.31       179.73 o                         
   0  14   6      42153.65      41112.45       309.24 o                         
   1  14   6       2461.02       2768.66        85.59 o                         
   2  14   6      33986.91      34181.01       299.54 o                         
   3  14   6       3004.22       3119.47       105.89 o                         
   4  14   6      67512.03      65695.07       611.24 o                         
   5  14   6      11700.83      11219.27       280.51 o                         
   6  14   6       5824.47       5835.54       186.06 o                         
   7  14   6        891.72       1008.86        93.60 o                         
   8  14   6      15464.65      15528.20       314.53 o                         
   9  14   6       1167.34       1335.85       117.51 o                         
  10  14   6       2591.98       2456.05       243.50 o                         
  11  14   6        358.72        427.08       136.04 o                         
 -11  15   6       5998.98       6309.54       281.17 o                         
 -10  15   6       1233.93       1273.55       147.13 o                         
  -9  15   6       4912.66       4604.07       235.54 o                         
  -8  15   6        582.40        592.16       114.70 o                         
  -7  15   6      28962.96      28616.33       892.86 o                         
  -6  15   6       6732.32       6272.70       363.72 o                         
  -5  15   6      24173.88      24054.03       451.31 o                         
  -4  15   6       7256.58       7004.19       243.25 o                         
  -3  15   6      41282.71      39695.59       551.57 o                         
  -2  15   6       7327.45       6236.21       257.14 o                         
  -1  15   6      55487.61      53580.04       306.88 o                         
   0  15   6      55045.12      56334.95       396.46 o                         
   1  15   6      27122.32      27145.46       276.60 o                         
   2  15   6       2393.96       2027.15       118.27 o                         
   3  15   6      43271.85      42056.01       441.06 o                         
   4  15   6      21574.84      20942.71       320.22 o                         
   5  15   6       8214.63       8162.49       243.34 o                         
   6  15   6       7936.34       7259.02       207.10 o                         
   7  15   6       6559.78       6565.76       277.61 o                         
   8  15   6       5463.06       5477.68       195.13 o                         
   9  15   6       4987.72       5560.11       209.26 o                         
  10  15   6       7867.69       8338.21       346.78 o                         
 -11  16   6        393.67        652.36       145.89 o                         
 -10  16   6         13.23        122.90       101.55 o                         
  -9  16   6        203.00        489.89       193.50 o                         
  -8  16   6         55.73        146.00        92.26 o                         
  -7  16   6         18.91        214.33       102.25 o                         
  -6  16   6        815.77       1182.11       131.55 o                         
  -5  16   6          2.66         -6.35        79.44 o                         
  -4  16   6       3153.24       3360.77       210.03 o                         
  -3  16   6        385.46        572.22        94.49 o                         
  -2  16   6      18108.10      14398.27       695.42 o                         
  -1  16   6        224.57        248.84        39.99 o                         
   0  16   6       2629.70       2408.02       102.22 o                         
   1  16   6         80.07        191.90        42.99 o                         
   2  16   6       3136.86       2830.78       112.59 o                         
   3  16   6       5302.49       4814.27       140.17 o                         
   4  16   6        667.89        856.17        85.14 o                         
   5  16   6       3672.34       3309.54       139.58 o                         
   6  16   6        362.94        260.09        69.96 o                         
   7  16   6       2416.26       2584.81       138.89 o                         
   8  16   6        704.82       1000.37       107.73 o                         
   9  16   6        658.33        701.22       151.84 o                         
  10  16   6        217.44        261.63       125.59 o                         
  11  16   6         17.42        194.36       200.62 o                         
 -11  17   6       2524.67       2535.80       194.30 o                         
 -10  17   6         64.99        165.85       102.74 o                         
  -9  17   6       5772.66       6283.31       273.25 o                         
  -8  17   6       3019.56       2831.85       162.06 o                         
  -7  17   6       3041.16       3133.86       201.24 o                         
  -6  17   6       1916.55       1926.92       146.16 o                         
  -5  17   6      26953.76      26822.11       480.18 o                         
  -4  17   6       2103.03       2329.92       156.80 o                         
  -3  17   6      19845.56      19571.60       397.54 o                         
  -2  17   6      11680.82       9686.88       633.45 o                         
  -1  17   6      14133.55      13898.63       188.39 o                         
   0  17   6       1788.01       1989.72        77.35 o                         
   1  17   6      42382.97      40947.41       553.30 o                         
   2  17   6      17210.16      17062.93       230.03 o                         
   3  17   6       6584.40       6334.13       170.10 o                         
   4  17   6       7149.20       7577.37       224.08 o                         
   5  17   6       7026.88       6503.28       197.29 o                         
   6  17   6       7639.76       7380.92       212.64 o                         
   7  17   6       2659.55       2872.67       164.67 o                         
   8  17   6       6823.52       7080.10       220.11 o                         
   9  17   6        519.56        666.74       132.37 o                         
  10  17   6       2282.51       2205.50       305.42 o                         
  11  17   6        188.40        615.94       238.71 o                         
 -11  18   6         84.94        366.75       163.61 o                         
 -10  18   6       1345.86       1573.77       160.95 o                         
  -9  18   6       1527.61       1496.81       157.25 o                         
  -8  18   6      14243.01      13702.47       331.04 o                         
  -7  18   6        892.01       1001.47       118.51 o                         
  -6  18   6       1444.13       1680.46       144.36 o                         
  -5  18   6        732.56        758.20       107.68 o                         
  -4  18   6      69806.38      68156.99       759.37 o                         
  -3  18   6        140.32         98.32        87.48 o                         
  -2  18   6        836.32        717.05        32.72 o                         
  -1  18   6       4004.44       3903.03        94.55 o                         
   0  18   6      76434.09      73632.71       583.99 o                         
   1  18   6       2271.95       2329.30       104.19 o                         
   2  18   6       6994.62       6897.73       151.19 o                         
   3  18   6      12594.79      12103.83       207.18 o                         
   4  18   6      35542.25      33818.58       639.66 o                         
   5  18   6       2692.99       2658.23       199.72 o                         
   6  18   6       7578.58       7539.63       217.40 o                         
   7  18   6       5779.72       5596.62       193.46 o                         
   8  18   6      10186.40       9953.97       257.34 o                         
   9  18   6        196.59        242.10       120.48 o                         
  10  18   6       1263.13       1153.07       161.27 o                         
  11  18   6       1026.06       1072.98       278.92 o                         
 -10  19   6         39.73        220.99       112.61 o                         
  -9  19   6       4188.02       4394.89       237.97 o                         
  -8  19   6         53.12        167.11        82.25 o                         
  -7  19   6        275.13        202.74        84.88 o                         
  -6  19   6        196.83         79.11        83.28 o                         
  -5  19   6       8213.59       7855.12       271.28 o                         
  -4  19   6        390.80        613.05       102.45 o                         
  -3  19   6       3779.20       3436.56       178.66 o                         
  -2  19   6       1012.96        883.06        68.39 o                         
  -1  19   6       7286.54       7345.84       160.15 o                         
   0  19   6       4166.21       4122.24       110.35 o                         
   1  19   6      20684.60      20226.67       288.98 o                         
   2  19   6       1375.29       1334.34        91.38 o                         
   3  19   6       4252.18       4210.56       137.57 o                         
   4  19   6       1993.15       1896.70       139.44 o                         
   5  19   6      13721.36      12869.30       267.42 o                         
   6  19   6       5742.28       5450.31       192.75 o                         
   7  19   6       6298.08       5828.07       216.47 o                         
   8  19   6        961.52        961.78       148.80 o                         
   9  19   6       3882.48       4130.31       344.63 o                         
  10  19   6       5050.92       4818.35       281.07 o                         
  11  19   6       2556.07       2157.69       340.47 o                         
 -10  20   6         85.45        436.98       124.96 o                         
  -9  20   6       3741.24       4460.83       240.29 o                         
  -8  20   6       2647.02       2595.74       219.79 o                         
  -7  20   6        379.73        564.44       124.33 o                         
  -6  20   6        263.23        443.69        98.63 o                         
  -5  20   6       8449.82       8178.84       277.01 o                         
  -4  20   6      14858.54      15301.85       366.68 o                         
  -3  20   6        119.33        202.94        85.42 o                         
  -2  20   6       3135.75       2387.48       240.25 o                         
  -1  20   6      11515.33      11436.90       239.31 o                         
   0  20   6      20044.57      19695.54       322.58 o                         
   1  20   6       5557.51       5432.36       196.72 o                         
   2  20   6        393.35        515.09        58.23 o                         
   3  20   6        621.23        811.84        72.81 o                         
   4  20   6       8964.75       8205.04       215.70 o                         
   5  20   6       7404.88       7031.92       222.62 o                         
   6  20   6       1816.36       1844.68       120.39 o                         
   7  20   6        605.65        507.45        99.03 o                         
   8  20   6       2191.92       1655.64       313.30 o                         
   9  20   6       2500.98       2976.77       228.92 o                         
  10  20   6        185.24        418.87       223.43 o                         
 -10  21   6       6100.38       5535.17       269.80 o                         
  -9  21   6       3439.07       3585.30       222.15 o                         
  -8  21   6       6539.92       7139.96       336.89 o                         
  -7  21   6        360.32        581.13       133.18 o                         
  -6  21   6       7692.71       8210.97       282.11 o                         
  -5  21   6       4182.62       4327.73       209.00 o                         
  -4  21   6      12023.65      11574.74       465.61 o                         
  -3  21   6       2726.52       2816.53       169.55 o                         
  -2  21   6      14993.16      14996.91       350.78 o                         
  -1  21   6       2176.62       2202.21       100.76 o                         
   0  21   6       6470.07       6128.13       166.60 o                         
   1  21   6       6471.50       6218.19       170.10 o                         
   2  21   6       9527.74       8958.31       176.98 o                         
   3  21   6        470.34        440.41        70.93 o                         
   4  21   6       3434.68       3421.68       144.84 o                         
   5  21   6       2151.25       2368.11       127.95 o                         
   6  21   6        145.39        266.05        73.02 o                         
   7  21   6        106.92        111.52       105.54 o                         
   8  21   6       1759.01       1667.01       182.89 o                         
   9  21   6        401.85        230.59       117.40 o                         
  10  21   6         19.01        454.41       251.67 o                         
  -9  22   6       1879.28       2100.52       181.23 o                         
  -8  22   6       1305.35       1204.66       171.72 o                         
  -7  22   6         18.74        151.48        92.91 o                         
  -6  22   6         98.81        367.98       151.75 o                         
  -5  22   6       1208.41       1482.16       158.63 o                         
  -4  22   6       6153.73       5745.40       236.10 o                         
  -3  22   6        315.11        267.44        84.00 o                         
  -2  22   6        366.37        256.15        99.17 o                         
  -1  22   6       8466.48       8632.32       243.53 o                         
   0  22   6       3414.89       3189.03       126.66 o                         
   1  22   6         31.78        212.97        62.12 o                         
   2  22   6         51.30        101.21        52.83 o                         
   3  22   6       7527.93       7696.21       188.06 o                         
   4  22   6       1953.39       2157.58       121.67 o                         
   5  22   6        371.83        241.68        70.19 o                         
   6  22   6        211.50         96.70       121.08 o                         
   7  22   6       1512.86       1442.96       167.24 o                         
   8  22   6        383.13        397.60       148.66 o                         
   9  22   6         14.09        205.82       121.90 o                         
  -9  23   6        499.87        757.52       134.65 o                         
  -8  23   6       2054.44       2371.40       219.60 o                         
  -7  23   6        209.19        288.08       100.51 o                         
  -6  23   6       3413.40       3297.38       220.50 o                         
  -5  23   6         33.25        325.59        94.44 o                         
  -4  23   6       5460.26       5585.51       237.19 o                         
  -3  23   6        222.65        270.93        83.30 o                         
  -8   0 -10          8.97        248.88       181.84 o                         
  -6   0  -4        128.43        128.30        57.27 o                         
  -4   0   2        148.58         21.16        26.69 o                         
  -2  23   6       4596.94       4744.66       205.72 o                         
  -1  23   6         64.65        264.79        57.87 o                         
   0  23   6       6300.73       6336.97       175.59 o                         
   1  23   6       6249.04       6423.96       255.60 o                         
   2  23   6       3928.76       4052.15       145.01 o                         
   3  23   6        211.39        451.72        74.47 o                         
   4  23   6       1704.28       1600.72       163.87 o                         
   5  23   6       1649.43       1825.71       116.27 o                         
   6  23   6       1593.85       1660.02       176.25 o                         
   7  23   6         85.46        255.96       120.65 o                         
   8  23   6          2.22        -77.44       112.82 o                         
   9  23   6        643.91        653.76       156.08 o                         
  -9  24   6       2096.29       2717.00       203.36 o                         
  -8  24   6        224.52        618.94       193.59 o                         
  -7  24   6       2710.42       3141.92       233.99 o                         
  -6  24   6       1168.16       1147.59       127.43 o                         
  -5  24   6       2732.54       3131.83       249.31 o                         
  -4  24   6         66.73        327.81       102.28 o                         
  -3  24   6       3579.59       3628.22       190.48 o                         
  -2  24   6       1523.60       1566.59       132.77 o                         
  -1  24   6       3516.78       3824.75       185.93 o                         
   0  24   6        142.33        208.36        63.87 o                         
   1  24   6       3313.61       3692.95       143.12 o                         
   2  24   6         73.05         86.33        58.66 o                         
   3  24   6        207.30        284.13        68.39 o                         
   4  24   6         86.77         77.83        65.85 o                         
   5  24   6        943.51       1087.66       115.79 o                         
   6  24   6         91.30        153.15       109.67 o                         
   7  24   6         39.39         26.30       106.17 o                         
   8  24   6         37.44         -0.68       108.29 o                         
  -8  25   6         46.15        351.20       135.94 o                         
  -7  25   6        385.46        826.79       172.39 o                         
  -6  25   6         80.44        244.29        98.22 o                         
  -5  25   6       1121.87       1298.75       134.04 o                         
  -4  25   6       1245.25       1183.63       131.76 o                         
  -3  25   6       2128.40       2374.94       162.63 o                         
  -2  25   6        340.58        500.10       123.17 o                         
  -1  25   6       5826.56       6158.73       233.70 o                         
   0  25   6       1412.17       1783.43       131.64 o                         
   1  25   6       6010.22       6313.04       182.24 o                         
   2  25   6       2691.58       2628.75       123.56 o                         
   3  25   6       6430.38       6699.08       204.56 o                         
   4  25   6       4378.81       4395.11       227.04 o                         
   5  25   6       3427.68       3725.80       239.70 o                         
   6  25   6       1072.28       1098.29       161.91 o                         
   7  25   6       2388.77       2203.80       244.21 o                         
   8  25   6       1988.32       1977.68       205.58 o                         
  -8  26   6       2183.86       2699.89       228.28 o                         
  -7  26   6        983.86       1274.77       178.07 o                         
  -6  26   6       2998.12       3656.09       203.25 o                         
  -5  26   6         59.74        380.85       107.30 o                         
  -4  26   6       8830.27       8941.51       296.36 o                         
  -3  26   6       1299.57       1657.05       142.23 o                         
  -2  26   6       8668.51       8604.75       279.67 o                         
  -1  26   6         34.43        190.82        92.96 o                         
   0  26   6      13015.97      12954.75       325.72 o                         
   1  26   6       4231.26       4169.70       153.37 o                         
   2  26   6      11077.31      11811.14       270.27 o                         
   3  26   6         18.30        235.61        72.04 o                         
   4  26   6      18609.75      18066.45       485.61 o                         
   5  26   6       1209.03       1223.80       163.11 o                         
   6  26   6       4302.35       4401.64       269.51 o                         
   7  26   6          2.42         78.06       121.73 o                         
   8  26   6       5218.72       5171.89       372.43 o                         
  -8  27   6        843.15        385.23       233.01 o                         
  -7  27   6       6273.99       6697.06       408.20 o                         
  -6  27   6       1970.03       2087.07       271.64 o                         
  -5  27   6       8202.45       7998.96       310.69 o                         
  -4  27   6       1806.69       1903.35       156.63 o                         
  -3  27   6      10472.81      10786.04       320.30 o                         
  -2  27   6       3456.95       3484.29       211.62 o                         
  -1  27   6      13038.95      13259.99       339.48 o                         
   0  27   6       3689.03       3833.90       190.69 o                         
   1  27   6      12860.37      12306.33       312.74 o                         
   2  27   6       5603.06       5860.22       198.41 o                         
   3  27   6       8220.74       8496.95       332.56 o                         
   4  27   6       3433.43       3728.84       402.61 o                         
   5  27   6       7415.70       7485.16       334.96 o                         
   6  27   6       2048.41       2249.77       279.37 o                         
   7  27   6       1465.54       1394.43       179.27 o                         
  -7  28   6        980.49       1200.16       175.65 o                         
  -6  28   6        506.23        257.72       152.38 o                         
  -5  28   6       5611.54       5394.68       337.51 o                         
  -4  28   6       6762.56       6748.07       263.43 o                         
  -3  28   6       1236.87       1303.49       133.31 o                         
  -2  28   6        360.75        327.15        97.92 o                         
  -1  28   6       9845.74       9931.32       407.68 o                         
   0  28   6       8248.17       7545.29       259.88 o                         
   1  28   6       1161.83       1235.29       144.27 o                         
   2  28   6         49.76        192.39        93.18 o                         
   3  28   6       3204.82       3884.52       307.84 o                         
   4  28   6       2686.72       2439.91       205.55 o                         
   5  28   6         27.86        204.97       118.75 o                         
   6  28   6         62.04         40.17       179.87 o                         
   7  28   6       3080.35       3206.86       310.59 o                         
  -7  29   6       1526.03       1933.69       253.64 o                         
  -6  29   6          2.64        151.74       129.33 o                         
  -5  29   6        809.90        973.95       126.90 o                         
  -4  29   6         44.27        222.28        99.93 o                         
  -3  29   6       1922.77       2507.97       171.46 o                         
  -2  29   6        798.08        977.01       133.21 o                         
  -1  29   6        655.84        884.06       119.06 o                         
   0  29   6       1471.16       1523.76       133.54 o                         
   1  29   6        624.86        883.50       122.95 o                         
   2  29   6        446.64        383.58       208.77 o                         
   3  29   6        612.25        929.53       153.88 o                         
   4  29   6        939.33       1155.47       163.96 o                         
   5  29   6        106.42        368.76       190.96 o                         
   6  29   6       1621.96       1877.53       231.83 o                         
   7  29   6         77.93        251.71       196.74 o                         
  -6  30   6       4938.32       4825.30       283.32 o                         
  -5  30   6        161.51        361.28       133.39 o                         
  -4  30   6        703.25        756.33       115.17 o                         
  -3  30   6       1840.74       1854.74       153.85 o                         
  -2  30   6      10363.25      10063.21       395.93 o                         
  -1  30   6       1357.21       1519.60       142.51 o                         
   0  30   6       1350.65       1213.23       126.62 o                         
   1  30   6       4440.42       4256.04       227.60 o                         
   2  30   6       7049.65       6460.16       534.40 o                         
   3  30   6        224.05        441.90       234.51 o                         
   4  30   6        155.60        181.80       124.06 o                         
   5  30   6       1882.31       1961.49       246.40 o                         
   6  30   6       1485.46       1674.42       530.26 o                         
  -6  31   6         14.93        248.64       166.04 o                         
  -5  31   6        128.49        376.06       127.51 o                         
  -4  31   6         25.26        278.19        98.21 o                         
  -3  31   6        423.72        552.95       112.38 o                         
  -2  31   6        182.73        337.67       102.95 o                         
  -1  31   6       2046.15       2119.98       159.68 o                         
   0  31   6         52.95         43.63        83.77 o                         
   1  31   6        252.76        465.04       218.44 o                         
   2  31   6        109.76        573.05       218.08 o                         
   3  31   6       2769.96       2748.45       368.31 o                         
   4  31   6        593.95        710.11       250.49 o                         
   5  31   6        746.40        786.60       196.36 o                         
   6  31   6        157.39        192.19       166.13 o                         
  -5  32   6          9.72        118.10       196.04 o                         
  -4  32   6        486.34        355.52       146.35 o                         
  -3  32   6        102.03        243.67        99.35 o                         
  -2  32   6        437.11        508.52       111.15 o                         
  -1  32   6        772.15        954.01       216.73 o                         
   0  32   6        343.61        500.19       209.11 o                         
   1  32   6        388.28        603.80       226.59 o                         
   2  32   6       1175.25       1636.78       310.88 o                         
   3  32   6       2548.93       2504.78       377.67 o                         
  -5  33   6        287.07        314.57       156.09 o                         
  -4  33   6       1052.46       1063.42       179.14 o                         
  -3  33   6        695.71        518.62       115.10 o                         
  -2  33   6       1096.15       1108.35       134.98 o                         
  -1  33   6       2066.88       2001.93       468.89 o                         
   0  33   6        652.86        712.64       243.33 o                         
   1  33   6        243.99        244.86       203.14 o                         
   2  33   6         50.82        184.63       195.04 o                         
  -4  34   6       1952.30       1968.18       248.10 o                         
  -3  34   6        669.55        588.69       135.78 o                         
  -2  34   6       5349.76       5162.91       324.04 o                         
  -1  34   6       1669.76       2102.64       339.76 o                         
   0  34   6       1720.24       1151.58       285.86 o                         
   1  34   6       1630.18       1415.23       298.02 o                         
  -3  35   6       1438.36       1995.81       359.43 o                         
  -2  35   6         27.48        353.96       228.37 o                         
   0  35   6         59.51        232.53       207.65 o                         
 -13   1   7         53.40        212.03       166.14 o                         
 -12   1   7         48.80        100.87        79.01 o                         
 -11   1   7       1162.52       1219.04       106.04 o                         
 -10   1   7       1755.13       1908.66       120.33 o                         
  -9   1   7        309.61        304.86        67.98 o                         
  -8   1   7          6.36         18.69        55.15 o                         
  -7   1   7       4376.48       4611.99       155.08 o                         
  -6   1   7       8053.38       8864.44       205.39 o                         
  -5   1   7        268.32        372.51        53.30 o                         
  -4   1   7        528.12        453.93        46.31 o                         
  -3   1   7      13377.93      15056.10       204.60 o                         
  -2   1   7      21379.42      22737.82       274.82 o                         
  -1   1   7       5157.78       6300.32        88.94 o                         
   0   1   7      22825.28      25035.20       191.69 o                         
   1   1   7      18886.70      21359.77       217.98 o                         
   2   1   7      20157.75      20082.91       226.23 o                         
   3   1   7       4890.30       5351.06       382.68 o                         
   4   1   7       4580.78       4397.87       164.34 o                         
   5   1   7      10127.88      10774.11       191.01 o                         
   6   1   7      10619.57      10625.28       213.20 o                         
   7   1   7       5966.47       6215.44       156.23 o                         
   8   1   7       2921.48       3298.78       132.44 o                         
   9   1   7       4781.89       4402.59       216.18 o                         
  10   1   7       4347.64       4323.45       299.34 o                         
  11   1   7       3522.16       3546.87       229.88 o                         
  12   1   7        559.13        677.58       118.16 o                         
 -13   2   7        668.71        888.57       146.49 o                         
 -12   2   7       1445.64       1479.61       145.25 o                         
 -11   2   7        545.33        943.74        99.29 o                         
 -10   2   7       2375.37       2209.72       123.11 o
[truncated: 625,240 more chars]
